# Supplementary material for: β-catenin safeguards cell survival via a transcription-independent mechanism during the induction of primitive streak from hESCs
Source: Cell Death Discov. 2025 Jul 2;11:300. doi: 10.1038/s41420-025-02559-w (PMC12222672; doi:10.1038/s41420-025-02559-w)
Supplement: Supplementary file 2 — Table S1 [file 41420_2025_2559_MOESM2_ESM.xlsx]

## Sheet: 2 hour
Enriched biological processes in downregulated DEGs in β-cat-/--1								Enriched biological processes in upregulated DEGs in β-cat-/--1								Enriched KEGG pathways in downregulated DEGs in β-cat-/--1								Enriched KEGG pathways in upregulated DEGs in β-cat-/--1
Category	Term	RT	Gene Count	%	P-Value	p-adjust		Category	Term	RT	Count	%	P-Value	Benjamini		Category	Term	RT	Count	%	P-Value	Benjamini		Category	Term	RT	Count	%	P-Value	Benjamini
GOTERM_BP_DIRECT	negative regulation of transcription by RNA polymerase II	RT	21	11.4	4.5e-05	0.053		GOTERM_BP_DIRECT	cell adhesion	RT	32	5.4	5.5e-05	0.14		KEGG_PATHWAY	Tryptophan metabolism	RT	4	2.2	0.0051	0.55		KEGG_PATHWAY	Cytoskeleton in muscle cells	RT	19	3.2	0.00025	0.073
GOTERM_BP_DIRECT	olfactory bulb development	RT	4	2.2	0.00053	0.28		GOTERM_BP_DIRECT	extracellular matrix organization	RT	15	2.5	0.00016	0.21		KEGG_PATHWAY	Signaling pathways regulating pluripotency of stem cells	RT	6	3.2	0.0069	0.55		KEGG_PATHWAY	Adrenergic signaling in cardiomyocytes	RT	14	2.4	0.00082	0.093
GOTERM_BP_DIRECT	epithelial to mesenchymal transition	RT	5	2.7	0.00078	0.28		GOTERM_BP_DIRECT	response to hypoxia	RT	14	2.4	0.00094	0.63		KEGG_PATHWAY	Hippo signaling pathway	RT	6	3.2	0.0099	0.55		KEGG_PATHWAY	Insulin secretion	RT	10	1.7	0.0012	0.093
GOTERM_BP_DIRECT	chondrocyte differentiation	RT	5	2.7	0.001	0.28		GOTERM_BP_DIRECT	negative regulation of transcription by RNA polymerase II	RT	43	7.3	0.00097	0.63		KEGG_PATHWAY	Pathways in cancer	RT	11	5.9	0.013	0.55		KEGG_PATHWAY	Cardiac muscle contraction	RT	10	1.7	0.0013	0.093
GOTERM_BP_DIRECT	negative regulation of canonical Wnt signaling pathway	RT	7	3.8	0.0012	0.28		GOTERM_BP_DIRECT	axon guidance	RT	14	2.4	0.0019	0.87		KEGG_PATHWAY	Breast cancer	RT	5	2.7	0.035	1		KEGG_PATHWAY	Apelin signaling pathway	RT	12	2	0.0036	0.17
GOTERM_BP_DIRECT	embryonic pattern specification	RT	4	2.2	0.0019	0.37		GOTERM_BP_DIRECT	positive regulation of transcription by RNA polymerase II	RT	51	8.7	0.0022	0.87		KEGG_PATHWAY	Biosynthesis of cofactors	RT	5	2.7	0.039	1		KEGG_PATHWAY	MAPK signaling pathway	RT	19	3.2	0.0046	0.17
GOTERM_BP_DIRECT	skeletal system development	RT	6	3.2	0.0035	0.52		GOTERM_BP_DIRECT	response to progesterone	RT	6	1	0.0028	0.87		KEGG_PATHWAY	Cushing syndrome	RT	5	2.7	0.04	1		KEGG_PATHWAY	Protein digestion and absorption	RT	10	1.7	0.0046	0.17
GOTERM_BP_DIRECT	embryonic limb morphogenesis	RT	4	2.2	0.0036	0.52		GOTERM_BP_DIRECT	cell-cell adhesion	RT	14	2.4	0.0029	0.87		KEGG_PATHWAY	Wnt signaling pathway	RT	5	2.7	0.057	1		KEGG_PATHWAY	cGMP-PKG signaling pathway	RT	13	2.2	0.0047	0.17
GOTERM_BP_DIRECT	positive regulation of neuron differentiation	RT	5	2.7	0.0047	0.62		GOTERM_BP_DIRECT	negative regulation of extrinsic apoptotic signaling pathway in absence of ligand	RT	6	1	0.0031	0.87		KEGG_PATHWAY	Valine, leucine and isoleucine degradation	RT	3	1.6	0.061	1		KEGG_PATHWAY	Endocrine and other factor-regulated calcium reabsorption	RT	7	1.2	0.0052	0.17
GOTERM_BP_DIRECT	stem cell proliferation	RT	4	2.2	0.0067	0.76		GOTERM_BP_DIRECT	ventricular cardiac muscle tissue morphogenesis	RT	5	0.8	0.0039	0.87		KEGG_PATHWAY	TGF-beta signaling pathway	RT	4	2.2	0.061	1		KEGG_PATHWAY	cAMP signaling pathway	RT	15	2.5	0.0092	0.25
GOTERM_BP_DIRECT	macrophage colony-stimulating factor signaling pathway	RT	4	2.2	0.007	0.76		GOTERM_BP_DIRECT	positive regulation of ATP-dependent activity	RT	5	0.8	0.0039	0.87		KEGG_PATHWAY	Axon guidance	RT	5	2.7	0.067	1		KEGG_PATHWAY	TNF signaling pathway	RT	10	1.7	0.01	0.25
GOTERM_BP_DIRECT	positive regulation of epithelial to mesenchymal transition	RT	4	2.2	0.0091	0.82		GOTERM_BP_DIRECT	cell communication by electrical coupling involved in cardiac conduction	RT	4	0.7	0.0043	0.87		KEGG_PATHWAY	PI3K-Akt signaling pathway	RT	7	3.8	0.081	1		KEGG_PATHWAY	Hypertrophic cardiomyopathy	RT	9	1.5	0.01	0.25
GOTERM_BP_DIRECT	anterior/posterior axis specification	RT	3	1.6	0.011	0.82		GOTERM_BP_DIRECT	negative regulation of fibrinolysis	RT	4	0.7	0.0043	0.87		KEGG_PATHWAY	Basal cell carcinoma	RT	3	1.6	0.097	1		KEGG_PATHWAY	Notch signaling pathway	RT	7	1.2	0.011	0.25
GOTERM_BP_DIRECT	regulation of transcription by RNA polymerase II	RT	23	12.4	0.012	0.82		GOTERM_BP_DIRECT	anterior/posterior axon guidance	RT	3	0.5	0.0066	1										KEGG_PATHWAY	Osteoclast differentiation	RT	11	1.9	0.012	0.25
GOTERM_BP_DIRECT	cartilage development	RT	4	2.2	0.014	0.82		GOTERM_BP_DIRECT	regulation of cell population proliferation	RT	11	1.9	0.0067	1										KEGG_PATHWAY	Nitrogen metabolism	RT	4	0.7	0.014	0.27
GOTERM_BP_DIRECT	vasculogenesis	RT	4	2.2	0.014	0.82		GOTERM_BP_DIRECT	cell migration	RT	16	2.7	0.0068	1										KEGG_PATHWAY	Dilated cardiomyopathy	RT	9	1.5	0.015	0.27
GOTERM_BP_DIRECT	negative regulation of DNA-binding transcription factor activity	RT	4	2.2	0.015	0.82		GOTERM_BP_DIRECT	regulation of G protein-coupled receptor signaling pathway	RT	6	1	0.0072	1										KEGG_PATHWAY	Phospholipase D signaling pathway	RT	11	1.9	0.016	0.27
GOTERM_BP_DIRECT	negative regulation of beta-catenin-TCF complex assembly	RT	2	1.1	0.015	0.82		GOTERM_BP_DIRECT	roof of mouth development	RT	7	1.2	0.0085	1										KEGG_PATHWAY	Amphetamine addiction	RT	7	1.2	0.018	0.27
GOTERM_BP_DIRECT	neural plate development	RT	2	1.1	0.015	0.82		GOTERM_BP_DIRECT	negative regulation of MAPK cascade	RT	6	1	0.0093	1										KEGG_PATHWAY	ECM-receptor interaction	RT	8	1.4	0.019	0.27
GOTERM_BP_DIRECT	animal organ morphogenesis	RT	5	2.7	0.015	0.82		GOTERM_BP_DIRECT	cellular response to calcium ion	RT	8	1.4	0.0099	1										KEGG_PATHWAY	Dopaminergic synapse	RT	10	1.7	0.019	0.27
GOTERM_BP_DIRECT	axon guidance	RT	6	3.2	0.016	0.82		GOTERM_BP_DIRECT	calcium ion transport	RT	8	1.4	0.01	1										KEGG_PATHWAY	Pathways in cancer	RT	26	4.4	0.02	0.27
GOTERM_BP_DIRECT	positive regulation of MAPK cascade	RT	6	3.2	0.017	0.82		GOTERM_BP_DIRECT	platelet-derived growth factor receptor signaling pathway	RT	5	0.8	0.011	1										KEGG_PATHWAY	Carbohydrate digestion and absorption	RT	6	1	0.02	0.27
GOTERM_BP_DIRECT	positive regulation of mesenchymal cell proliferation	RT	3	1.6	0.017	0.82		GOTERM_BP_DIRECT	post-embryonic development	RT	7	1.2	0.013	1										KEGG_PATHWAY	Focal adhesion	RT	13	2.2	0.021	0.27
GOTERM_BP_DIRECT	cell differentiation	RT	12	6.5	0.017	0.82		GOTERM_BP_DIRECT	calcium ion homeostasis	RT	5	0.8	0.013	1										KEGG_PATHWAY	Parathyroid hormone synthesis, secretion and action	RT	9	1.5	0.024	0.27
GOTERM_BP_DIRECT	cellular response to retinoic acid	RT	4	2.2	0.017	0.82		GOTERM_BP_DIRECT	lung epithelium development	RT	3	0.5	0.013	1										KEGG_PATHWAY	Axon guidance	RT	12	2	0.025	0.27
GOTERM_BP_DIRECT	spinal cord development	RT	3	1.6	0.021	0.93		GOTERM_BP_DIRECT	negative regulation of signal transduction	RT	6	1	0.014	1										KEGG_PATHWAY	Thyroid hormone synthesis	RT	7	1.2	0.026	0.27
GOTERM_BP_DIRECT	cellular response to BMP stimulus	RT	3	1.6	0.022	0.93		GOTERM_BP_DIRECT	response to calcium ion	RT	6	1	0.014	1										KEGG_PATHWAY	Aldosterone-regulated sodium reabsorption	RT	5	0.8	0.028	0.27
GOTERM_BP_DIRECT	establishment of cell polarity involved in ameboidal cell migration	RT	2	1.1	0.023	0.93		GOTERM_BP_DIRECT	response to amphetamine	RT	5	0.8	0.015	1										KEGG_PATHWAY	PI3K-Akt signaling pathway	RT	19	3.2	0.028	0.27
GOTERM_BP_DIRECT	regulation of centromeric sister chromatid cohesion	RT	2	1.1	0.023	0.93		GOTERM_BP_DIRECT	labyrinthine layer blood vessel development	RT	4	0.7	0.015	1										KEGG_PATHWAY	Gastric acid secretion	RT	7	1.2	0.028	0.27
GOTERM_BP_DIRECT	cell fate specification	RT	3	1.6	0.024	0.93		GOTERM_BP_DIRECT	positive regulation of fat cell differentiation	RT	6	1	0.016	1										KEGG_PATHWAY	Fluid shear stress and atherosclerosis	RT	10	1.7	0.028	0.27
GOTERM_BP_DIRECT	central nervous system development	RT	5	2.7	0.026	0.98		GOTERM_BP_DIRECT	animal organ morphogenesis	RT	9	1.5	0.017	1										KEGG_PATHWAY	Circadian entrainment	RT	8	1.4	0.028	0.27
GOTERM_BP_DIRECT	ephrin receptor signaling pathway	RT	4	2.2	0.028	0.99		GOTERM_BP_DIRECT	positive regulation of canonical NF-kappaB signal transduction	RT	13	2.2	0.018	1										KEGG_PATHWAY	Proximal tubule bicarbonate reclamation	RT	4	0.7	0.032	0.29
GOTERM_BP_DIRECT	mesoderm formation	RT	3	1.6	0.03	0.99		GOTERM_BP_DIRECT	negative regulation of plasminogen activation	RT	3	0.5	0.018	1										KEGG_PATHWAY	Growth hormone synthesis, secretion and action	RT	9	1.5	0.033	0.29
GOTERM_BP_DIRECT	negative regulation of leukocyte tethering or rolling	RT	2	1.1	0.03	0.99		GOTERM_BP_DIRECT	intracellular sodium ion homeostasis	RT	4	0.7	0.02	1										KEGG_PATHWAY	Pancreatic secretion	RT	8	1.4	0.043	0.37
GOTERM_BP_DIRECT	epithelial cell differentiation involved in mammary gland alveolus development	RT	2	1.1	0.03	0.99		GOTERM_BP_DIRECT	positive regulation of cell migration	RT	15	2.5	0.02	1										KEGG_PATHWAY	Arrhythmogenic right ventricular cardiomyopathy	RT	7	1.2	0.047	0.38
GOTERM_BP_DIRECT	telencephalon cell migration	RT	2	1.1	0.03	0.99		GOTERM_BP_DIRECT	cellular response to oxidative stress	RT	8	1.4	0.021	1										KEGG_PATHWAY	Cushing syndrome	RT	10	1.7	0.047	0.38
GOTERM_BP_DIRECT	ureteric bud development	RT	3	1.6	0.033	1		GOTERM_BP_DIRECT	Notch receptor processing	RT	3	0.5	0.022	1										KEGG_PATHWAY	Cortisol synthesis and secretion	RT	6	1	0.047	0.38
GOTERM_BP_DIRECT	epidermal growth factor receptor signaling pathway	RT	4	2.2	0.037	1		GOTERM_BP_DIRECT	fat pad development	RT	3	0.5	0.022	1										KEGG_PATHWAY	Efferocytosis	RT	10	1.7	0.05	0.39
GOTERM_BP_DIRECT	leukotriene signaling pathway	RT	2	1.1	0.038	1		GOTERM_BP_DIRECT	regulation of dopamine metabolic process	RT	3	0.5	0.022	1										KEGG_PATHWAY	Necroptosis	RT	10	1.7	0.054	0.4
GOTERM_BP_DIRECT	chondrocyte differentiation involved in endochondral bone morphogenesis	RT	2	1.1	0.038	1		GOTERM_BP_DIRECT	positive regulation of mitochondrial depolarization	RT	3	0.5	0.022	1										KEGG_PATHWAY	Cocaine addiction	RT	5	0.8	0.061	0.42
GOTERM_BP_DIRECT	tryptophan catabolic process to kynurenine	RT	2	1.1	0.038	1		GOTERM_BP_DIRECT	amyloid-beta formation	RT	3	0.5	0.022	1										KEGG_PATHWAY	Serotonergic synapse	RT	8	1.4	0.061	0.42
GOTERM_BP_DIRECT	nephric duct morphogenesis	RT	2	1.1	0.038	1		GOTERM_BP_DIRECT	skeletal system development	RT	9	1.5	0.024	1										KEGG_PATHWAY	Renal cell carcinoma	RT	6	1	0.062	0.42
GOTERM_BP_DIRECT	anterior head development	RT	2	1.1	0.038	1		GOTERM_BP_DIRECT	peptidyl-tyrosine dephosphorylation	RT	4	0.7	0.025	1										KEGG_PATHWAY	Estrogen signaling pathway	RT	9	1.5	0.062	0.42
GOTERM_BP_DIRECT	positive regulation of stem cell proliferation	RT	3	1.6	0.041	1		GOTERM_BP_DIRECT	response to glucose	RT	6	1	0.026	1										KEGG_PATHWAY	Salivary secretion	RT	7	1.2	0.075	0.5
GOTERM_BP_DIRECT	fibroblast growth factor receptor signaling pathway	RT	4	2.2	0.044	1		GOTERM_BP_DIRECT	negative regulation of angiogenesis	RT	9	1.5	0.026	1										KEGG_PATHWAY	Aldosterone synthesis and secretion	RT	7	1.2	0.078	0.5
GOTERM_BP_DIRECT	somitogenesis	RT	3	1.6	0.045	1		GOTERM_BP_DIRECT	cardiac muscle contraction	RT	5	0.8	0.027	1										KEGG_PATHWAY	Prostate cancer	RT	7	1.2	0.078	0.5
GOTERM_BP_DIRECT	'de novo' NAD biosynthetic process from tryptophan	RT	2	1.1	0.045	1		GOTERM_BP_DIRECT	regulation of bicellular tight junction assembly	RT	3	0.5	0.027	1										KEGG_PATHWAY	Wnt signaling pathway	RT	10	1.7	0.084	0.52
GOTERM_BP_DIRECT	response to peptide hormone	RT	3	1.6	0.049	1		GOTERM_BP_DIRECT	negative regulation of T-helper 17 cell differentiation	RT	3	0.5	0.027	1
GOTERM_BP_DIRECT	positive regulation of DNA-templated transcription	RT	11	5.9	0.05	1		GOTERM_BP_DIRECT	integrated stress response signaling	RT	4	0.7	0.028	1
GOTERM_BP_DIRECT	canonical Wnt signaling pathway	RT	4	2.2	0.052	1		GOTERM_BP_DIRECT	regulation of dopamine secretion	RT	4	0.7	0.028	1
GOTERM_BP_DIRECT	labyrinthine layer development	RT	2	1.1	0.053	1		GOTERM_BP_DIRECT	regulation of GTPase activity	RT	5	0.8	0.029	1
GOTERM_BP_DIRECT	vascular endothelial growth factor receptor-1 signaling pathway	RT	3	1.6	0.054	1		GOTERM_BP_DIRECT	inhibitory synapse assembly	RT	4	0.7	0.031	1
GOTERM_BP_DIRECT	positive regulation of transcription by RNA polymerase II	RT	16	8.6	0.056	1		GOTERM_BP_DIRECT	keratinocyte differentiation	RT	6	1	0.032	1
GOTERM_BP_DIRECT	platelet-derived growth factor receptor-alpha signaling pathway	RT	3	1.6	0.056	1		GOTERM_BP_DIRECT	extracellular matrix disassembly	RT	5	0.8	0.033	1
GOTERM_BP_DIRECT	Wnt signaling pathway	RT	5	2.7	0.058	1		GOTERM_BP_DIRECT	regulation of protein localization	RT	7	1.2	0.039	1
GOTERM_BP_DIRECT	cell adhesion	RT	9	4.9	0.058	1		GOTERM_BP_DIRECT	mitochondrial translation	RT	7	1.2	0.039	1
GOTERM_BP_DIRECT	Kit signaling pathway	RT	3	1.6	0.058	1		GOTERM_BP_DIRECT	response to morphine	RT	3	0.5	0.039	1
GOTERM_BP_DIRECT	mesenchymal cell differentiation	RT	2	1.1	0.06	1		GOTERM_BP_DIRECT	amyloid precursor protein metabolic process	RT	3	0.5	0.039	1
GOTERM_BP_DIRECT	insulin receptor signaling pathway	RT	4	2.2	0.06	1		GOTERM_BP_DIRECT	trophoblast giant cell differentiation	RT	3	0.5	0.039	1
GOTERM_BP_DIRECT	neuron migration	RT	4	2.2	0.06	1		GOTERM_BP_DIRECT	negative regulation of cell population proliferation	RT	19	3.2	0.041	1
GOTERM_BP_DIRECT	stem cell differentiation	RT	3	1.6	0.063	1		GOTERM_BP_DIRECT	stem cell proliferation	RT	5	0.8	0.043	1
GOTERM_BP_DIRECT	platelet-derived growth factor receptor-beta signaling pathway	RT	3	1.6	0.065	1		GOTERM_BP_DIRECT	cell differentiation	RT	27	4.6	0.044	1
GOTERM_BP_DIRECT	brain-derived neurotrophic factor receptor signaling pathway	RT	3	1.6	0.065	1		GOTERM_BP_DIRECT	response to muscle activity	RT	4	0.7	0.044	1
GOTERM_BP_DIRECT	limb bud formation	RT	2	1.1	0.067	1		GOTERM_BP_DIRECT	endoderm formation	RT	3	0.5	0.045	1
GOTERM_BP_DIRECT	lung-associated mesenchyme development	RT	2	1.1	0.067	1		GOTERM_BP_DIRECT	regulation of microtubule polymerization	RT	3	0.5	0.045	1
GOTERM_BP_DIRECT	paraxial mesoderm development	RT	2	1.1	0.067	1		GOTERM_BP_DIRECT	cellular response to epinephrine stimulus	RT	3	0.5	0.045	1
GOTERM_BP_DIRECT	outer ear morphogenesis	RT	2	1.1	0.067	1		GOTERM_BP_DIRECT	negative regulation of microtubule polymerization	RT	3	0.5	0.045	1
GOTERM_BP_DIRECT	hepatocyte growth factor receptor signaling pathway	RT	3	1.6	0.069	1		GOTERM_BP_DIRECT	negative regulation of apoptotic process	RT	21	3.6	0.047	1
GOTERM_BP_DIRECT	inner ear morphogenesis	RT	3	1.6	0.069	1		GOTERM_BP_DIRECT	substrate adhesion-dependent cell spreading	RT	5	0.8	0.048	1
GOTERM_BP_DIRECT	positive regulation of fat cell differentiation	RT	3	1.6	0.069	1		GOTERM_BP_DIRECT	angiogenesis	RT	13	2.2	0.049	1
GOTERM_BP_DIRECT	collagen-activated tyrosine kinase receptor signaling pathway	RT	3	1.6	0.073	1		GOTERM_BP_DIRECT	positive regulation of vascular associated smooth muscle cell proliferation	RT	5	0.8	0.051	1
GOTERM_BP_DIRECT	positive regulation of fibroblast growth factor receptor signaling pathway	RT	2	1.1	0.074	1		GOTERM_BP_DIRECT	amyloid precursor protein catabolic process	RT	3	0.5	0.052	1
GOTERM_BP_DIRECT	intestinal epithelial cell differentiation	RT	2	1.1	0.074	1		GOTERM_BP_DIRECT	regulation of long-term synaptic potentiation	RT	3	0.5	0.052	1
GOTERM_BP_DIRECT	cyclooxygenase pathway	RT	2	1.1	0.074	1		GOTERM_BP_DIRECT	regulation of mitophagy	RT	3	0.5	0.052	1
GOTERM_BP_DIRECT	ameloblast differentiation	RT	2	1.1	0.074	1		GOTERM_BP_DIRECT	negative regulation of blood coagulation	RT	3	0.5	0.052	1
GOTERM_BP_DIRECT	odontogenesis of dentin-containing tooth	RT	3	1.6	0.075	1		GOTERM_BP_DIRECT	protein-containing complex localization	RT	3	0.5	0.052	1
GOTERM_BP_DIRECT	chemotaxis	RT	4	2.2	0.076	1		GOTERM_BP_DIRECT	brain development	RT	11	1.9	0.052	1
GOTERM_BP_DIRECT	positive regulation of cell differentiation	RT	3	1.6	0.078	1		GOTERM_BP_DIRECT	neuron cellular homeostasis	RT	4	0.7	0.052	1
GOTERM_BP_DIRECT	notochord development	RT	2	1.1	0.081	1		GOTERM_BP_DIRECT	leukocyte cell-cell adhesion	RT	4	0.7	0.052	1
GOTERM_BP_DIRECT	primitive streak formation	RT	2	1.1	0.081	1		GOTERM_BP_DIRECT	negative regulation of catecholamine secretion	RT	2	0.3	0.052	1
GOTERM_BP_DIRECT	receptor guanylyl cyclase signaling pathway	RT	2	1.1	0.081	1		GOTERM_BP_DIRECT	positive regulation of lipid storage	RT	3	0.5	0.059	1
GOTERM_BP_DIRECT	embryonic skeletal joint morphogenesis	RT	2	1.1	0.081	1		GOTERM_BP_DIRECT	sodium ion export across plasma membrane	RT	3	0.5	0.059	1
GOTERM_BP_DIRECT	dorsal/ventral axis specification	RT	2	1.1	0.081	1		GOTERM_BP_DIRECT	intracellular potassium ion homeostasis	RT	3	0.5	0.059	1
GOTERM_BP_DIRECT	branching involved in salivary gland morphogenesis	RT	2	1.1	0.081	1		GOTERM_BP_DIRECT	protein localization to plasma membrane	RT	9	1.5	0.059	1
GOTERM_BP_DIRECT	positive regulation of epithelial cell differentiation	RT	2	1.1	0.081	1		GOTERM_BP_DIRECT	extrinsic apoptotic signaling pathway in absence of ligand	RT	4	0.7	0.06	1
GOTERM_BP_DIRECT	vascular endothelial growth factor signaling pathway	RT	3	1.6	0.082	1		GOTERM_BP_DIRECT	negative regulation of endopeptidase activity	RT	4	0.7	0.06	1
GOTERM_BP_DIRECT	synaptic vesicle clustering	RT	2	1.1	0.088	1		GOTERM_BP_DIRECT	endodermal cell differentiation	RT	4	0.7	0.06	1
GOTERM_BP_DIRECT	osteoblast proliferation	RT	2	1.1	0.088	1		GOTERM_BP_DIRECT	cellular response to nerve growth factor stimulus	RT	4	0.7	0.065	1
GOTERM_BP_DIRECT	osteoblast differentiation	RT	4	2.2	0.089	1		GOTERM_BP_DIRECT	symbiont entry into host cell	RT	7	1.2	0.065	1
GOTERM_BP_DIRECT	anatomical structure morphogenesis	RT	4	2.2	0.089	1		GOTERM_BP_DIRECT	response to mechanical stimulus	RT	5	0.8	0.067	1
GOTERM_BP_DIRECT	in utero embryonic development	RT	5	2.7	0.093	1		GOTERM_BP_DIRECT	response to cocaine	RT	4	0.7	0.069	1
GOTERM_BP_DIRECT	roof of mouth development	RT	3	1.6	0.094	1		GOTERM_BP_DIRECT	homeostasis of number of cells within a tissue	RT	4	0.7	0.069	1
GOTERM_BP_DIRECT	positive regulation of gene expression	RT	8	4.3	0.095	1		GOTERM_BP_DIRECT	cellular response to leukemia inhibitory factor	RT	7	1.2	0.07	1
GOTERM_BP_DIRECT	membrane protein proteolysis	RT	2	1.1	0.095	1		GOTERM_BP_DIRECT	establishment of localization in cell	RT	7	1.2	0.07	1
GOTERM_BP_DIRECT	positive regulation of cell size	RT	2	1.1	0.095	1		GOTERM_BP_DIRECT	positive regulation of peptidyl-tyrosine phosphorylation	RT	6	1	0.072	1
								GOTERM_BP_DIRECT	intracellular calcium ion homeostasis	RT	7	1.2	0.072	1
								GOTERM_BP_DIRECT	intracellular signal transduction	RT	19	3.2	0.073	1
								GOTERM_BP_DIRECT	positive regulation of potassium ion transmembrane transport	RT	3	0.5	0.073	1
								GOTERM_BP_DIRECT	cellular response to steroid hormone stimulus	RT	3	0.5	0.073	1
								GOTERM_BP_DIRECT	axon development	RT	4	0.7	0.074	1
								GOTERM_BP_DIRECT	aortic valve morphogenesis	RT	4	0.7	0.074	1
								GOTERM_BP_DIRECT	neutrophil chemotaxis	RT	5	0.8	0.074	1
								GOTERM_BP_DIRECT	cellular response to heat	RT	5	0.8	0.074	1
								GOTERM_BP_DIRECT	positive regulation of anterograde dense core granule transport	RT	2	0.3	0.077	1
								GOTERM_BP_DIRECT	positive regulation of potassium ion import across plasma membrane	RT	2	0.3	0.077	1
								GOTERM_BP_DIRECT	protein localization to plasma membrane raft	RT	2	0.3	0.077	1
								GOTERM_BP_DIRECT	cellular response to lipopolysaccharide	RT	10	1.7	0.081	1
								GOTERM_BP_DIRECT	nervous system development	RT	18	3.1	0.082	1
								GOTERM_BP_DIRECT	regulation of neurogenesis	RT	4	0.7	0.084	1
								GOTERM_BP_DIRECT	memory	RT	6	1	0.084	1
								GOTERM_BP_DIRECT	negative regulation of anoikis	RT	3	0.5	0.089	1
								GOTERM_BP_DIRECT	sex differentiation	RT	3	0.5	0.089	1
								GOTERM_BP_DIRECT	positive regulation of T cell receptor signaling pathway	RT	3	0.5	0.089	1
								GOTERM_BP_DIRECT	fibrinolysis	RT	3	0.5	0.089	1
								GOTERM_BP_DIRECT	fibroblast migration	RT	3	0.5	0.089	1
								GOTERM_BP_DIRECT	Notch signaling pathway	RT	7	1.2	0.094	1
								GOTERM_BP_DIRECT	homophilic cell adhesion via plasma membrane adhesion molecules	RT	9	1.5	0.094	1
								GOTERM_BP_DIRECT	tissue development	RT	3	0.5	0.097	1

## Sheet: 3 hour
	Enriched biological processes in downregulated DEGs in β-cat-/--1								Enriched biological processes in upregulated DEGs in β-cat-/--1								Enriched KEGG pathways in downregulated DEGs in β-cat-/--1								Enriched KEGG pathways in upregulated DEGs in β-cat-/--1
	Category	Term	RT	Count	%	P-Value	Benjamini		Category	Term	RT	Count	%	P-Value	Benjamini		Category	Term	RT	Count	%	P-Value	Benjamini		Category	Term	RT	Count	%	P-Value	Benjamini
	GOTERM_BP_DIRECT	negative regulation of transcription by RNA polymerase II	RT	45	12.9	5.1e-11	1e-07		GOTERM_BP_DIRECT	negative regulation of transcription by RNA polymerase II	RT	86	9.5	5.7e-11	2e-07		KEGG_PATHWAY	Signaling pathways regulating pluripotency of stem cells	RT	18	5.1	5.8e-10	1.5e-07		KEGG_PATHWAY	MAPK signaling pathway	RT	32	3.5	1.4e-05	0.0042
	GOTERM_BP_DIRECT	regulation of transcription by RNA polymerase II	RT	62	17.7	2.8e-10	2.9e-07		GOTERM_BP_DIRECT	positive regulation of transcription by RNA polymerase II	RT	91	10	3.5e-07	0.00061		KEGG_PATHWAY	Wnt signaling pathway	RT	15	4.3	2.4e-06	0.00031		KEGG_PATHWAY	Cytoskeleton in muscle cells	RT	26	2.9	4.8e-05	0.0073
	GOTERM_BP_DIRECT	axon guidance	RT	15	4.3	1.5e-06	0.001		GOTERM_BP_DIRECT	negative regulation of MAPK cascade	RT	11	1.2	3.1e-05	0.037		KEGG_PATHWAY	Hepatocellular carcinoma	RT	13	3.7	4.9e-05	0.0042		KEGG_PATHWAY	Focal adhesion	RT	21	2.3	0.00088	0.067
	GOTERM_BP_DIRECT	positive regulation of transcription by RNA polymerase II	RT	41	11.7	6e-06	0.0031		GOTERM_BP_DIRECT	cell communication by electrical coupling involved in cardiac conduction	RT	6	0.7	0.00013	0.11		KEGG_PATHWAY	Hippo signaling pathway	RT	12	3.4	0.00011	0.0062		KEGG_PATHWAY	Protein digestion and absorption	RT	14	1.5	0.00088	0.067
	GOTERM_BP_DIRECT	neuron differentiation	RT	13	3.7	1.2e-05	0.0048		GOTERM_BP_DIRECT	response to hypoxia	RT	20	2.2	0.00019	0.11		KEGG_PATHWAY	Basal cell carcinoma	RT	8	2.3	0.00012	0.0062		KEGG_PATHWAY	Aldosterone-regulated sodium reabsorption	RT	8	0.9	0.0014	0.075
	GOTERM_BP_DIRECT	primitive streak formation	RT	5	1.4	1.6e-05	0.0055		GOTERM_BP_DIRECT	cellular response to leukemia inhibitory factor	RT	15	1.6	0.0002	0.11		KEGG_PATHWAY	Breast cancer	RT	11	3.1	0.0003	0.012		KEGG_PATHWAY	Notch signaling pathway	RT	10	1.1	0.0018	0.075
	GOTERM_BP_DIRECT	negative regulation of DNA-templated transcription	RT	24	6.9	2.5e-05	0.0073		GOTERM_BP_DIRECT	negative regulation of apoptotic process	RT	40	4.4	0.00023	0.11		KEGG_PATHWAY	Gastric cancer	RT	11	3.1	0.00034	0.012		KEGG_PATHWAY	MicroRNAs in cancer	RT	27	3	0.0019	0.075
	GOTERM_BP_DIRECT	Wnt signaling pathway	RT	13	3.7	3.4e-05	0.0087		GOTERM_BP_DIRECT	positive regulation of canonical NF-kappaB signal transduction	RT	23	2.5	0.00024	0.11		KEGG_PATHWAY	Melanogenesis	RT	9	2.6	0.00042	0.014		KEGG_PATHWAY	Efferocytosis	RT	17	1.9	0.002	0.075
	GOTERM_BP_DIRECT	cellular response to retinoic acid	RT	8	2.3	0.0001	0.023		GOTERM_BP_DIRECT	angiogenesis	RT	25	2.7	0.00036	0.13		KEGG_PATHWAY	Pathways in cancer	RT	21	6	0.0012	0.035		KEGG_PATHWAY	Transcriptional misregulation in cancer	RT	19	2.1	0.0038	0.13
	GOTERM_BP_DIRECT	negative regulation of osteoclast differentiation	RT	6	1.7	0.00011	0.023		GOTERM_BP_DIRECT	platelet-derived growth factor receptor signaling pathway	RT	8	0.9	0.00038	0.13		KEGG_PATHWAY	Cushing syndrome	RT	10	2.9	0.0018	0.045		KEGG_PATHWAY	Insulin secretion	RT	11	1.2	0.0053	0.16
	GOTERM_BP_DIRECT	olfactory bulb development	RT	5	1.4	0.00025	0.043		GOTERM_BP_DIRECT	negative regulation of DNA-templated transcription	RT	43	4.7	0.0004	0.13		KEGG_PATHWAY	Axon guidance	RT	10	2.9	0.0056	0.13		KEGG_PATHWAY	Cardiac muscle contraction	RT	11	1.2	0.0058	0.16
	GOTERM_BP_DIRECT	canonical Wnt signaling pathway	RT	9	2.6	0.00026	0.043		GOTERM_BP_DIRECT	positive regulation of cell migration	RT	26	2.9	0.00047	0.13		KEGG_PATHWAY	Tryptophan metabolism	RT	5	1.4	0.0064	0.14		KEGG_PATHWAY	Gastric acid secretion	RT	10	1.1	0.0072	0.17
	GOTERM_BP_DIRECT	limb bud formation	RT	4	1.1	0.00027	0.043		GOTERM_BP_DIRECT	positive regulation of ATP-dependent activity	RT	7	0.8	0.00049	0.13		KEGG_PATHWAY	Fatty acid degradation	RT	5	1.4	0.007	0.14		KEGG_PATHWAY	PI3K-Akt signaling pathway	RT	28	3.1	0.0073	0.17
	GOTERM_BP_DIRECT	positive regulation of neuron differentiation	RT	8	2.3	0.00039	0.057		GOTERM_BP_DIRECT	regulation of protein localization	RT	13	1.4	0.00058	0.15		KEGG_PATHWAY	beta-Alanine metabolism	RT	4	1.1	0.017	0.31		KEGG_PATHWAY	Thyroid hormone signaling pathway	RT	13	1.4	0.0092	0.18
	GOTERM_BP_DIRECT	somitogenesis	RT	6	1.7	0.00052	0.072		GOTERM_BP_DIRECT	cell migration	RT	25	2.7	0.00065	0.15		KEGG_PATHWAY	Arrhythmogenic right ventricular cardiomyopathy	RT	6	1.7	0.018	0.31		KEGG_PATHWAY	Endocrine and other factor-regulated calcium reabsorption	RT	8	0.9	0.0095	0.18
	GOTERM_BP_DIRECT	negative regulation of canonical Wnt signaling pathway	RT	10	2.9	0.00056	0.073		GOTERM_BP_DIRECT	negative regulation of cell population proliferation	RT	34	3.7	0.00088	0.2		KEGG_PATHWAY	Biosynthesis of cofactors	RT	8	2.3	0.019	0.31		KEGG_PATHWAY	Shigellosis	RT	21	2.3	0.0095	0.18
	GOTERM_BP_DIRECT	embryonic hindlimb morphogenesis	RT	5	1.4	0.0008	0.097		GOTERM_BP_DIRECT	regulation of transcription by RNA polymerase II	RT	99	10.9	0.0014	0.28		KEGG_PATHWAY	Endometrial cancer	RT	5	1.4	0.021	0.31		KEGG_PATHWAY	Pathways in cancer	RT	37	4.1	0.01	0.18
	GOTERM_BP_DIRECT	stem cell proliferation	RT	6	1.7	0.00095	0.11		GOTERM_BP_DIRECT	cell differentiation	RT	47	5.2	0.0014	0.28		KEGG_PATHWAY	Lysine degradation	RT	5	1.4	0.026	0.37		KEGG_PATHWAY	Apelin signaling pathway	RT	14	1.5	0.011	0.18
	GOTERM_BP_DIRECT	osteoblast differentiation	RT	9	2.6	0.0012	0.13		GOTERM_BP_DIRECT	positive regulation of release of cytochrome c from mitochondria	RT	6	0.7	0.0015	0.29		KEGG_PATHWAY	Thyroid cancer	RT	4	1.1	0.028	0.38		KEGG_PATHWAY	cAMP signaling pathway	RT	19	2.1	0.014	0.23
	GOTERM_BP_DIRECT	embryonic pattern specification	RT	5	1.4	0.0013	0.14		GOTERM_BP_DIRECT	negative regulation of fibrinolysis	RT	5	0.5	0.0017	0.29		KEGG_PATHWAY	Proteoglycans in cancer	RT	9	2.6	0.029	0.38		KEGG_PATHWAY	cGMP-PKG signaling pathway	RT	15	1.6	0.018	0.28
	GOTERM_BP_DIRECT	brain development	RT	11	3.1	0.0014	0.14		GOTERM_BP_DIRECT	signal transduction	RT	79	8.7	0.0017	0.29		KEGG_PATHWAY	Human papillomavirus infection	RT	12	3.4	0.036	0.44		KEGG_PATHWAY	Adrenergic signaling in cardiomyocytes	RT	14	1.5	0.023	0.3
	GOTERM_BP_DIRECT	embryonic forelimb morphogenesis	RT	5	1.4	0.0015	0.14		GOTERM_BP_DIRECT	response to steroid hormone	RT	6	0.7	0.0019	0.31		KEGG_PATHWAY	TGF-beta signaling pathway	RT	6	1.7	0.044	0.51		KEGG_PATHWAY	Ras signaling pathway	RT	19	2.1	0.023	0.3
	GOTERM_BP_DIRECT	positive regulation of epithelial to mesenchymal transition	RT	6	1.7	0.0016	0.14		GOTERM_BP_DIRECT	chromatin remodeling	RT	58	6.4	0.0024	0.37		KEGG_PATHWAY	Glycosaminoglycan biosynthesis - chondroitin sulfate / dermatan sulfate	RT	3	0.9	0.053	0.57		KEGG_PATHWAY	Proteoglycans in cancer	RT	17	1.9	0.023	0.3
	GOTERM_BP_DIRECT	negative regulation of epithelial cell proliferation	RT	6	1.7	0.0017	0.15		GOTERM_BP_DIRECT	regulation of cell migration	RT	13	1.4	0.0025	0.37		KEGG_PATHWAY	Valine, leucine and isoleucine degradation	RT	4	1.1	0.054	0.57		KEGG_PATHWAY	Bacterial invasion of epithelial cells	RT	9	1	0.024	0.31
	GOTERM_BP_DIRECT	chondrocyte differentiation	RT	6	1.7	0.0019	0.15		GOTERM_BP_DIRECT	axon guidance	RT	18	2	0.0032	0.45		KEGG_PATHWAY	Colorectal cancer	RT	5	1.4	0.069	0.71		KEGG_PATHWAY	Osteoclast differentiation	RT	13	1.4	0.029	0.35
	GOTERM_BP_DIRECT	positive regulation of gene expression	RT	18	5.1	0.002	0.16		GOTERM_BP_DIRECT	post-embryonic development	RT	10	1.1	0.0035	0.45		KEGG_PATHWAY	Butanoate metabolism	RT	3	0.9	0.083	0.82		KEGG_PATHWAY	Rap1 signaling pathway	RT	17	1.9	0.031	0.35
	GOTERM_BP_DIRECT	regulation of neurogenesis	RT	5	1.4	0.0028	0.21		GOTERM_BP_DIRECT	negative regulation of plasminogen activation	RT	4	0.4	0.0036	0.45										KEGG_PATHWAY	Circadian entrainment	RT	10	1.1	0.031	0.35
	GOTERM_BP_DIRECT	animal organ morphogenesis	RT	8	2.3	0.0029	0.21		GOTERM_BP_DIRECT	response to amphetamine	RT	7	0.8	0.0036	0.45										KEGG_PATHWAY	Aldosterone synthesis and secretion	RT	10	1.1	0.033	0.36
	GOTERM_BP_DIRECT	venous blood vessel morphogenesis	RT	3	0.9	0.0033	0.24		GOTERM_BP_DIRECT	actin cytoskeleton organization	RT	20	2.2	0.0038	0.45										KEGG_PATHWAY	Amphetamine addiction	RT	8	0.9	0.036	0.37
	GOTERM_BP_DIRECT	negative regulation of DNA-binding transcription factor activity	RT	6	1.7	0.0035	0.24		GOTERM_BP_DIRECT	regulation of smooth muscle contraction	RT	5	0.5	0.0038	0.45										KEGG_PATHWAY	Nicotine addiction	RT	6	0.7	0.037	0.37
	GOTERM_BP_DIRECT	anterior/posterior axis specification	RT	4	1.1	0.0038	0.24		GOTERM_BP_DIRECT	regulation of cell population proliferation	RT	15	1.6	0.0045	0.51										KEGG_PATHWAY	Glutamatergic synapse	RT	11	1.2	0.037	0.37
	GOTERM_BP_DIRECT	cell development	RT	4	1.1	0.0038	0.24		GOTERM_BP_DIRECT	cellular response to calcium ion	RT	11	1.2	0.0046	0.51										KEGG_PATHWAY	ECM-receptor interaction	RT	9	1	0.048	0.45
	GOTERM_BP_DIRECT	negative regulation of osteoblast differentiation	RT	6	1.7	0.0042	0.27		GOTERM_BP_DIRECT	multicellular organism growth	RT	12	1.3	0.0055	0.59										KEGG_PATHWAY	Growth hormone synthesis, secretion and action	RT	11	1.2	0.05	0.45
	GOTERM_BP_DIRECT	glutathione transmembrane transport	RT	3	0.9	0.0046	0.28		GOTERM_BP_DIRECT	wound healing	RT	10	1.1	0.0059	0.62										KEGG_PATHWAY	Pancreatic secretion	RT	10	1.1	0.051	0.45
	GOTERM_BP_DIRECT	heart development	RT	10	2.9	0.0049	0.29		GOTERM_BP_DIRECT	canonical Wnt signaling pathway	RT	12	1.3	0.0063	0.63										KEGG_PATHWAY	Wnt signaling pathway	RT	14	1.5	0.053	0.45
	GOTERM_BP_DIRECT	neural crest cell migration	RT	5	1.4	0.0052	0.3		GOTERM_BP_DIRECT	positive regulation of apoptotic process	RT	25	2.7	0.0063	0.63										KEGG_PATHWAY	Glucagon signaling pathway	RT	10	1.1	0.053	0.45
	GOTERM_BP_DIRECT	negative regulation of neurogenesis	RT	4	1.1	0.0055	0.31		GOTERM_BP_DIRECT	roof of mouth development	RT	9	1	0.007	0.64										KEGG_PATHWAY	TGF-beta signaling pathway	RT	10	1.1	0.056	0.45
	GOTERM_BP_DIRECT	regulation of DNA-templated transcription	RT	26	7.4	0.0061	0.33		GOTERM_BP_DIRECT	keratinocyte differentiation	RT	9	1	0.007	0.64										KEGG_PATHWAY	Gap junction	RT	9	1	0.057	0.45
	GOTERM_BP_DIRECT	positive regulation of osteoblast differentiation	RT	6	1.7	0.0067	0.35		GOTERM_BP_DIRECT	cellular response to hypoxia	RT	14	1.5	0.0071	0.64										KEGG_PATHWAY	HIF-1 signaling pathway	RT	10	1.1	0.059	0.46
	GOTERM_BP_DIRECT	central nervous system development	RT	8	2.3	0.0068	0.35		GOTERM_BP_DIRECT	negative regulation of T-helper 17 cell differentiation	RT	4	0.4	0.0072	0.64										KEGG_PATHWAY	Longevity regulating pathway - multiple species	RT	7	0.8	0.061	0.46
	GOTERM_BP_DIRECT	positive regulation of DNA-templated transcription	RT	21	6	0.0069	0.35		GOTERM_BP_DIRECT	positive regulation of autophagy	RT	10	1.1	0.0082	0.71										KEGG_PATHWAY	EGFR tyrosine kinase inhibitor resistance	RT	8	0.9	0.07	0.52
	GOTERM_BP_DIRECT	outer ear morphogenesis	RT	3	0.9	0.0077	0.37		GOTERM_BP_DIRECT	positive regulation of fat cell differentiation	RT	8	0.9	0.0089	0.75										KEGG_PATHWAY	Salivary secretion	RT	9	1	0.073	0.53
	GOTERM_BP_DIRECT	bone trabecula formation	RT	3	0.9	0.0077	0.37		GOTERM_BP_DIRECT	dephosphorylation	RT	6	0.7	0.009	0.75										KEGG_PATHWAY	Prostate cancer	RT	9	1	0.076	0.54
	GOTERM_BP_DIRECT	stem cell differentiation	RT	5	1.4	0.0085	0.4		GOTERM_BP_DIRECT	Notch signaling pathway	RT	12	1.3	0.011	0.88										KEGG_PATHWAY	Hypertrophic cardiomyopathy	RT	9	1	0.08	0.54
	GOTERM_BP_DIRECT	neuron migration	RT	7	2	0.0086	0.4		GOTERM_BP_DIRECT	response to cytokine	RT	7	0.8	0.012	0.88										KEGG_PATHWAY	Leukocyte transendothelial migration	RT	10	1.1	0.08	0.54
	GOTERM_BP_DIRECT	cell differentiation	RT	20	5.7	0.0089	0.4		GOTERM_BP_DIRECT	response to morphine	RT	4	0.4	0.012	0.88										KEGG_PATHWAY	Proximal tubule bicarbonate reclamation	RT	4	0.4	0.084	0.54
	GOTERM_BP_DIRECT	epithelial to mesenchymal transition	RT	5	1.4	0.0091	0.4		GOTERM_BP_DIRECT	trophoblast giant cell differentiation	RT	4	0.4	0.012	0.88										KEGG_PATHWAY	Tight junction	RT	13	1.4	0.085	0.54
	GOTERM_BP_DIRECT	BMP signaling pathway	RT	6	1.7	0.0096	0.41		GOTERM_BP_DIRECT	cellular response to oxidative stress	RT	11	1.2	0.012	0.88										KEGG_PATHWAY	Carbohydrate digestion and absorption	RT	6	0.7	0.085	0.54
	GOTERM_BP_DIRECT	embryonic digit morphogenesis	RT	5	1.4	0.01	0.44		GOTERM_BP_DIRECT	intracellular sodium ion homeostasis	RT	5	0.5	0.013	0.88										KEGG_PATHWAY	AGE-RAGE signaling pathway in diabetic complications	RT	9	1	0.087	0.54
	GOTERM_BP_DIRECT	transcription by RNA polymerase II	RT	10	2.9	0.011	0.45		GOTERM_BP_DIRECT	negative regulation of cell growth	RT	12	1.3	0.013	0.88										KEGG_PATHWAY	Renal cell carcinoma	RT	7	0.8	0.097	0.59
	GOTERM_BP_DIRECT	cell fate specification	RT	4	1.1	0.011	0.45		GOTERM_BP_DIRECT	MAPK cascade	RT	12	1.3	0.013	0.88
	GOTERM_BP_DIRECT	dorsal/ventral axis specification	RT	3	0.9	0.012	0.45		GOTERM_BP_DIRECT	regulation of actin cytoskeleton organization	RT	11	1.2	0.013	0.89
	GOTERM_BP_DIRECT	positive regulation of epithelial cell differentiation	RT	3	0.9	0.012	0.45		GOTERM_BP_DIRECT	extrinsic apoptotic signaling pathway in absence of ligand	RT	6	0.7	0.013	0.89
	GOTERM_BP_DIRECT	positive regulation of cell migration	RT	11	3.1	0.012	0.47		GOTERM_BP_DIRECT	nervous system development	RT	30	3.3	0.014	0.9
	GOTERM_BP_DIRECT	adherens junction organization	RT	4	1.1	0.014	0.51		GOTERM_BP_DIRECT	apoptotic process	RT	39	4.3	0.014	0.91
	GOTERM_BP_DIRECT	response to organic cyclic compound	RT	5	1.4	0.015	0.54		GOTERM_BP_DIRECT	intracellular signal transduction	RT	31	3.4	0.015	0.94
	GOTERM_BP_DIRECT	skeletal system development	RT	7	2	0.016	0.57		GOTERM_BP_DIRECT	regulation of muscle contraction	RT	4	0.4	0.016	0.94
	GOTERM_BP_DIRECT	mesoderm formation	RT	4	1.1	0.016	0.57		GOTERM_BP_DIRECT	negative regulation of microtubule polymerization	RT	4	0.4	0.016	0.94
	GOTERM_BP_DIRECT	anatomical structure morphogenesis	RT	7	2	0.018	0.62		GOTERM_BP_DIRECT	regulation of microtubule polymerization	RT	4	0.4	0.016	0.94
	GOTERM_BP_DIRECT	ureteric bud development	RT	4	1.1	0.018	0.62		GOTERM_BP_DIRECT	response to glucose	RT	8	0.9	0.016	0.98
	GOTERM_BP_DIRECT	oligodendrocyte differentiation	RT	4	1.1	0.018	0.62		GOTERM_BP_DIRECT	regulation of postsynaptic membrane potential	RT	6	0.7	0.017	0.98
	GOTERM_BP_DIRECT	negative regulation of oligodendrocyte differentiation	RT	3	0.9	0.019	0.62		GOTERM_BP_DIRECT	endoderm development	RT	5	0.5	0.017	0.98
	GOTERM_BP_DIRECT	pattern specification process	RT	4	1.1	0.02	0.65		GOTERM_BP_DIRECT	aortic valve morphogenesis	RT	6	0.7	0.019	1
	GOTERM_BP_DIRECT	in utero embryonic development	RT	9	2.6	0.021	0.67		GOTERM_BP_DIRECT	response to progesterone	RT	6	0.7	0.019	1
	GOTERM_BP_DIRECT	gonad development	RT	3	0.9	0.021	0.67		GOTERM_BP_DIRECT	amyloid precursor protein catabolic process	RT	4	0.4	0.019	1
	GOTERM_BP_DIRECT	embryonic limb morphogenesis	RT	4	1.1	0.023	0.7		GOTERM_BP_DIRECT	protein-containing complex localization	RT	4	0.4	0.019	1
	GOTERM_BP_DIRECT	germ cell development	RT	4	1.1	0.023	0.7		GOTERM_BP_DIRECT	vasculogenesis	RT	8	0.9	0.019	1
	GOTERM_BP_DIRECT	positive regulation of brown fat cell differentiation	RT	3	0.9	0.024	0.73		GOTERM_BP_DIRECT	negative regulation of epithelial to mesenchymal transition	RT	7	0.8	0.02	1
	GOTERM_BP_DIRECT	male gonad development	RT	6	1.7	0.025	0.75		GOTERM_BP_DIRECT	positive regulation of DNA-templated transcription	RT	43	4.7	0.02	1
	GOTERM_BP_DIRECT	positive regulation of Wnt signaling pathway	RT	4	1.1	0.026	0.75		GOTERM_BP_DIRECT	negative regulation of extrinsic apoptotic signaling pathway in absence of ligand	RT	6	0.7	0.021	1
	GOTERM_BP_DIRECT	positive regulation of stem cell proliferation	RT	4	1.1	0.026	0.75		GOTERM_BP_DIRECT	response to endoplasmic reticulum stress	RT	10	1.1	0.021	1
	GOTERM_BP_DIRECT	T cell proliferation	RT	4	1.1	0.029	0.82		GOTERM_BP_DIRECT	substrate adhesion-dependent cell spreading	RT	7	0.8	0.022	1
	GOTERM_BP_DIRECT	negative regulation of epithelial cell differentiation	RT	3	0.9	0.03	0.82		GOTERM_BP_DIRECT	developmental growth	RT	5	0.5	0.022	1
	GOTERM_BP_DIRECT	neural plate development	RT	2	0.6	0.03	0.82		GOTERM_BP_DIRECT	inhibitory synapse assembly	RT	5	0.5	0.022	1
	GOTERM_BP_DIRECT	negative regulation of beta-catenin-TCF complex assembly	RT	2	0.6	0.03	0.82		GOTERM_BP_DIRECT	regulation of synaptic vesicle exocytosis	RT	6	0.7	0.023	1
	GOTERM_BP_DIRECT	fibronectin fibril organization	RT	2	0.6	0.03	0.82		GOTERM_BP_DIRECT	dendrite morphogenesis	RT	6	0.7	0.023	1
	GOTERM_BP_DIRECT	blood vessel morphogenesis	RT	3	0.9	0.033	0.89		GOTERM_BP_DIRECT	sodium ion export across plasma membrane	RT	4	0.4	0.023	1
	GOTERM_BP_DIRECT	positive regulation of canonical Wnt signaling pathway	RT	6	1.7	0.035	0.93		GOTERM_BP_DIRECT	intracellular potassium ion homeostasis	RT	4	0.4	0.023	1
	GOTERM_BP_DIRECT	response to dexamethasone	RT	3	0.9	0.037	0.93		GOTERM_BP_DIRECT	cell adhesion	RT	34	3.7	0.023	1
	GOTERM_BP_DIRECT	cytoskeleton-dependent intracellular transport	RT	3	0.9	0.037	0.93		GOTERM_BP_DIRECT	protein phosphorylation	RT	21	2.3	0.023	1
	GOTERM_BP_DIRECT	post-anal tail morphogenesis	RT	3	0.9	0.037	0.93		GOTERM_BP_DIRECT	regulation of somitogenesis	RT	3	0.3	0.024	1
	GOTERM_BP_DIRECT	mammary gland development	RT	3	0.9	0.044	1		GOTERM_BP_DIRECT	skeletal system development	RT	12	1.3	0.024	1
	GOTERM_BP_DIRECT	establishment of cell polarity involved in ameboidal cell migration	RT	2	0.6	0.045	1		GOTERM_BP_DIRECT	long-term synaptic potentiation	RT	8	0.9	0.024	1
	GOTERM_BP_DIRECT	regulation of centromeric sister chromatid cohesion	RT	2	0.6	0.045	1		GOTERM_BP_DIRECT	regulation of cell cycle	RT	18	2	0.025	1
	GOTERM_BP_DIRECT	melanocyte migration	RT	2	0.6	0.045	1		GOTERM_BP_DIRECT	positive regulation of smooth muscle cell proliferation	RT	7	0.8	0.026	1
	GOTERM_BP_DIRECT	canonical Wnt signaling pathway involved in mesenchymal stem cell differentiation	RT	2	0.6	0.045	1		GOTERM_BP_DIRECT	response to calcium ion	RT	7	0.8	0.026	1
	GOTERM_BP_DIRECT	positive regulation of cardiac neural crest cell migration involved in outflow tract morphogenesis	RT	2	0.6	0.045	1		GOTERM_BP_DIRECT	skin development	RT	6	0.7	0.026	1
	GOTERM_BP_DIRECT	gene expression	RT	7	2	0.046	1		GOTERM_BP_DIRECT	extracellular matrix organization	RT	14	1.5	0.026	1
	GOTERM_BP_DIRECT	morphogenesis of an epithelium	RT	3	0.9	0.047	1		GOTERM_BP_DIRECT	negative regulation of angiogenesis	RT	12	1.3	0.026	1
	GOTERM_BP_DIRECT	negative regulation of chondrocyte differentiation	RT	3	0.9	0.047	1		GOTERM_BP_DIRECT	negative regulation of viral transcription	RT	4	0.4	0.028	1
	GOTERM_BP_DIRECT	visual perception	RT	8	2.3	0.049	1		GOTERM_BP_DIRECT	lens fiber cell differentiation	RT	4	0.4	0.028	1
	GOTERM_BP_DIRECT	positive regulation of cell population proliferation	RT	14	4	0.049	1		GOTERM_BP_DIRECT	negative regulation of osteoblast differentiation	RT	8	0.9	0.028	1
	GOTERM_BP_DIRECT	negative regulation of cell cycle	RT	4	1.1	0.051	1		GOTERM_BP_DIRECT	T cell differentiation	RT	6	0.7	0.028	1
	GOTERM_BP_DIRECT	somatic stem cell population maintenance	RT	4	1.1	0.051	1		GOTERM_BP_DIRECT	skeletal muscle tissue development	RT	7	0.8	0.03	1
	GOTERM_BP_DIRECT	negative regulation of Wnt signaling pathway	RT	4	1.1	0.051	1		GOTERM_BP_DIRECT	cytokine-mediated signaling pathway	RT	13	1.4	0.03	1
	GOTERM_BP_DIRECT	inner ear morphogenesis	RT	4	1.1	0.053	1		GOTERM_BP_DIRECT	protein localization to nucleus	RT	6	0.7	0.031	1
	GOTERM_BP_DIRECT	cellular response to interleukin-1	RT	4	1.1	0.053	1		GOTERM_BP_DIRECT	cellular response to tumor cell	RT	3	0.3	0.032	1
	GOTERM_BP_DIRECT	positive regulation of fat cell differentiation	RT	4	1.1	0.053	1		GOTERM_BP_DIRECT	regulation of viral entry into host cell	RT	4	0.4	0.033	1
	GOTERM_BP_DIRECT	regulation of neuron migration	RT	3	0.9	0.055	1		GOTERM_BP_DIRECT	cellular response to steroid hormone stimulus	RT	4	0.4	0.033	1
	GOTERM_BP_DIRECT	negative regulation of interleukin-10 production	RT	3	0.9	0.055	1		GOTERM_BP_DIRECT	positive regulation of osteoclast differentiation	RT	5	0.5	0.036	1
	GOTERM_BP_DIRECT	cell fate commitment	RT	4	1.1	0.056	1		GOTERM_BP_DIRECT	negative regulation of BMP signaling pathway	RT	8	0.9	0.036	1
	GOTERM_BP_DIRECT	epidermal growth factor receptor signaling pathway	RT	5	1.4	0.057	1		GOTERM_BP_DIRECT	animal organ morphogenesis	RT	11	1.2	0.037	1
	GOTERM_BP_DIRECT	anterior/posterior pattern specification	RT	5	1.4	0.057	1		GOTERM_BP_DIRECT	cell-cell signaling	RT	17	1.9	0.038	1
	GOTERM_BP_DIRECT	pancreas development	RT	3	0.9	0.059	1		GOTERM_BP_DIRECT	negative regulation of cell-substrate adhesion	RT	4	0.4	0.038	1
	GOTERM_BP_DIRECT	tissue homeostasis	RT	3	0.9	0.059	1		GOTERM_BP_DIRECT	calcium ion transport	RT	9	1	0.038	1
	GOTERM_BP_DIRECT	negative regulation of leukocyte tethering or rolling	RT	2	0.6	0.059	1		GOTERM_BP_DIRECT	protein import into nucleus	RT	10	1.1	0.039	1
	GOTERM_BP_DIRECT	positive regulation of heart growth	RT	2	0.6	0.059	1		GOTERM_BP_DIRECT	regulation of presynaptic membrane potential	RT	5	0.5	0.04	1
	GOTERM_BP_DIRECT	negative regulation of bile acid biosynthetic process	RT	2	0.6	0.059	1		GOTERM_BP_DIRECT	potassium ion import across plasma membrane	RT	6	0.7	0.04	1
	GOTERM_BP_DIRECT	embryonic nail plate morphogenesis	RT	2	0.6	0.059	1		GOTERM_BP_DIRECT	protein localization to nuclear envelope	RT	3	0.3	0.042	1
	GOTERM_BP_DIRECT	epithelial cell differentiation involved in mammary gland alveolus development	RT	2	0.6	0.059	1		GOTERM_BP_DIRECT	extracellular matrix disassembly	RT	6	0.7	0.043	1
	GOTERM_BP_DIRECT	telencephalon cell migration	RT	2	0.6	0.059	1		GOTERM_BP_DIRECT	regulation of cell growth	RT	8	0.9	0.044	1
	GOTERM_BP_DIRECT	carbohydrate catabolic process	RT	2	0.6	0.059	1		GOTERM_BP_DIRECT	negative regulation of anoikis	RT	4	0.4	0.044	1
	GOTERM_BP_DIRECT	odontogenesis of dentin-containing tooth	RT	4	1.1	0.061	1		GOTERM_BP_DIRECT	fibrinolysis	RT	4	0.4	0.044	1
	GOTERM_BP_DIRECT	cochlea morphogenesis	RT	3	0.9	0.063	1		GOTERM_BP_DIRECT	regulation of dendritic spine morphogenesis	RT	4	0.4	0.044	1
	GOTERM_BP_DIRECT	negative regulation of JNK cascade	RT	3	0.9	0.063	1		GOTERM_BP_DIRECT	neuron cellular homeostasis	RT	5	0.5	0.044	1
	GOTERM_BP_DIRECT	dentate gyrus development	RT	3	0.9	0.063	1		GOTERM_BP_DIRECT	neuron projection development	RT	11	1.2	0.044	1
	GOTERM_BP_DIRECT	positive regulation of cell differentiation	RT	4	1.1	0.063	1		GOTERM_BP_DIRECT	positive regulation of angiogenesis	RT	13	1.4	0.045	1
	GOTERM_BP_DIRECT	positive regulation of JNK cascade	RT	5	1.4	0.066	1		GOTERM_BP_DIRECT	positive regulation of miRNA transcription	RT	7	0.8	0.046	1
	GOTERM_BP_DIRECT	negative regulation of myoblast differentiation	RT	3	0.9	0.067	1		GOTERM_BP_DIRECT	cellular response to fibroblast growth factor stimulus	RT	5	0.5	0.049	1
	GOTERM_BP_DIRECT	fibroblast growth factor receptor signaling pathway	RT	5	1.4	0.07	1		GOTERM_BP_DIRECT	labyrinthine layer blood vessel development	RT	4	0.4	0.05	1
	GOTERM_BP_DIRECT	midbrain development	RT	3	0.9	0.071	1		GOTERM_BP_DIRECT	microtubule cytoskeleton organization	RT	12	1.3	0.051	1
	GOTERM_BP_DIRECT	spinal cord development	RT	3	0.9	0.071	1		GOTERM_BP_DIRECT	amyloid-beta formation	RT	3	0.3	0.053	1
	GOTERM_BP_DIRECT	positive regulation of melanocyte differentiation	RT	2	0.6	0.074	1		GOTERM_BP_DIRECT	glycerophospholipid metabolic process	RT	3	0.3	0.053	1
	GOTERM_BP_DIRECT	chondrocyte differentiation involved in endochondral bone morphogenesis	RT	2	0.6	0.074	1		GOTERM_BP_DIRECT	negative regulation of cardiac muscle hypertrophy in response to stress	RT	3	0.3	0.053	1
	GOTERM_BP_DIRECT	acinar cell differentiation	RT	2	0.6	0.074	1		GOTERM_BP_DIRECT	positive regulation of mitochondrial depolarization	RT	3	0.3	0.053	1
	GOTERM_BP_DIRECT	cell dedifferentiation	RT	2	0.6	0.074	1		GOTERM_BP_DIRECT	positive regulation of microtubule nucleation	RT	3	0.3	0.053	1
	GOTERM_BP_DIRECT	anterior head development	RT	2	0.6	0.074	1		GOTERM_BP_DIRECT	cerebral cortex radially oriented cell migration	RT	3	0.3	0.053	1
	GOTERM_BP_DIRECT	nephric duct morphogenesis	RT	2	0.6	0.074	1		GOTERM_BP_DIRECT	fat pad development	RT	3	0.3	0.053	1
	GOTERM_BP_DIRECT	fatty acid metabolic process	RT	5	1.4	0.074	1		GOTERM_BP_DIRECT	interleukin-17-mediated signaling pathway	RT	3	0.3	0.053	1
	GOTERM_BP_DIRECT	embryonic cranial skeleton morphogenesis	RT	3	0.9	0.076	1		GOTERM_BP_DIRECT	vesicle-mediated transport in synapse	RT	3	0.3	0.053	1
	GOTERM_BP_DIRECT	negative regulation of miRNA transcription	RT	3	0.9	0.076	1		GOTERM_BP_DIRECT	Notch receptor processing	RT	3	0.3	0.053	1
	GOTERM_BP_DIRECT	cellular response to dexamethasone stimulus	RT	3	0.9	0.076	1		GOTERM_BP_DIRECT	cellular response to corticotropin-releasing hormone stimulus	RT	3	0.3	0.053	1
	GOTERM_BP_DIRECT	cellular response to BMP stimulus	RT	3	0.9	0.076	1		GOTERM_BP_DIRECT	actin filament organization	RT	12	1.3	0.053	1
	GOTERM_BP_DIRECT	roof of mouth development	RT	4	1.1	0.082	1		GOTERM_BP_DIRECT	calcium ion homeostasis	RT	5	0.5	0.058	1
	GOTERM_BP_DIRECT	regulation of microtubule cytoskeleton organization	RT	3	0.9	0.085	1		GOTERM_BP_DIRECT	positive regulation of gene expression	RT	30	3.3	0.059	1
	GOTERM_BP_DIRECT	face morphogenesis	RT	3	0.9	0.085	1		GOTERM_BP_DIRECT	regulation of circadian rhythm	RT	7	0.8	0.059	1
	GOTERM_BP_DIRECT	branching involved in blood vessel morphogenesis	RT	3	0.9	0.085	1		GOTERM_BP_DIRECT	negative regulation of canonical Wnt signaling pathway	RT	12	1.3	0.059	1
	GOTERM_BP_DIRECT	neural tube development	RT	3	0.9	0.085	1		GOTERM_BP_DIRECT	brain development	RT	15	1.6	0.06	1
	GOTERM_BP_DIRECT	positive regulation of vascular endothelial growth factor production	RT	3	0.9	0.085	1		GOTERM_BP_DIRECT	negative regulation of fibroblast growth factor receptor signaling pathway	RT	4	0.4	0.063	1
	GOTERM_BP_DIRECT	response to virus	RT	5	1.4	0.087	1		GOTERM_BP_DIRECT	positive regulation of cold-induced thermogenesis	RT	9	1	0.063	1
	GOTERM_BP_DIRECT	mesenchyme development	RT	2	0.6	0.088	1		GOTERM_BP_DIRECT	response to cocaine	RT	5	0.5	0.064	1
	GOTERM_BP_DIRECT	regulation of sprouting angiogenesis	RT	2	0.6	0.088	1		GOTERM_BP_DIRECT	homeostasis of number of cells within a tissue	RT	5	0.5	0.064	1
	GOTERM_BP_DIRECT	response to follicle-stimulating hormone	RT	2	0.6	0.088	1		GOTERM_BP_DIRECT	positive regulation of cell-substrate adhesion	RT	5	0.5	0.064	1
	GOTERM_BP_DIRECT	negative regulation of striated muscle tissue development	RT	2	0.6	0.088	1		GOTERM_BP_DIRECT	regulation of bicellular tight junction assembly	RT	3	0.3	0.064	1
	GOTERM_BP_DIRECT	embryonic retina morphogenesis in camera-type eye	RT	2	0.6	0.088	1		GOTERM_BP_DIRECT	keratinocyte development	RT	3	0.3	0.064	1
	GOTERM_BP_DIRECT	cranial suture morphogenesis	RT	2	0.6	0.088	1		GOTERM_BP_DIRECT	branching involved in labyrinthine layer morphogenesis	RT	3	0.3	0.064	1
	GOTERM_BP_DIRECT	negative regulation of microtubule depolymerization	RT	3	0.9	0.089	1		GOTERM_BP_DIRECT	synaptic vesicle maturation	RT	3	0.3	0.064	1
	GOTERM_BP_DIRECT	extrinsic apoptotic signaling pathway in absence of ligand	RT	3	0.9	0.094	1		GOTERM_BP_DIRECT	Ras protein signal transduction	RT	8	0.9	0.064	1
	GOTERM_BP_DIRECT	heart looping	RT	4	1.1	0.097	1		GOTERM_BP_DIRECT	osteoblast differentiation	RT	11	1.2	0.065	1
	GOTERM_BP_DIRECT	regulation of signal transduction	RT	4	1.1	0.1	1		GOTERM_BP_DIRECT	intracellular iron ion homeostasis	RT	7	0.8	0.067	1
									GOTERM_BP_DIRECT	ERK1 and ERK2 cascade	RT	6	0.7	0.067	1
									GOTERM_BP_DIRECT	ephrin receptor signaling pathway	RT	8	0.9	0.067	1
									GOTERM_BP_DIRECT	regulation of angiogenesis	RT	5	0.5	0.069	1
									GOTERM_BP_DIRECT	ureteric bud development	RT	5	0.5	0.069	1
									GOTERM_BP_DIRECT	response to hydrogen peroxide	RT	5	0.5	0.069	1
									GOTERM_BP_DIRECT	placenta development	RT	5	0.5	0.069	1
									GOTERM_BP_DIRECT	axon development	RT	5	0.5	0.069	1
									GOTERM_BP_DIRECT	transforming growth factor beta receptor signaling pathway	RT	9	1	0.07	1
									GOTERM_BP_DIRECT	small GTPase-mediated signal transduction	RT	10	1.1	0.07	1
									GOTERM_BP_DIRECT	ionotropic glutamate receptor signaling pathway	RT	4	0.4	0.071	1
									GOTERM_BP_DIRECT	positive regulation of vascular associated smooth muscle cell proliferation	RT	6	0.7	0.072	1
									GOTERM_BP_DIRECT	regulation of cell shape	RT	11	1.2	0.072	1
									GOTERM_BP_DIRECT	response to estradiol	RT	8	0.9	0.074	1
									GOTERM_BP_DIRECT	ossification	RT	8	0.9	0.074	1
									GOTERM_BP_DIRECT	negative regulation of gene expression	RT	20	2.2	0.075	1
									GOTERM_BP_DIRECT	regulation of lipid metabolic process	RT	5	0.5	0.075	1
									GOTERM_BP_DIRECT	positive regulation of extrinsic apoptotic signaling pathway via death domain receptors	RT	3	0.3	0.076	1
									GOTERM_BP_DIRECT	ER overload response	RT	3	0.3	0.076	1
									GOTERM_BP_DIRECT	establishment or maintenance of transmembrane electrochemical gradient	RT	3	0.3	0.076	1
									GOTERM_BP_DIRECT	response to aldosterone	RT	3	0.3	0.076	1
									GOTERM_BP_DIRECT	positive regulation of stress fiber assembly	RT	6	0.7	0.077	1
									GOTERM_BP_DIRECT	potassium ion transport	RT	8	0.9	0.078	1
									GOTERM_BP_DIRECT	positive regulation of dendrite extension	RT	4	0.4	0.078	1
									GOTERM_BP_DIRECT	regulation of cardiac muscle contraction	RT	4	0.4	0.078	1
									GOTERM_BP_DIRECT	heme biosynthetic process	RT	4	0.4	0.078	1
									GOTERM_BP_DIRECT	membrane protein ectodomain proteolysis	RT	4	0.4	0.078	1
									GOTERM_BP_DIRECT	signal transduction involved in regulation of gene expression	RT	4	0.4	0.078	1
									GOTERM_BP_DIRECT	protein autoubiquitination	RT	7	0.8	0.079	1
									GOTERM_BP_DIRECT	spleen development	RT	5	0.5	0.081	1
									GOTERM_BP_DIRECT	cellular response to corticosterone stimulus	RT	2	0.2	0.083	1
									GOTERM_BP_DIRECT	negative regulation of catecholamine secretion	RT	2	0.2	0.083	1
									GOTERM_BP_DIRECT	regulation of organelle organization	RT	2	0.2	0.083	1
									GOTERM_BP_DIRECT	negative regulation of germinal center formation	RT	2	0.2	0.083	1
									GOTERM_BP_DIRECT	negative regulation of phosphatidylinositol biosynthetic process	RT	2	0.2	0.083	1
									GOTERM_BP_DIRECT	negative regulation of Rho-dependent protein serine/threonine kinase activity	RT	2	0.2	0.083	1
									GOTERM_BP_DIRECT	regulation of phosphate metabolic process	RT	2	0.2	0.083	1
									GOTERM_BP_DIRECT	transcription by RNA polymerase II	RT	16	1.8	0.085	1
									GOTERM_BP_DIRECT	modulation of chemical synaptic transmission	RT	8	0.9	0.086	1
									GOTERM_BP_DIRECT	integrated stress response signaling	RT	4	0.4	0.086	1
									GOTERM_BP_DIRECT	regulation of dopamine secretion	RT	4	0.4	0.086	1
									GOTERM_BP_DIRECT	ventricular cardiac muscle tissue morphogenesis	RT	4	0.4	0.086	1
									GOTERM_BP_DIRECT	positive regulation of epithelial to mesenchymal transition	RT	6	0.7	0.087	1
									GOTERM_BP_DIRECT	positive regulation of protein localization to nucleus	RT	5	0.5	0.087	1
									GOTERM_BP_DIRECT	negative regulation of cysteine-type endopeptidase activity	RT	5	0.5	0.087	1
									GOTERM_BP_DIRECT	regulation of gene expression	RT	16	1.8	0.087	1
									GOTERM_BP_DIRECT	positive regulation of endothelial cell proliferation	RT	7	0.8	0.087	1
									GOTERM_BP_DIRECT	amyloid precursor protein metabolic process	RT	3	0.3	0.089	1
									GOTERM_BP_DIRECT	skin morphogenesis	RT	3	0.3	0.089	1
									GOTERM_BP_DIRECT	negative regulation of PERK-mediated unfolded protein response	RT	3	0.3	0.089	1
									GOTERM_BP_DIRECT	atrioventricular valve morphogenesis	RT	3	0.3	0.089	1
									GOTERM_BP_DIRECT	neuron projection maintenance	RT	3	0.3	0.089	1
									GOTERM_BP_DIRECT	regulation of signaling receptor activity	RT	3	0.3	0.089	1
									GOTERM_BP_DIRECT	embryonic camera-type eye development	RT	3	0.3	0.089	1
									GOTERM_BP_DIRECT	lateral ventricle development	RT	3	0.3	0.089	1
									GOTERM_BP_DIRECT	SMAD protein signal transduction	RT	4	0.4	0.095	1
									GOTERM_BP_DIRECT	monocyte chemotaxis	RT	4	0.4	0.095	1
									GOTERM_BP_DIRECT	synaptic transmission, GABAergic	RT	4	0.4	0.095	1
									GOTERM_BP_DIRECT	response to mechanical stimulus	RT	6	0.7	0.097	1
									GOTERM_BP_DIRECT	negative regulation of transforming growth factor beta receptor signaling pathway	RT	10	1.1	0.099	1

## Sheet: 4 hour
	Enriched biological processes in downregulated DEGs in β-cat-/--1								Enriched biological processes in upregulated DEGs in β-cat-/--1								Enriched KEGG pathways in downregulated DEGs in β-cat-/--1								Enriched KEGG pathways in upregulated DEGs in β-cat-/--1
	Category	Term	RT	Count	%	P-Value	Benjamini		Category	Term	RT	Count	%	P-Value	Benjamini		Category	Term	RT	Count	%	P-Value	Benjamini		Category	Term	RT	Count	%	P-Value	Benjamini
	GOTERM_BP_DIRECT	regulation of transcription by RNA polymerase II	RT	91	18.8	4.7e-17	1.2e-13		GOTERM_BP_DIRECT	negative regulation of transcription by RNA polymerase II	RT	78	8.1	2.2e-07	0.00085		KEGG_PATHWAY	Signaling pathways regulating pluripotency of stem cells	RT	20	4.1	3.8e-10	1e-07		KEGG_PATHWAY	cGMP-PKG signaling pathway	RT	22	2.3	6.9e-05	0.013
	GOTERM_BP_DIRECT	negative regulation of transcription by RNA polymerase II	RT	58	12	4.8e-13	5.9e-10		GOTERM_BP_DIRECT	signal transduction	RT	98	10.2	4.8e-07	0.00092		KEGG_PATHWAY	Wnt signaling pathway	RT	19	3.9	5.6e-08	7.5e-06		KEGG_PATHWAY	Cytoskeleton in muscle cells	RT	27	2.8	8e-05	0.013
	GOTERM_BP_DIRECT	positive regulation of transcription by RNA polymerase II	RT	58	12	1.1e-08	9.3e-06		GOTERM_BP_DIRECT	positive regulation of transcription by RNA polymerase II	RT	92	9.6	1.2e-06	0.0012		KEGG_PATHWAY	Gastric cancer	RT	17	3.5	2.1e-07	1.9e-05		KEGG_PATHWAY	Glutamatergic synapse	RT	17	1.8	0.00018	0.013
	GOTERM_BP_DIRECT	Wnt signaling pathway	RT	19	3.9	7.8e-08	4.8e-05		GOTERM_BP_DIRECT	positive regulation of cell migration	RT	33	3.4	1.2e-06	0.0012		KEGG_PATHWAY	Breast cancer	RT	16	3.3	9.8e-07	5.1e-05		KEGG_PATHWAY	MAPK signaling pathway	RT	31	3.2	0.00019	0.013
	GOTERM_BP_DIRECT	neuron differentiation	RT	17	3.5	4.9e-07	0.00024		GOTERM_BP_DIRECT	cell adhesion	RT	50	5.2	1.7e-06	0.0013		KEGG_PATHWAY	Basal cell carcinoma	RT	11	2.3	1.1e-06	5.1e-05		KEGG_PATHWAY	Notch signaling pathway	RT	12	1.2	0.0002	0.013
	GOTERM_BP_DIRECT	negative regulation of canonical Wnt signaling pathway	RT	16	3.3	6.6e-07	0.00027		GOTERM_BP_DIRECT	angiogenesis	RT	28	2.9	4.4e-05	0.024		KEGG_PATHWAY	Hepatocellular carcinoma	RT	17	3.5	1.1e-06	5.1e-05		KEGG_PATHWAY	Pathways in cancer	RT	46	4.8	0.00029	0.015
	GOTERM_BP_DIRECT	animal organ morphogenesis	RT	14	2.9	1.7e-06	0.0006		GOTERM_BP_DIRECT	negative regulation of MAPK cascade	RT	11	1.1	4.5e-05	0.024		KEGG_PATHWAY	Hippo signaling pathway	RT	15	3.1	1e-05	0.00039		KEGG_PATHWAY	cAMP signaling pathway	RT	25	2.6	0.00034	0.015
	GOTERM_BP_DIRECT	negative regulation of DNA-templated transcription	RT	31	6.4	3.3e-06	0.001		GOTERM_BP_DIRECT	cell migration	RT	28	2.9	8.8e-05	0.042		KEGG_PATHWAY	Pathways in cancer	RT	27	5.6	0.00013	0.0044		KEGG_PATHWAY	Focal adhesion	RT	23	2.4	0.00045	0.016
	GOTERM_BP_DIRECT	somitogenesis	RT	8	1.7	3e-05	0.008		GOTERM_BP_DIRECT	extracellular matrix organization	RT	20	2.1	0.00016	0.064		KEGG_PATHWAY	Thyroid cancer	RT	7	1.4	0.00015	0.0045		KEGG_PATHWAY	Aldosterone-regulated sodium reabsorption	RT	9	0.9	0.00045	0.016
	GOTERM_BP_DIRECT	embryonic pattern specification	RT	7	1.4	4.2e-05	0.0098		GOTERM_BP_DIRECT	positive regulation of canonical NF-kappaB signal transduction	RT	24	2.5	0.00017	0.064		KEGG_PATHWAY	Endometrial cancer	RT	8	1.7	0.00032	0.0086		KEGG_PATHWAY	Adrenergic signaling in cardiomyocytes	RT	19	2	0.0006	0.019
	GOTERM_BP_DIRECT	axon guidance	RT	15	3.1	4.6e-05	0.0098		GOTERM_BP_DIRECT	cellular response to leukemia inhibitory factor	RT	15	1.6	0.0003	0.11		KEGG_PATHWAY	Melanogenesis	RT	10	2.1	0.00041	0.01		KEGG_PATHWAY	Insulin secretion	RT	13	1.4	0.001	0.029
	GOTERM_BP_DIRECT	primitive streak formation	RT	5	1	5.2e-05	0.0098		GOTERM_BP_DIRECT	positive regulation of MAPK cascade	RT	21	2.2	0.00035	0.11		KEGG_PATHWAY	Colorectal cancer	RT	9	1.9	0.00069	0.016		KEGG_PATHWAY	Hypertrophic cardiomyopathy	RT	14	1.5	0.0012	0.03
	GOTERM_BP_DIRECT	anterior/posterior axis specification	RT	6	1.2	5.6e-05	0.0098		GOTERM_BP_DIRECT	ossification	RT	13	1.4	0.00042	0.12		KEGG_PATHWAY	Cushing syndrome	RT	11	2.3	0.0024	0.05		KEGG_PATHWAY	Apelin signaling pathway	RT	17	1.8	0.0015	0.034
	GOTERM_BP_DIRECT	cell development	RT	6	1.2	5.6e-05	0.0098		GOTERM_BP_DIRECT	platelet-derived growth factor receptor signaling pathway	RT	8	0.8	0.00049	0.13		KEGG_PATHWAY	Axon guidance	RT	11	2.3	0.0082	0.16		KEGG_PATHWAY	Bacterial invasion of epithelial cells	RT	12	1.2	0.0015	0.034
	GOTERM_BP_DIRECT	canonical Wnt signaling pathway	RT	11	2.3	8.6e-05	0.013		GOTERM_BP_DIRECT	response to insulin	RT	12	1.2	0.00053	0.13		KEGG_PATHWAY	Glycosaminoglycan biosynthesis - chondroitin sulfate / dermatan sulfate	RT	4	0.8	0.011	0.19		KEGG_PATHWAY	Osteoclast differentiation	RT	17	1.8	0.0019	0.035
	GOTERM_BP_DIRECT	positive regulation of DNA-templated transcription	RT	32	6.6	8.8e-05	0.013		GOTERM_BP_DIRECT	cellular response to calcium ion	RT	13	1.4	0.00057	0.14		KEGG_PATHWAY	Tryptophan metabolism	RT	5	1	0.014	0.23		KEGG_PATHWAY	Efferocytosis	RT	18	1.9	0.002	0.035
	GOTERM_BP_DIRECT	negative regulation of osteoclast differentiation	RT	6	1.2	0.00046	0.063		GOTERM_BP_DIRECT	wound healing	RT	12	1.2	0.00066	0.15		KEGG_PATHWAY	Melanoma	RT	6	1.2	0.023	0.37		KEGG_PATHWAY	Dilated cardiomyopathy	RT	14	1.5	0.002	0.035
	GOTERM_BP_DIRECT	positive regulation of neuron differentiation	RT	9	1.9	0.00046	0.063		GOTERM_BP_DIRECT	axon guidance	RT	20	2.1	0.00085	0.17		KEGG_PATHWAY	Chronic myeloid leukemia	RT	6	1.2	0.029	0.4		KEGG_PATHWAY	Protein digestion and absorption	RT	14	1.5	0.002	0.035
	GOTERM_BP_DIRECT	stem cell proliferation	RT	7	1.4	0.00054	0.07		GOTERM_BP_DIRECT	response to amphetamine	RT	8	0.8	0.00085	0.17		KEGG_PATHWAY	Pancreatic cancer	RT	6	1.2	0.029	0.4		KEGG_PATHWAY	Aldosterone synthesis and secretion	RT	13	1.4	0.0032	0.053
	GOTERM_BP_DIRECT	cellular response to retinoic acid	RT	8	1.7	0.00064	0.074		GOTERM_BP_DIRECT	response to hypoxia	RT	19	2	0.0009	0.17		KEGG_PATHWAY	beta-Alanine metabolism	RT	4	0.8	0.031	0.42		KEGG_PATHWAY	Fc gamma R-mediated phagocytosis	RT	13	1.4	0.0035	0.055
	GOTERM_BP_DIRECT	post-anal tail morphogenesis	RT	5	1	0.00066	0.074		GOTERM_BP_DIRECT	nervous system development	RT	35	3.6	0.0013	0.23		KEGG_PATHWAY	TGF-beta signaling pathway	RT	7	1.4	0.034	0.43		KEGG_PATHWAY	Cardiac muscle contraction	RT	12	1.2	0.0037	0.055
	GOTERM_BP_DIRECT	limb bud formation	RT	4	0.8	0.00066	0.074		GOTERM_BP_DIRECT	post-embryonic development	RT	11	1.1	0.0013	0.23		KEGG_PATHWAY	Proteoglycans in cancer	RT	10	2.1	0.039	0.48		KEGG_PATHWAY	Human cytomegalovirus infection	RT	22	2.3	0.0041	0.056
	GOTERM_BP_DIRECT	mesoderm formation	RT	6	1.2	0.00071	0.075		GOTERM_BP_DIRECT	cell-cell adhesion	RT	20	2.1	0.0016	0.26		KEGG_PATHWAY	Herpes simplex virus 1 infection	RT	19	3.9	0.044	0.52		KEGG_PATHWAY	Rap1 signaling pathway	RT	21	2.2	0.0043	0.056
	GOTERM_BP_DIRECT	outflow tract morphogenesis	RT	7	1.4	0.00075	0.076		GOTERM_BP_DIRECT	negative regulation of cell population proliferation	RT	34	3.5	0.0018	0.27		KEGG_PATHWAY	Biosynthesis of cofactors	RT	8	1.7	0.055	0.62		KEGG_PATHWAY	Endocrine and other factor-regulated calcium reabsorption	RT	9	0.9	0.0043	0.056
	GOTERM_BP_DIRECT	olfactory bulb development	RT	5	1	0.0008	0.077		GOTERM_BP_DIRECT	transforming growth factor beta receptor signaling pathway	RT	13	1.4	0.0019	0.27		KEGG_PATHWAY	Acute myeloid leukemia	RT	5	1	0.065	0.7		KEGG_PATHWAY	Phospholipase D signaling pathway	RT	16	1.7	0.007	0.082
	GOTERM_BP_DIRECT	epithelial to mesenchymal transition	RT	7	1.4	0.00083	0.077		GOTERM_BP_DIRECT	negative regulation of fibrinolysis	RT	5	0.5	0.0019	0.27		KEGG_PATHWAY	Fatty acid degradation	RT	4	0.8	0.071	0.73		KEGG_PATHWAY	PI3K-Akt signaling pathway	RT	30	3.1	0.0072	0.082
	GOTERM_BP_DIRECT	negative regulation of Wnt signaling pathway	RT	7	1.4	0.00091	0.082		GOTERM_BP_DIRECT	cell communication by electrical coupling involved in cardiac conduction	RT	5	0.5	0.0019	0.27		KEGG_PATHWAY	AGE-RAGE signaling pathway in diabetic complications	RT	6	1.2	0.075	0.73		KEGG_PATHWAY	Growth hormone synthesis, secretion and action	RT	14	1.5	0.0073	0.082
	GOTERM_BP_DIRECT	pattern specification process	RT	6	1.2	0.001	0.09		GOTERM_BP_DIRECT	regulation of actin cytoskeleton organization	RT	13	1.4	0.0022	0.29		KEGG_PATHWAY	Transcriptional misregulation in cancer	RT	9	1.9	0.076	0.73		KEGG_PATHWAY	Thyroid hormone signaling pathway	RT	14	1.5	0.0073	0.082
	GOTERM_BP_DIRECT	positive regulation of osteoblast differentiation	RT	8	1.7	0.0011	0.095		GOTERM_BP_DIRECT	intracellular sodium ion homeostasis	RT	6	0.6	0.0023	0.29		KEGG_PATHWAY	Non-small cell lung cancer	RT	5	1	0.08	0.74		KEGG_PATHWAY	HIF-1 signaling pathway	RT	13	1.4	0.0076	0.082
	GOTERM_BP_DIRECT	chondrocyte differentiation	RT	7	1.4	0.0012	0.096		GOTERM_BP_DIRECT	positive regulation of stress fiber assembly	RT	9	0.9	0.0024	0.29		KEGG_PATHWAY	JAK-STAT signaling pathway	RT	8	1.7	0.083	0.74		KEGG_PATHWAY	Circadian entrainment	RT	12	1.2	0.0084	0.087
	GOTERM_BP_DIRECT	canonical Wnt signaling pathway involved in mesenchymal stem cell differentiation	RT	3	0.6	0.0013	0.096		GOTERM_BP_DIRECT	positive regulation of smooth muscle cell proliferation	RT	9	0.9	0.0024	0.29		KEGG_PATHWAY	p53 signaling pathway	RT	5	1	0.086	0.75		KEGG_PATHWAY	Choline metabolism in cancer	RT	12	1.2	0.0097	0.096
	GOTERM_BP_DIRECT	establishment of cell polarity involved in ameboidal cell migration	RT	3	0.6	0.0013	0.096		GOTERM_BP_DIRECT	regulation of protein localization	RT	12	1.2	0.0028	0.33		KEGG_PATHWAY	Proximal tubule bicarbonate reclamation	RT	3	0.6	0.092	0.78		KEGG_PATHWAY	Taste transduction	RT	11	1.1	0.0099	0.096
	GOTERM_BP_DIRECT	embryonic limb morphogenesis	RT	6	1.2	0.0013	0.097		GOTERM_BP_DIRECT	cell-cell signaling	RT	21	2.2	0.0033	0.38										KEGG_PATHWAY	Fluid shear stress and atherosclerosis	RT	15	1.6	0.01	0.096
	GOTERM_BP_DIRECT	positive regulation of Wnt signaling pathway	RT	6	1.2	0.0016	0.12		GOTERM_BP_DIRECT	chromatin remodeling	RT	59	6.1	0.0036	0.41										KEGG_PATHWAY	Parathyroid hormone synthesis, secretion and action	RT	13	1.4	0.012	0.11
	GOTERM_BP_DIRECT	BMP signaling pathway	RT	8	1.7	0.0019	0.13		GOTERM_BP_DIRECT	negative regulation of plasminogen activation	RT	4	0.4	0.004	0.42										KEGG_PATHWAY	Gastric acid secretion	RT	10	1	0.013	0.11
	GOTERM_BP_DIRECT	branching involved in ureteric bud morphogenesis	RT	6	1.2	0.002	0.14		GOTERM_BP_DIRECT	positive regulation of ATP-dependent activity	RT	6	0.6	0.0042	0.42										KEGG_PATHWAY	Proteoglycans in cancer	RT	19	2	0.013	0.11
	GOTERM_BP_DIRECT	cochlea morphogenesis	RT	5	1	0.0021	0.14		GOTERM_BP_DIRECT	ventricular cardiac muscle tissue morphogenesis	RT	6	0.6	0.0042	0.42										KEGG_PATHWAY	Dopaminergic synapse	RT	14	1.5	0.014	0.12
	GOTERM_BP_DIRECT	embryonic hindlimb morphogenesis	RT	5	1	0.0025	0.15		GOTERM_BP_DIRECT	positive regulation of ERK1 and ERK2 cascade	RT	19	2	0.0043	0.42										KEGG_PATHWAY	Ras signaling pathway	RT	21	2.2	0.015	0.12
	GOTERM_BP_DIRECT	specification of loop of Henle identity	RT	3	0.6	0.0025	0.15		GOTERM_BP_DIRECT	positive regulation of DNA-templated transcription	RT	48	5	0.0043	0.42										KEGG_PATHWAY	Calcium signaling pathway	RT	22	2.3	0.015	0.12
	GOTERM_BP_DIRECT	cell fate specification	RT	5	1	0.0036	0.22		GOTERM_BP_DIRECT	regulation of smooth muscle contraction	RT	5	0.5	0.0044	0.42										KEGG_PATHWAY	Regulation of actin cytoskeleton	RT	20	2.1	0.02	0.15
	GOTERM_BP_DIRECT	brain development	RT	12	2.5	0.0041	0.24		GOTERM_BP_DIRECT	response to cocaine	RT	7	0.7	0.0045	0.42										KEGG_PATHWAY	Amphetamine addiction	RT	9	0.9	0.02	0.15
	GOTERM_BP_DIRECT	heart development	RT	12	2.5	0.0043	0.24		GOTERM_BP_DIRECT	learning	RT	9	0.9	0.0046	0.42										KEGG_PATHWAY	Salivary secretion	RT	11	1.1	0.022	0.16
	GOTERM_BP_DIRECT	positive regulation of gene expression	RT	21	4.3	0.0043	0.24		GOTERM_BP_DIRECT	monocyte chemotaxis	RT	6	0.6	0.005	0.44										KEGG_PATHWAY	Prostate cancer	RT	11	1.1	0.023	0.17
	GOTERM_BP_DIRECT	cell differentiation	RT	26	5.4	0.0045	0.24		GOTERM_BP_DIRECT	vasculogenesis involved in coronary vascular morphogenesis	RT	3	0.3	0.0056	0.49										KEGG_PATHWAY	Arrhythmogenic right ventricular cardiomyopathy	RT	10	1	0.026	0.19
	GOTERM_BP_DIRECT	adherens junction organization	RT	5	1	0.0045	0.24		GOTERM_BP_DIRECT	Notch signaling pathway	RT	13	1.4	0.0058	0.49										KEGG_PATHWAY	Leukocyte transendothelial migration	RT	12	1.2	0.029	0.19
	GOTERM_BP_DIRECT	embryonic forelimb morphogenesis	RT	5	1	0.0045	0.24		GOTERM_BP_DIRECT	actin cytoskeleton organization	RT	20	2.1	0.0059	0.49										KEGG_PATHWAY	Cholinergic synapse	RT	12	1.2	0.029	0.19
	GOTERM_BP_DIRECT	regulation of DNA-templated transcription	RT	33	6.8	0.005	0.26		GOTERM_BP_DIRECT	long-term memory	RT	7	0.7	0.0067	0.52										KEGG_PATHWAY	Complement and coagulation cascades	RT	10	1	0.03	0.19
	GOTERM_BP_DIRECT	negative regulation of epithelial cell differentiation	RT	4	0.8	0.0056	0.27		GOTERM_BP_DIRECT	dendrite morphogenesis	RT	7	0.7	0.0067	0.52										KEGG_PATHWAY	Chemokine signaling pathway	RT	17	1.8	0.03	0.19
	GOTERM_BP_DIRECT	mammary gland alveolus development	RT	4	0.8	0.0056	0.27		GOTERM_BP_DIRECT	regulation of synaptic vesicle exocytosis	RT	7	0.7	0.0067	0.52										KEGG_PATHWAY	Mineral absorption	RT	8	0.8	0.031	0.19
	GOTERM_BP_DIRECT	positive regulation of epithelial to mesenchymal transition	RT	6	1.2	0.0058	0.27		GOTERM_BP_DIRECT	positive regulation of calcium-mediated signaling	RT	7	0.7	0.0076	0.55										KEGG_PATHWAY	Thyroid hormone synthesis	RT	9	0.9	0.032	0.2
	GOTERM_BP_DIRECT	embryonic digit morphogenesis	RT	6	1.2	0.0058	0.27		GOTERM_BP_DIRECT	positive regulation of protein localization to nucleus	RT	7	0.7	0.0076	0.55										KEGG_PATHWAY	GABAergic synapse	RT	10	1	0.032	0.2
	GOTERM_BP_DIRECT	inner ear morphogenesis	RT	6	1.2	0.0058	0.27		GOTERM_BP_DIRECT	synaptic vesicle maturation	RT	4	0.4	0.0081	0.55										KEGG_PATHWAY	TNF signaling pathway	RT	12	1.2	0.034	0.2
	GOTERM_BP_DIRECT	venous blood vessel morphogenesis	RT	3	0.6	0.006	0.27		GOTERM_BP_DIRECT	negative regulation of thymocyte apoptotic process	RT	4	0.4	0.0081	0.55										KEGG_PATHWAY	Vascular smooth muscle contraction	RT	13	1.4	0.034	0.2
	GOTERM_BP_DIRECT	skeletal system development	RT	9	1.9	0.0061	0.27		GOTERM_BP_DIRECT	keratinocyte development	RT	4	0.4	0.0081	0.55										KEGG_PATHWAY	NF-kappa B signaling pathway	RT	11	1.1	0.035	0.2
	GOTERM_BP_DIRECT	negative regulation of epithelial cell proliferation	RT	6	1.2	0.0063	0.28		GOTERM_BP_DIRECT	monoatomic ion transmembrane transport	RT	15	1.6	0.0082	0.55										KEGG_PATHWAY	Morphine addiction	RT	10	1	0.036	0.2
	GOTERM_BP_DIRECT	positive regulation of cell migration	RT	14	2.9	0.0064	0.28		GOTERM_BP_DIRECT	female pregnancy	RT	10	1	0.0085	0.55										KEGG_PATHWAY	MicroRNAs in cancer	RT	24	2.5	0.037	0.2
	GOTERM_BP_DIRECT	blood vessel morphogenesis	RT	4	0.8	0.0066	0.28		GOTERM_BP_DIRECT	cell differentiation	RT	45	4.7	0.0085	0.55										KEGG_PATHWAY	Pancreatic secretion	RT	11	1.1	0.037	0.2
	GOTERM_BP_DIRECT	intramembranous ossification	RT	3	0.6	0.0083	0.35		GOTERM_BP_DIRECT	fibrinolysis	RT	5	0.5	0.0085	0.55										KEGG_PATHWAY	Cortisol synthesis and secretion	RT	8	0.8	0.041	0.22
	GOTERM_BP_DIRECT	pharyngeal system development	RT	4	0.8	0.0088	0.36		GOTERM_BP_DIRECT	negative regulation of anoikis	RT	5	0.5	0.0085	0.55										KEGG_PATHWAY	TGF-beta signaling pathway	RT	11	1.1	0.042	0.22
	GOTERM_BP_DIRECT	response to organic cyclic compound	RT	6	1.2	0.009	0.36		GOTERM_BP_DIRECT	regulation of cell migration	RT	12	1.2	0.0098	0.62										KEGG_PATHWAY	Shigellosis	RT	20	2.1	0.042	0.22
	GOTERM_BP_DIRECT	mammary gland development	RT	4	0.8	0.01	0.4		GOTERM_BP_DIRECT	cellular response to hypoxia	RT	14	1.5	0.01	0.62										KEGG_PATHWAY	Tight junction	RT	15	1.6	0.043	0.22
	GOTERM_BP_DIRECT	positive regulation of stem cell proliferation	RT	5	1	0.011	0.41		GOTERM_BP_DIRECT	labyrinthine layer blood vessel development	RT	5	0.5	0.01	0.62										KEGG_PATHWAY	Insulin resistance	RT	11	1.1	0.044	0.22
	GOTERM_BP_DIRECT	mesenchymal cell differentiation	RT	3	0.6	0.011	0.41		GOTERM_BP_DIRECT	positive regulation of apoptotic process	RT	25	2.6	0.01	0.62										KEGG_PATHWAY	Long-term potentiation	RT	8	0.8	0.047	0.23
	GOTERM_BP_DIRECT	positive regulation of mammary gland epithelial cell proliferation	RT	3	0.6	0.011	0.41		GOTERM_BP_DIRECT	apoptotic process	RT	41	4.3	0.01	0.62										KEGG_PATHWAY	Platelet activation	RT	12	1.2	0.048	0.23
	GOTERM_BP_DIRECT	nervous system development	RT	18	3.7	0.011	0.41		GOTERM_BP_DIRECT	negative regulation of MAP kinase activity	RT	6	0.6	0.011	0.63										KEGG_PATHWAY	Cellular senescence	RT	14	1.5	0.048	0.23
	GOTERM_BP_DIRECT	negative regulation of chondrocyte differentiation	RT	4	0.8	0.011	0.41		GOTERM_BP_DIRECT	brain development	RT	18	1.9	0.011	0.64										KEGG_PATHWAY	Hippo signaling pathway	RT	14	1.5	0.048	0.23
	GOTERM_BP_DIRECT	neuron fate commitment	RT	4	0.8	0.011	0.41		GOTERM_BP_DIRECT	positive regulation of peptidyl-tyrosine phosphorylation	RT	10	1	0.011	0.64										KEGG_PATHWAY	Nicotine addiction	RT	6	0.6	0.051	0.24
	GOTERM_BP_DIRECT	hair follicle development	RT	5	1	0.012	0.42		GOTERM_BP_DIRECT	Ras protein signal transduction	RT	10	1	0.011	0.64										KEGG_PATHWAY	Renal cell carcinoma	RT	8	0.8	0.058	0.26
	GOTERM_BP_DIRECT	negative regulation of neurogenesis	RT	4	0.8	0.013	0.45		GOTERM_BP_DIRECT	heart development	RT	18	1.9	0.012	0.65										KEGG_PATHWAY	Relaxin signaling pathway	RT	12	1.2	0.058	0.26
	GOTERM_BP_DIRECT	bone trabecula formation	RT	3	0.6	0.014	0.46		GOTERM_BP_DIRECT	regulation of GTPase activity	RT	7	0.7	0.012	0.66										KEGG_PATHWAY	Serotonergic synapse	RT	11	1.1	0.059	0.26
	GOTERM_BP_DIRECT	interneuron migration	RT	3	0.6	0.014	0.46		GOTERM_BP_DIRECT	inflammatory response	RT	30	3.1	0.013	0.7										KEGG_PATHWAY	AGE-RAGE signaling pathway in diabetic complications	RT	10	1	0.063	0.28
	GOTERM_BP_DIRECT	outer ear morphogenesis	RT	3	0.6	0.014	0.46		GOTERM_BP_DIRECT	positive regulation of protein localization to plasma membrane	RT	8	0.8	0.013	0.71										KEGG_PATHWAY	Retrograde endocannabinoid signaling	RT	13	1.4	0.067	0.29
	GOTERM_BP_DIRECT	cell migration involved in gastrulation	RT	3	0.6	0.014	0.46		GOTERM_BP_DIRECT	response to morphine	RT	4	0.4	0.014	0.71										KEGG_PATHWAY	Amoebiasis	RT	10	1	0.069	0.3
	GOTERM_BP_DIRECT	neural crest cell migration	RT	5	1	0.015	0.48		GOTERM_BP_DIRECT	lateral ventricle development	RT	4	0.4	0.014	0.71										KEGG_PATHWAY	JAK-STAT signaling pathway	RT	14	1.5	0.074	0.31
	GOTERM_BP_DIRECT	pancreas development	RT	4	0.8	0.016	0.52		GOTERM_BP_DIRECT	chemical synaptic transmission	RT	19	2	0.014	0.71										KEGG_PATHWAY	Glucagon signaling pathway	RT	10	1	0.084	0.35
	GOTERM_BP_DIRECT	maternal placenta development	RT	3	0.6	0.017	0.55		GOTERM_BP_DIRECT	sarcomere organization	RT	7	0.7	0.015	0.74										KEGG_PATHWAY	Gap junction	RT	9	0.9	0.086	0.35
	GOTERM_BP_DIRECT	in utero embryonic development	RT	11	2.3	0.017	0.55		GOTERM_BP_DIRECT	osteoclast differentiation	RT	7	0.7	0.015	0.74										KEGG_PATHWAY	Th1 and Th2 cell differentiation	RT	9	0.9	0.09	0.36
	GOTERM_BP_DIRECT	fibroblast growth factor receptor signaling pathway	RT	7	1.4	0.019	0.58		GOTERM_BP_DIRECT	actin filament organization	RT	14	1.5	0.015	0.75										KEGG_PATHWAY	Small cell lung cancer	RT	9	0.9	0.09	0.36
	GOTERM_BP_DIRECT	cellular response to glucose starvation	RT	5	1	0.019	0.58		GOTERM_BP_DIRECT	intracellular signal transduction	RT	32	3.3	0.016	0.77										KEGG_PATHWAY	Wnt signaling pathway	RT	14	1.5	0.092	0.36
	GOTERM_BP_DIRECT	bone morphogenesis	RT	4	0.8	0.019	0.58		GOTERM_BP_DIRECT	positive regulation of DNA-binding transcription factor activity	RT	10	1	0.016	0.77										KEGG_PATHWAY	Cocaine addiction	RT	6	0.6	0.094	0.37
	GOTERM_BP_DIRECT	negative regulation of myoblast differentiation	RT	4	0.8	0.019	0.58		GOTERM_BP_DIRECT	peptidyl-tyrosine phosphorylation	RT	7	0.7	0.017	0.77
	GOTERM_BP_DIRECT	positive regulation of cell population proliferation	RT	19	3.9	0.02	0.58		GOTERM_BP_DIRECT	basement membrane organization	RT	5	0.5	0.017	0.77
	GOTERM_BP_DIRECT	cardiac muscle cell myoblast differentiation	RT	3	0.6	0.021	0.58		GOTERM_BP_DIRECT	regulation of muscle contraction	RT	4	0.4	0.017	0.77
	GOTERM_BP_DIRECT	positive regulation of epithelial cell differentiation	RT	3	0.6	0.021	0.58		GOTERM_BP_DIRECT	CD40 signaling pathway	RT	4	0.4	0.017	0.77
	GOTERM_BP_DIRECT	embryonic skeletal joint morphogenesis	RT	3	0.6	0.021	0.58		GOTERM_BP_DIRECT	mucus secretion	RT	4	0.4	0.017	0.77
	GOTERM_BP_DIRECT	dorsal/ventral axis specification	RT	3	0.6	0.021	0.58		GOTERM_BP_DIRECT	positive regulation of odontogenesis	RT	3	0.3	0.018	0.77
	GOTERM_BP_DIRECT	midbrain development	RT	4	0.8	0.021	0.6		GOTERM_BP_DIRECT	positive regulation of aspartic-type endopeptidase activity involved in amyloid precursor protein catabolic process	RT	3	0.3	0.018	0.77
	GOTERM_BP_DIRECT	metanephros development	RT	4	0.8	0.023	0.64		GOTERM_BP_DIRECT	cytokine-mediated signaling pathway	RT	14	1.5	0.019	0.81
	GOTERM_BP_DIRECT	anatomical structure morphogenesis	RT	8	1.7	0.024	0.64		GOTERM_BP_DIRECT	endoderm development	RT	5	0.5	0.02	0.83
	GOTERM_BP_DIRECT	osteoblast differentiation	RT	8	1.7	0.024	0.64		GOTERM_BP_DIRECT	cellular response to glucocorticoid stimulus	RT	5	0.5	0.02	0.83
	GOTERM_BP_DIRECT	osteoblast proliferation	RT	3	0.6	0.024	0.65		GOTERM_BP_DIRECT	regulation of endocytosis	RT	6	0.6	0.02	0.83
	GOTERM_BP_DIRECT	positive regulation of protein localization	RT	3	0.6	0.024	0.65		GOTERM_BP_DIRECT	positive regulation of cell adhesion	RT	8	0.8	0.02	0.84
	GOTERM_BP_DIRECT	somatic stem cell population maintenance	RT	5	1	0.027	0.69		GOTERM_BP_DIRECT	amyloid precursor protein catabolic process	RT	4	0.4	0.022	0.84
	GOTERM_BP_DIRECT	face morphogenesis	RT	4	0.8	0.028	0.69		GOTERM_BP_DIRECT	cardiac epithelial to mesenchymal transition	RT	4	0.4	0.022	0.84
	GOTERM_BP_DIRECT	digestive tract development	RT	4	0.8	0.028	0.69		GOTERM_BP_DIRECT	protein-containing complex localization	RT	4	0.4	0.022	0.84
	GOTERM_BP_DIRECT	positive regulation of fat cell differentiation	RT	5	1	0.028	0.69		GOTERM_BP_DIRECT	negative regulation of blood coagulation	RT	4	0.4	0.022	0.84
	GOTERM_BP_DIRECT	cardiac right ventricle morphogenesis	RT	3	0.6	0.028	0.69		GOTERM_BP_DIRECT	regulation of cardiac muscle cell contraction	RT	4	0.4	0.022	0.84
	GOTERM_BP_DIRECT	positive regulation of cyclin-dependent protein serine/threonine kinase activity	RT	3	0.6	0.028	0.69		GOTERM_BP_DIRECT	decidualization	RT	5	0.5	0.023	0.87
	GOTERM_BP_DIRECT	adherens junction assembly	RT	3	0.6	0.028	0.69		GOTERM_BP_DIRECT	cellular response to insulin stimulus	RT	10	1	0.023	0.87
	GOTERM_BP_DIRECT	endoderm formation	RT	3	0.6	0.028	0.69		GOTERM_BP_DIRECT	intracellular calcium ion homeostasis	RT	11	1.1	0.023	0.88
	GOTERM_BP_DIRECT	midbrain dopaminergic neuron differentiation	RT	3	0.6	0.028	0.69		GOTERM_BP_DIRECT	vasculogenesis	RT	8	0.8	0.024	0.89
	GOTERM_BP_DIRECT	ventricular septum development	RT	4	0.8	0.032	0.76		GOTERM_BP_DIRECT	negative regulation of epithelial to mesenchymal transition	RT	7	0.7	0.024	0.89
	GOTERM_BP_DIRECT	extrinsic apoptotic signaling pathway in absence of ligand	RT	4	0.8	0.032	0.76		GOTERM_BP_DIRECT	negative regulation of extrinsic apoptotic signaling pathway in absence of ligand	RT	6	0.6	0.025	0.91
	GOTERM_BP_DIRECT	lymphangiogenesis	RT	3	0.6	0.033	0.76		GOTERM_BP_DIRECT	leukocyte migration	RT	5	0.5	0.026	0.92
	GOTERM_BP_DIRECT	negative regulation of oligodendrocyte differentiation	RT	3	0.6	0.033	0.76		GOTERM_BP_DIRECT	mammary gland involution	RT	3	0.3	0.026	0.92
	GOTERM_BP_DIRECT	neuron migration	RT	7	1.4	0.033	0.76		GOTERM_BP_DIRECT	intracellular potassium ion homeostasis	RT	4	0.4	0.026	0.92
	GOTERM_BP_DIRECT	odontogenesis of dentin-containing tooth	RT	5	1	0.033	0.76		GOTERM_BP_DIRECT	sodium ion export across plasma membrane	RT	4	0.4	0.026	0.92
	GOTERM_BP_DIRECT	negative regulation of apoptotic process	RT	18	3.7	0.034	0.77		GOTERM_BP_DIRECT	ERK1 and ERK2 cascade	RT	7	0.7	0.026	0.92
	GOTERM_BP_DIRECT	positive regulation of cell differentiation	RT	5	1	0.035	0.79		GOTERM_BP_DIRECT	positive regulation of phosphatidylinositol 3-kinase/protein kinase B signal transduction	RT	16	1.7	0.027	0.94
	GOTERM_BP_DIRECT	positive regulation of canonical Wnt signaling pathway	RT	7	1.4	0.037	0.8		GOTERM_BP_DIRECT	T cell differentiation in thymus	RT	6	0.6	0.027	0.94
	GOTERM_BP_DIRECT	gonad development	RT	3	0.6	0.037	0.8		GOTERM_BP_DIRECT	positive regulation of cytosolic calcium ion concentration	RT	13	1.4	0.028	0.95
	GOTERM_BP_DIRECT	inner cell mass cell proliferation	RT	3	0.6	0.037	0.8		GOTERM_BP_DIRECT	positive regulation of fibroblast proliferation	RT	7	0.7	0.028	0.95
	GOTERM_BP_DIRECT	extracellular matrix assembly	RT	3	0.6	0.037	0.8		GOTERM_BP_DIRECT	protein destabilization	RT	7	0.7	0.028	0.95
	GOTERM_BP_DIRECT	oligodendrocyte differentiation	RT	4	0.8	0.04	0.82		GOTERM_BP_DIRECT	negative regulation of transforming growth factor beta receptor signaling pathway	RT	12	1.2	0.029	0.95
	GOTERM_BP_DIRECT	ureteric bud development	RT	4	0.8	0.04	0.82		GOTERM_BP_DIRECT	positive regulation of cell population proliferation	RT	33	3.4	0.029	0.96
	GOTERM_BP_DIRECT	response to xenobiotic stimulus	RT	11	2.3	0.041	0.82		GOTERM_BP_DIRECT	long-term synaptic potentiation	RT	8	0.8	0.03	0.96
	GOTERM_BP_DIRECT	fibronectin fibril organization	RT	2	0.4	0.041	0.82		GOTERM_BP_DIRECT	learning or memory	RT	8	0.8	0.03	0.96
	GOTERM_BP_DIRECT	neural plate development	RT	2	0.4	0.041	0.82		GOTERM_BP_DIRECT	negative regulation of viral transcription	RT	4	0.4	0.031	1
	GOTERM_BP_DIRECT	pyridoxine biosynthetic process	RT	2	0.4	0.041	0.82		GOTERM_BP_DIRECT	skeletal system development	RT	12	1.2	0.032	1
	GOTERM_BP_DIRECT	negative regulation of beta-catenin-TCF complex assembly	RT	2	0.4	0.041	0.82		GOTERM_BP_DIRECT	negative regulation of DNA-templated transcription	RT	36	3.7	0.033	1
	GOTERM_BP_DIRECT	proximal/distal pattern formation involved in metanephric nephron development	RT	2	0.4	0.041	0.82		GOTERM_BP_DIRECT	negative regulation of ossification	RT	5	0.5	0.033	1
	GOTERM_BP_DIRECT	hindbrain development	RT	3	0.6	0.042	0.83		GOTERM_BP_DIRECT	T cell differentiation	RT	6	0.6	0.033	1
	GOTERM_BP_DIRECT	positive regulation of brown fat cell differentiation	RT	3	0.6	0.042	0.83		GOTERM_BP_DIRECT	regulation of cell population proliferation	RT	13	1.4	0.033	1
	GOTERM_BP_DIRECT	ventricular septum morphogenesis	RT	4	0.8	0.043	0.84		GOTERM_BP_DIRECT	intramembranous ossification	RT	3	0.3	0.035	1
	GOTERM_BP_DIRECT	negative regulation of extrinsic apoptotic signaling pathway in absence of ligand	RT	4	0.8	0.043	0.84		GOTERM_BP_DIRECT	cell-cell adhesion mediated by integrin	RT	3	0.3	0.035	1
	GOTERM_BP_DIRECT	regulation of neurogenesis	RT	4	0.8	0.046	0.89		GOTERM_BP_DIRECT	calcium-mediated signaling	RT	11	1.1	0.035	1
	GOTERM_BP_DIRECT	positive regulation of MAPK cascade	RT	9	1.9	0.047	0.89		GOTERM_BP_DIRECT	response to nicotine	RT	6	0.6	0.036	1
	GOTERM_BP_DIRECT	anterior/posterior pattern specification	RT	6	1.2	0.047	0.89		GOTERM_BP_DIRECT	phagocytosis	RT	8	0.8	0.036	1
	GOTERM_BP_DIRECT	positive regulation of protein tyrosine kinase activity	RT	3	0.6	0.047	0.89		GOTERM_BP_DIRECT	cellular response to steroid hormone stimulus	RT	4	0.4	0.036	1
	GOTERM_BP_DIRECT	negative chemotaxis	RT	4	0.8	0.049	0.91		GOTERM_BP_DIRECT	transcription by RNA polymerase II	RT	18	1.9	0.037	1
	GOTERM_BP_DIRECT	roof of mouth development	RT	5	1	0.049	0.91		GOTERM_BP_DIRECT	regulation of transcription by RNA polymerase II	RT	92	9.6	0.039	1
	GOTERM_BP_DIRECT	negative regulation of DNA-binding transcription factor activity	RT	5	1	0.049	0.91		GOTERM_BP_DIRECT	MAPK cascade	RT	11	1.1	0.039	1
	GOTERM_BP_DIRECT	stem cell population maintenance	RT	4	0.8	0.052	0.94		GOTERM_BP_DIRECT	cell-cell junction organization	RT	5	0.5	0.041	1
	GOTERM_BP_DIRECT	ovarian follicle development	RT	4	0.8	0.052	0.94		GOTERM_BP_DIRECT	gamma-aminobutyric acid signaling pathway	RT	5	0.5	0.041	1
	GOTERM_BP_DIRECT	chondrocyte development	RT	3	0.6	0.052	0.94		GOTERM_BP_DIRECT	positive regulation of endothelial cell proliferation	RT	8	0.8	0.041	1
	GOTERM_BP_DIRECT	smooth muscle cell differentiation	RT	3	0.6	0.052	0.94		GOTERM_BP_DIRECT	negative regulation of canonical NF-kappaB signal transduction	RT	8	0.8	0.041	1
	GOTERM_BP_DIRECT	regulation of cytokine production	RT	5	1	0.054	0.96		GOTERM_BP_DIRECT	positive regulation of smooth muscle contraction	RT	4	0.4	0.042	1
	GOTERM_BP_DIRECT	positive regulation of JNK cascade	RT	6	1.2	0.056	0.96		GOTERM_BP_DIRECT	stabilization of membrane potential	RT	4	0.4	0.042	1
	GOTERM_BP_DIRECT	apoptotic process	RT	20	4.1	0.057	0.96		GOTERM_BP_DIRECT	positive regulation of neuron projection development	RT	11	1.1	0.045	1
	GOTERM_BP_DIRECT	chondroitin sulfate biosynthetic process	RT	3	0.6	0.057	0.96		GOTERM_BP_DIRECT	negative regulation of platelet activation	RT	3	0.3	0.045	1
	GOTERM_BP_DIRECT	neural crest cell development	RT	3	0.6	0.057	0.96		GOTERM_BP_DIRECT	positive regulation of transcription of Notch receptor target	RT	3	0.3	0.045	1
	GOTERM_BP_DIRECT	embryonic brain development	RT	3	0.6	0.057	0.96		GOTERM_BP_DIRECT	neurotransmitter uptake	RT	3	0.3	0.045	1
	GOTERM_BP_DIRECT	embryonic skeletal system morphogenesis	RT	4	0.8	0.058	0.96		GOTERM_BP_DIRECT	alpha-beta T cell differentiation	RT	3	0.3	0.045	1
	GOTERM_BP_DIRECT	regulation of cell cycle	RT	10	2.1	0.059	0.96		GOTERM_BP_DIRECT	response to purine-containing compound	RT	3	0.3	0.045	1
	GOTERM_BP_DIRECT	astrocyte-dopaminergic neuron signaling	RT	2	0.4	0.061	0.96		GOTERM_BP_DIRECT	protein localization to nuclear envelope	RT	3	0.3	0.045	1
	GOTERM_BP_DIRECT	ER to Golgi ceramide transport	RT	2	0.4	0.061	0.96		GOTERM_BP_DIRECT	phosphatidylinositol dephosphorylation	RT	5	0.5	0.046	1
	GOTERM_BP_DIRECT	embryonic skeletal limb joint morphogenesis	RT	2	0.4	0.061	0.96		GOTERM_BP_DIRECT	dephosphorylation	RT	5	0.5	0.046	1
	GOTERM_BP_DIRECT	lung growth	RT	2	0.4	0.061	0.96		GOTERM_BP_DIRECT	homophilic cell adhesion via plasma membrane adhesion molecules	RT	14	1.5	0.046	1
	GOTERM_BP_DIRECT	lymphatic endothelial cell fate commitment	RT	2	0.4	0.061	0.96		GOTERM_BP_DIRECT	potassium ion import across plasma membrane	RT	6	0.6	0.047	1
	GOTERM_BP_DIRECT	atrioventricular bundle cell differentiation	RT	2	0.4	0.061	0.96		GOTERM_BP_DIRECT	calcium ion transport	RT	9	0.9	0.047	1
	GOTERM_BP_DIRECT	positive regulation of hyaluranon cable assembly	RT	2	0.4	0.061	0.96		GOTERM_BP_DIRECT	animal organ morphogenesis	RT	11	1.1	0.047	1
	GOTERM_BP_DIRECT	regulation of centromeric sister chromatid cohesion	RT	2	0.4	0.061	0.96		GOTERM_BP_DIRECT	positive regulation of vascular endothelial growth factor production	RT	5	0.5	0.051	1
	GOTERM_BP_DIRECT	melanocyte migration	RT	2	0.4	0.061	0.96		GOTERM_BP_DIRECT	membrane depolarization	RT	5	0.5	0.051	1
	GOTERM_BP_DIRECT	positive regulation of cardiac neural crest cell migration involved in outflow tract morphogenesis	RT	2	0.4	0.061	0.96		GOTERM_BP_DIRECT	face morphogenesis	RT	5	0.5	0.051	1
	GOTERM_BP_DIRECT	T cell proliferation	RT	4	0.8	0.062	0.97		GOTERM_BP_DIRECT	neuron cellular homeostasis	RT	5	0.5	0.051	1
	GOTERM_BP_DIRECT	camera-type eye development	RT	4	0.8	0.062	0.97		GOTERM_BP_DIRECT	response to cytokine	RT	6	0.6	0.051	1
	GOTERM_BP_DIRECT	response to dexamethasone	RT	3	0.6	0.063	0.98		GOTERM_BP_DIRECT	extracellular matrix disassembly	RT	6	0.6	0.051	1
	GOTERM_BP_DIRECT	positive regulation of neural precursor cell proliferation	RT	3	0.6	0.069	1		GOTERM_BP_DIRECT	neurotransmitter transport	RT	6	0.6	0.051	1
	GOTERM_BP_DIRECT	neutral amino acid transport	RT	3	0.6	0.075	1		GOTERM_BP_DIRECT	canonical Wnt signaling pathway	RT	10	1	0.051	1
	GOTERM_BP_DIRECT	male gonad development	RT	6	1.2	0.075	1		GOTERM_BP_DIRECT	regulation of cell growth	RT	8	0.8	0.053	1
	GOTERM_BP_DIRECT	positive regulation of apoptotic process	RT	12	2.5	0.076	1		GOTERM_BP_DIRECT	lung alveolus development	RT	6	0.6	0.055	1
	GOTERM_BP_DIRECT	negative regulation of cold-induced thermogenesis	RT	4	0.8	0.076	1		GOTERM_BP_DIRECT	glomerular filtration	RT	4	0.4	0.056	1
	GOTERM_BP_DIRECT	regulation of cell migration	RT	6	1.2	0.08	1		GOTERM_BP_DIRECT	positive regulation of cell-cell adhesion	RT	4	0.4	0.056	1
	GOTERM_BP_DIRECT	central nervous system development	RT	7	1.4	0.08	1		GOTERM_BP_DIRECT	cellular response to fibroblast growth factor stimulus	RT	5	0.5	0.056	1
	GOTERM_BP_DIRECT	thymus development	RT	4	0.8	0.08	1		GOTERM_BP_DIRECT	membrane organization	RT	5	0.5	0.056	1
	GOTERM_BP_DIRECT	epithelial cell differentiation involved in mammary gland alveolus development	RT	2	0.4	0.08	1		GOTERM_BP_DIRECT	cellular response to zinc ion starvation	RT	3	0.3	0.057	1
	GOTERM_BP_DIRECT	embryonic nail plate morphogenesis	RT	2	0.4	0.08	1		GOTERM_BP_DIRECT	vesicle-mediated transport in synapse	RT	3	0.3	0.057	1
	GOTERM_BP_DIRECT	pyrimidine dimer repair	RT	2	0.4	0.08	1		GOTERM_BP_DIRECT	Notch receptor processing	RT	3	0.3	0.057	1
	GOTERM_BP_DIRECT	Harderian gland development	RT	2	0.4	0.08	1		GOTERM_BP_DIRECT	negative regulation of hormone secretion	RT	3	0.3	0.057	1
	GOTERM_BP_DIRECT	negative regulation of leukocyte tethering or rolling	RT	2	0.4	0.08	1		GOTERM_BP_DIRECT	negative regulation of cardiac muscle hypertrophy in response to stress	RT	3	0.3	0.057	1
	GOTERM_BP_DIRECT	regulation of mesenchymal stem cell differentiation	RT	2	0.4	0.08	1		GOTERM_BP_DIRECT	endothelial cell chemotaxis	RT	3	0.3	0.057	1
	GOTERM_BP_DIRECT	positive regulation of heart growth	RT	2	0.4	0.08	1		GOTERM_BP_DIRECT	fat pad development	RT	3	0.3	0.057	1
	GOTERM_BP_DIRECT	inhibition of neuroepithelial cell differentiation	RT	2	0.4	0.08	1		GOTERM_BP_DIRECT	positive regulation of microtubule nucleation	RT	3	0.3	0.057	1
	GOTERM_BP_DIRECT	telencephalon cell migration	RT	2	0.4	0.08	1		GOTERM_BP_DIRECT	positive regulation of mitochondrial depolarization	RT	3	0.3	0.057	1
	GOTERM_BP_DIRECT	cellular response to heparin	RT	2	0.4	0.08	1		GOTERM_BP_DIRECT	regulation of dopamine metabolic process	RT	3	0.3	0.057	1
	GOTERM_BP_DIRECT	negative regulation of bile acid biosynthetic process	RT	2	0.4	0.08	1		GOTERM_BP_DIRECT	negative regulation of leukocyte migration	RT	3	0.3	0.057	1
	GOTERM_BP_DIRECT	morphogenesis of an epithelium	RT	3	0.6	0.081	1		GOTERM_BP_DIRECT	interleukin-17-mediated signaling pathway	RT	3	0.3	0.057	1
	GOTERM_BP_DIRECT	hippo signaling	RT	3	0.6	0.081	1		GOTERM_BP_DIRECT	amyloid-beta formation	RT	3	0.3	0.057	1
	GOTERM_BP_DIRECT	embryo development ending in birth or egg hatching	RT	3	0.6	0.087	1		GOTERM_BP_DIRECT	epidermal growth factor receptor signaling pathway	RT	9	0.9	0.058	1
	GOTERM_BP_DIRECT	phosphatidylinositol phosphate biosynthetic process	RT	4	0.8	0.092	1		GOTERM_BP_DIRECT	blood vessel development	RT	6	0.6	0.059	1
	GOTERM_BP_DIRECT	lung development	RT	5	1	0.092	1		GOTERM_BP_DIRECT	positive regulation of gene expression	RT	31	3.2	0.06	1
	GOTERM_BP_DIRECT	regulation of neuron migration	RT	3	0.6	0.093	1		GOTERM_BP_DIRECT	maintenance of blood-brain barrier	RT	5	0.5	0.061	1
	GOTERM_BP_DIRECT	adrenal gland development	RT	3	0.6	0.093	1		GOTERM_BP_DIRECT	embryonic organ development	RT	5	0.5	0.061	1
	GOTERM_BP_DIRECT	neuronal stem cell population maintenance	RT	3	0.6	0.093	1		GOTERM_BP_DIRECT	positive regulation of GTPase activity	RT	9	0.9	0.061	1
	GOTERM_BP_DIRECT	negative regulation of interleukin-10 production	RT	3	0.6	0.093	1		GOTERM_BP_DIRECT	chloride transmembrane transport	RT	10	1	0.062	1
	GOTERM_BP_DIRECT	negative regulation of cell migration	RT	8	1.7	0.094	1		GOTERM_BP_DIRECT	cell surface receptor signaling pathway	RT	23	2.4	0.062	1
	GOTERM_BP_DIRECT	neural tube closure	RT	5	1	0.095	1		GOTERM_BP_DIRECT	positive regulation of insulin receptor signaling pathway	RT	4	0.4	0.063	1
	GOTERM_BP_DIRECT	stem cell differentiation	RT	4	0.8	0.096	1		GOTERM_BP_DIRECT	actin polymerization or depolymerization	RT	4	0.4	0.063	1
	GOTERM_BP_DIRECT	ephrin receptor signaling pathway	RT	5	1	0.099	1		GOTERM_BP_DIRECT	establishment of endothelial barrier	RT	4	0.4	0.063	1
	GOTERM_BP_DIRECT	lymphocyte migration into lymphoid organs	RT	2	0.4	0.099	1		GOTERM_BP_DIRECT	lymph node development	RT	4	0.4	0.063	1
	GOTERM_BP_DIRECT	striated muscle tissue development	RT	2	0.4	0.099	1		GOTERM_BP_DIRECT	insulin-like growth factor receptor signaling pathway	RT	8	0.8	0.066	1
	GOTERM_BP_DIRECT	leukotriene signaling pathway	RT	2	0.4	0.099	1		GOTERM_BP_DIRECT	negative regulation of protein phosphorylation	RT	8	0.8	0.066	1
	GOTERM_BP_DIRECT	positive regulation of vasculature development	RT	2	0.4	0.099	1		GOTERM_BP_DIRECT	negative regulation of ERK1 and ERK2 cascade	RT	8	0.8	0.066	1
	GOTERM_BP_DIRECT	sinoatrial node cell development	RT	2	0.4	0.099	1		GOTERM_BP_DIRECT	calcium ion homeostasis	RT	5	0.5	0.066	1
	GOTERM_BP_DIRECT	nephric duct morphogenesis	RT	2	0.4	0.099	1		GOTERM_BP_DIRECT	negative regulation of insulin secretion	RT	5	0.5	0.066	1
	GOTERM_BP_DIRECT	positive regulation of melanocyte differentiation	RT	2	0.4	0.099	1		GOTERM_BP_DIRECT	monoatomic anion transmembrane transport	RT	5	0.5	0.066	1
	GOTERM_BP_DIRECT	anterior head development	RT	2	0.4	0.099	1		GOTERM_BP_DIRECT	stem cell proliferation	RT	6	0.6	0.068	1
	GOTERM_BP_DIRECT	acinar cell differentiation	RT	2	0.4	0.099	1		GOTERM_BP_DIRECT	in utero embryonic development	RT	16	1.7	0.069	1
	GOTERM_BP_DIRECT	chondrocyte differentiation involved in endochondral bone morphogenesis	RT	2	0.4	0.099	1		GOTERM_BP_DIRECT	neuronal action potential propagation	RT	3	0.3	0.069	1
	GOTERM_BP_DIRECT	tissue homeostasis	RT	3	0.6	0.1	1		GOTERM_BP_DIRECT	bleb assembly	RT	3	0.3	0.069	1
									GOTERM_BP_DIRECT	regulation of bicellular tight junction assembly	RT	3	0.3	0.069	1
									GOTERM_BP_DIRECT	positive regulation of fibroblast growth factor receptor signaling pathway	RT	3	0.3	0.069	1
									GOTERM_BP_DIRECT	neutrophil homeostasis	RT	3	0.3	0.069	1
									GOTERM_BP_DIRECT	negative regulation of T-helper 17 cell differentiation	RT	3	0.3	0.069	1
									GOTERM_BP_DIRECT	regulation of membrane depolarization	RT	3	0.3	0.069	1
									GOTERM_BP_DIRECT	cellular response to follicle-stimulating hormone stimulus	RT	3	0.3	0.069	1
									GOTERM_BP_DIRECT	cellular response to cocaine	RT	3	0.3	0.069	1
									GOTERM_BP_DIRECT	branching involved in labyrinthine layer morphogenesis	RT	3	0.3	0.069	1
									GOTERM_BP_DIRECT	insulin receptor signaling pathway	RT	10	1	0.07	1
									GOTERM_BP_DIRECT	myoblast differentiation	RT	4	0.4	0.07	1
									GOTERM_BP_DIRECT	positive regulation of cell-substrate adhesion	RT	5	0.5	0.072	1
									GOTERM_BP_DIRECT	regulation of postsynapse organization	RT	5	0.5	0.072	1
									GOTERM_BP_DIRECT	homeostasis of number of cells within a tissue	RT	5	0.5	0.072	1
									GOTERM_BP_DIRECT	positive regulation of cell migration involved in sprouting angiogenesis	RT	5	0.5	0.072	1
									GOTERM_BP_DIRECT	regulation of postsynaptic membrane potential	RT	5	0.5	0.072	1
									GOTERM_BP_DIRECT	negative regulation of cell migration	RT	14	1.5	0.073	1
									GOTERM_BP_DIRECT	keratinocyte differentiation	RT	7	0.7	0.074	1
									GOTERM_BP_DIRECT	roof of mouth development	RT	7	0.7	0.074	1
									GOTERM_BP_DIRECT	glucose homeostasis	RT	10	1	0.076	1
									GOTERM_BP_DIRECT	regulation of small GTPase mediated signal transduction	RT	10	1	0.076	1
									GOTERM_BP_DIRECT	substrate adhesion-dependent cell spreading	RT	6	0.6	0.078	1
									GOTERM_BP_DIRECT	response to progesterone	RT	5	0.5	0.078	1
									GOTERM_BP_DIRECT	aortic valve morphogenesis	RT	5	0.5	0.078	1
									GOTERM_BP_DIRECT	hippo signaling	RT	4	0.4	0.078	1
									GOTERM_BP_DIRECT	regulation of glucose metabolic process	RT	4	0.4	0.078	1
									GOTERM_BP_DIRECT	positive regulation of heart rate	RT	4	0.4	0.078	1
									GOTERM_BP_DIRECT	positive regulation of cardiac muscle hypertrophy	RT	4	0.4	0.078	1
									GOTERM_BP_DIRECT	intracellular iron ion homeostasis	RT	7	0.7	0.078	1
									GOTERM_BP_DIRECT	response to wounding	RT	7	0.7	0.078	1
									GOTERM_BP_DIRECT	transport across blood-brain barrier	RT	8	0.8	0.081	1
									GOTERM_BP_DIRECT	ephrin receptor signaling pathway	RT	8	0.8	0.081	1
									GOTERM_BP_DIRECT	thymocyte apoptotic process	RT	3	0.3	0.082	1
									GOTERM_BP_DIRECT	establishment or maintenance of transmembrane electrochemical gradient	RT	3	0.3	0.082	1
									GOTERM_BP_DIRECT	establishment of endothelial intestinal barrier	RT	3	0.3	0.082	1
									GOTERM_BP_DIRECT	synaptic vesicle endocytosis	RT	6	0.6	0.083	1
									GOTERM_BP_DIRECT	positive regulation of neuroblast proliferation	RT	5	0.5	0.085	1
									GOTERM_BP_DIRECT	regulation of opioid receptor signaling pathway	RT	2	0.2	0.086	1
									GOTERM_BP_DIRECT	establishment of melanosome localization	RT	2	0.2	0.086	1
									GOTERM_BP_DIRECT	negative regulation of catecholamine secretion	RT	2	0.2	0.086	1
									GOTERM_BP_DIRECT	negative regulation of germinal center formation	RT	2	0.2	0.086	1
									GOTERM_BP_DIRECT	negative regulation of phosphatidylinositol biosynthetic process	RT	2	0.2	0.086	1
									GOTERM_BP_DIRECT	positive regulation of fever generation by positive regulation of prostaglandin secretion	RT	2	0.2	0.086	1
									GOTERM_BP_DIRECT	negative regulation of mucus secretion	RT	2	0.2	0.086	1
									GOTERM_BP_DIRECT	regeneration	RT	2	0.2	0.086	1
									GOTERM_BP_DIRECT	negative regulation of Rho-dependent protein serine/threonine kinase activity	RT	2	0.2	0.086	1
									GOTERM_BP_DIRECT	exocytosis	RT	10	1	0.086	1
									GOTERM_BP_DIRECT	small GTPase-mediated signal transduction	RT	10	1	0.086	1
									GOTERM_BP_DIRECT	membrane protein ectodomain proteolysis	RT	4	0.4	0.087	1
									GOTERM_BP_DIRECT	positive regulation of dendrite extension	RT	4	0.4	0.087	1
									GOTERM_BP_DIRECT	signal transduction involved in regulation of gene expression	RT	4	0.4	0.087	1
									GOTERM_BP_DIRECT	protein autophosphorylation	RT	11	1.1	0.087	1
									GOTERM_BP_DIRECT	cellular response to xenobiotic stimulus	RT	7	0.7	0.087	1
									GOTERM_BP_DIRECT	cellular response to oxidative stress	RT	9	0.9	0.088	1
									GOTERM_BP_DIRECT	epithelial to mesenchymal transition	RT	6	0.6	0.088	1
									GOTERM_BP_DIRECT	G protein-coupled receptor signaling pathway, coupled to cyclic nucleotide second messenger	RT	6	0.6	0.088	1
									GOTERM_BP_DIRECT	response to estradiol	RT	8	0.8	0.089	1
									GOTERM_BP_DIRECT	locomotory behavior	RT	8	0.8	0.089	1
									GOTERM_BP_DIRECT	positive regulation of NF-kappaB transcription factor activity	RT	10	1	0.09	1
									GOTERM_BP_DIRECT	protein localization	RT	12	1.2	0.09	1
									GOTERM_BP_DIRECT	spleen development	RT	5	0.5	0.091	1
									GOTERM_BP_DIRECT	response to cAMP	RT	5	0.5	0.091	1
									GOTERM_BP_DIRECT	cellular response to retinoic acid	RT	7	0.7	0.092	1
									GOTERM_BP_DIRECT	circadian regulation of gene expression	RT	7	0.7	0.092	1
									GOTERM_BP_DIRECT	potassium ion transport	RT	8	0.8	0.093	1
									GOTERM_BP_DIRECT	glycerolipid metabolic process	RT	3	0.3	0.095	1
									GOTERM_BP_DIRECT	neuron projection maintenance	RT	3	0.3	0.095	1
									GOTERM_BP_DIRECT	atrioventricular valve morphogenesis	RT	3	0.3	0.095	1
									GOTERM_BP_DIRECT	regulation of cellular response to stress	RT	3	0.3	0.095	1
									GOTERM_BP_DIRECT	regulation of signaling receptor activity	RT	3	0.3	0.095	1
									GOTERM_BP_DIRECT	membrane protein intracellular domain proteolysis	RT	3	0.3	0.095	1
									GOTERM_BP_DIRECT	amyloid precursor protein metabolic process	RT	3	0.3	0.095	1
									GOTERM_BP_DIRECT	membrane depolarization during cardiac muscle cell action potential	RT	3	0.3	0.095	1
									GOTERM_BP_DIRECT	skin morphogenesis	RT	3	0.3	0.095	1
									GOTERM_BP_DIRECT	positive regulation of cell-cell adhesion mediated by cadherin	RT	3	0.3	0.095	1
									GOTERM_BP_DIRECT	regulation of dopamine secretion	RT	4	0.4	0.095	1
									GOTERM_BP_DIRECT	negative regulation of Rho protein signal transduction	RT	4	0.4	0.095	1
									GOTERM_BP_DIRECT	nervous system process	RT	4	0.4	0.095	1
									GOTERM_BP_DIRECT	potassium ion transmembrane transport	RT	11	1.1	0.097	1
									GOTERM_BP_DIRECT	establishment of cell polarity	RT	5	0.5	0.098	1
									GOTERM_BP_DIRECT	skin development	RT	5	0.5	0.098	1
									GOTERM_BP_DIRECT	cellular response to lipopolysaccharide	RT	14	1.5	0.099	1
									GOTERM_BP_DIRECT	cellular response to interleukin-1	RT	6	0.6	0.099	1
									GOTERM_BP_DIRECT	immune system process	RT	6	0.6	0.099	1
									GOTERM_BP_DIRECT	positive regulation of epithelial to mesenchymal transition	RT	6	0.6	0.099	1
									GOTERM_BP_DIRECT	skeletal muscle tissue development	RT	6	0.6	0.099	1
									GOTERM_BP_DIRECT	receptor internalization	RT	6	0.6	0.099	1
									GOTERM_BP_DIRECT	symbiont entry into host cell	RT	9	0.9	0.1	1
									GOTERM_BP_DIRECT	multicellular organism growth	RT	9	0.9	0.1	1
