# Supplementary material for: β-catenin safeguards cell survival via a transcription-independent mechanism during the induction of primitive streak from hESCs
Source: Cell Death Discov. 2025 Jul 2;11:300. doi: 10.1038/s41420-025-02559-w (PMC12222672; doi:10.1038/s41420-025-02559-w)
Supplement: Supplementary file 3 — Table S2 [file 41420_2025_2559_MOESM3_ESM.xlsx]

## Sheet: GO-SC1
Number	GO ID	Term Type	Description	Ratio_in_study	Ratio_in_pop	Pvalue_uncorrected	Pvalue_corrected
6	GO:0009948	BP	anterior/posterior axis specification	6/27	37/32604	2.41676e-08	0.00022744
7	GO:0001667	BP	ameboidal-type cell migration	7/27	232/32604	3.17834e-08	0.00022744
6	GO:0001707	BP	mesoderm formation	6/27	45/32604	5.42754e-08	0.00022744
10	GO:0016055	BP	Wnt signaling pathway	10/27	441/32604	5.5523e-08	0.00022744
9	GO:0007389	BP	pattern specification process	9/27	443/32604	5.72602e-08	0.00022744
3	GO:0014807	BP	regulation of somitogenesis	3/27	10/32604	6.0535e-08	0.00022744
7	GO:0030111	BP	regulation of Wnt signaling pathway	7/27	480/32604	9.87678e-08	0.000262725
10	GO:1905114	BP	cell surface receptor signaling pathway involved in cell-cell signaling	10/27	485/32604	1.0596e-07	0.000262725
4	GO:0007369	BP	gastrulation	4/27	55/32604	1.23539e-07	0.000262725
10	GO:0048598	BP	embryonic morphogenesis	10/27	499/32604	1.28496e-07	0.000262725
8	GO:0003002	BP	regionalization	8/27	297/32604	1.36896e-07	0.000262725
7	GO:0001704	BP	formation of primary germ layer	7/27	58/32604	1.53421e-07	0.000262725
9	GO:0000122	BP	negative regulation of transcription by RNA polymerase II	9/27	1114/32604	1.65278e-07	0.000262725
19	GO:0048856	BP	anatomical structure development	19/27	4917/32604	1.71478e-07	0.000262725
6	GO:0030182	BP	neuron differentiation	6/27	313/32604	1.8638e-07	0.000262725
5	GO:0045995	BP	regulation of embryonic development	5/27	167/32604	2.44649e-07	0.000274666
3	GO:0001706	BP	endoderm formation	3/27	16/32604	2.81562e-07	0.000274666
17	GO:0019219	BP	regulation of nucleobase-containing compound metabolic process	17/27	5940/32604	3.39996e-07	0.000274666
4	GO:0042074	BP	cell migration involved in gastrulation	4/27	17/32604	3.41708e-07	0.000274666
5	GO:0045165	BP	cell fate commitment	5/27	179/32604	3.45194e-07	0.000274666
17	GO:2000112	BP	regulation of cellular macromolecule biosynthetic process	17/27	5951/32604	3.49536e-07	0.000274666
6	GO:0035239	BP	tube morphogenesis	6/27	349/32604	3.5284e-07	0.000274666
17	GO:0006355	BP	regulation of transcription, DNA-templated	17/27	5181/32604	3.59628e-07	0.000274666
16	GO:0048869	BP	cellular developmental process	16/27	3808/32604	3.88973e-07	0.000274666
12	GO:0010628	BP	positive regulation of gene expression	12/27	2620/32604	3.91069e-07	0.000274666
13	GO:0007275	BP	multicellular organism development	13/27	1645/32604	3.98364e-07	0.000274666
17	GO:1903506	BP	regulation of nucleic acid-templated transcription	17/27	5224/32604	4.04059e-07	0.000274666
6	GO:0009952	BP	anterior/posterior pattern specification	6/27	185/32604	4.06433e-07	0.000274666
17	GO:2001141	BP	regulation of RNA biosynthetic process	17/27	5229/32604	4.0954e-07	0.000274666
3	GO:0001829	BP	trophectodermal cell differentiation	3/27	18/32604	4.09824e-07	0.000274666
6	GO:0009798	BP	axis specification	6/27	75/32604	4.35323e-07	0.000280386
8	GO:0009888	BP	tissue development	8/27	899/32604	4.51499e-07	0.000281414
15	GO:2000026	BP	regulation of multicellular organismal development	15/27	2667/32604	4.74032e-07	0.000281414
17	GO:0010556	BP	regulation of macromolecule biosynthetic process	17/27	6085/32604	4.87358e-07	0.000281414
15	GO:0006357	BP	regulation of transcription by RNA polymerase II	15/27	3251/32604	4.89969e-07	0.000281414
18	GO:0032501	BP	multicellular organismal process	18/27	5309/32604	5.07039e-07	0.000281414
14	GO:0030154	BP	cell differentiation	14/27	2686/32604	5.1182e-07	0.000281414
7	GO:0009887	BP	animal organ morphogenesis	7/27	623/32604	5.72865e-07	0.000307479
24	GO:0032502	BP	developmental process	24/27	7092/32604	6.9424e-07	0.000347783
12	GO:0048646	BP	anatomical structure formation involved in morphogenesis	12/27	968/32604	7.88347e-07	0.000380617
17	GO:0031326	BP	regulation of cellular biosynthetic process	17/27	6288/32604	7.93551e-07	0.000380617
16	GO:0051239	BP	regulation of multicellular organismal process	16/27	4087/32604	9.33492e-07	0.000421863
17	GO:0009889	BP	regulation of biosynthetic process	17/27	6377/32604	9.76949e-07	0.000421863
11	GO:0051094	BP	positive regulation of developmental process	11/27	1816/32604	9.86692e-07	0.000421863
15	GO:0050793	BP	regulation of developmental process	15/27	3459/32604	1.0033e-06	0.000421863
17	GO:0051252	BP	regulation of RNA metabolic process	17/27	5577/32604	1.00978e-06	0.000421863
14	GO:0009653	BP	anatomical structure morphogenesis	14/27	1821/32604	1.01176e-06	0.000421863
3	GO:2000380	BP	regulation of mesoderm development	3/27	24/32604	1.01316e-06	0.000421863
18	GO:0010468	BP	regulation of gene expression	18/27	7315/32604	1.12729e-06	0.000445835
4	GO:0030326	BP	embryonic limb morphogenesis	4/27	96/32604	1.17576e-06	0.000449241
4	GO:0035113	BP	embryonic appendage morphogenesis	4/27	96/32604	1.17576e-06	0.000449241
9	GO:0022603	BP	regulation of anatomical structure morphogenesis	9/27	1447/32604	1.47809e-06	0.00054624
4	GO:0060070	BP	canonical Wnt signaling pathway	4/27	107/32604	1.81522e-06	0.000652693
18	GO:0048522	BP	positive regulation of cellular process	18/27	7562/32604	1.88993e-06	0.000665699
19	GO:0048518	BP	positive regulation of biological process	19/27	8570/32604	2.09717e-06	0.000727332
17	GO:0048523	BP	negative regulation of cellular process	17/27	6791/32604	2.46054e-06	0.000818674
3	GO:0007492	BP	endoderm development	3/27	32/32604	2.4719e-06	0.000818674
3	GO:0001569	BP	branching involved in blood vessel morphogenesis	3/27	32/32604	2.4719e-06	0.000818674
4	GO:0030509	BP	BMP signaling pathway	4/27	116/32604	2.50581e-06	0.000818674
5	GO:0030178	BP	negative regulation of Wnt signaling pathway	5/27	279/32604	3.06303e-06	0.000959158
4	GO:0035108	BP	limb morphogenesis	4/27	122/32604	3.06345e-06	0.000959158
4	GO:0035107	BP	appendage morphogenesis	4/27	122/32604	3.06345e-06	0.000959158
12	GO:0007166	BP	cell surface receptor signaling pathway	12/27	3206/32604	3.38384e-06	0.00104496
8	GO:0016477	BP	cell migration	8/27	1188/32604	3.63035e-06	0.00109119
9	GO:0045892	BP	negative regulation of transcription, DNA-templated	9/27	1635/32604	4.03983e-06	0.00118273
3	GO:0060349	BP	bone morphogenesis	3/27	41/32604	5.28627e-06	0.0015278
9	GO:1903507	BP	negative regulation of nucleic acid-templated transcription	9/27	1702/32604	5.60655e-06	0.0015642
9	GO:1902679	BP	negative regulation of RNA biosynthetic process	9/27	1704/32604	5.66041e-06	0.0015642
3	GO:0016331	BP	morphogenesis of embryonic epithelium	3/27	42/32604	5.68976e-06	0.0015642
8	GO:0051093	BP	negative regulation of developmental process	8/27	1284/32604	6.43485e-06	0.00172845
2	GO:0030917	BP	midbrain-hindbrain boundary development	2/27	5/32604	6.5939e-06	0.00172845
2	GO:0008078	BP	mesodermal cell migration	2/27	5/32604	6.5939e-06	0.00172845
2	GO:0001839	BP	neural plate morphogenesis	2/27	5/32604	6.5939e-06	0.00172845
4	GO:0032526	BP	response to retinoic acid	4/27	150/32604	6.95548e-06	0.00180227
3	GO:0001944	BP	vasculature development	3/27	49/32604	9.09616e-06	0.00230399
8	GO:0048870	BP	cell motility	8/27	1362/32604	9.90688e-06	0.00245418
9	GO:0051253	BP	negative regulation of RNA metabolic process	9/27	1846/32604	1.08269e-05	0.00265294
5	GO:0002009	BP	morphogenesis of an epithelium	5/27	365/32604	1.12777e-05	0.0027337
18	GO:0051171	BP	regulation of nitrogen compound metabolic process	18/27	8533/32604	1.20016e-05	0.00287821
5	GO:0060828	BP	regulation of canonical Wnt signaling pathway	5/27	373/32604	1.25198e-05	0.00295756
9	GO:0048513	BP	animal organ development	9/27	1881/32604	1.25949e-05	0.00295756
3	GO:0002065	BP	columnar/cuboidal epithelial cell differentiation	3/27	56/32604	1.36329e-05	0.00316072
19	GO:0060255	BP	regulation of macromolecule metabolic process	19/27	9627/32604	1.37404e-05	0.00316072
2	GO:0060323	BP	head morphogenesis	2/27	8/32604	1.84346e-05	0.00415431
2	GO:2000096	BP	positive regulation of Wnt signaling pathway, planar cell polarity pathway	2/27	8/32604	1.84346e-05	0.00415431
13	GO:0010604	BP	positive regulation of macromolecule metabolic process	13/27	4483/32604	1.86127e-05	0.00415431
18	GO:0080090	BP	regulation of primary metabolic process	18/27	8806/32604	1.92606e-05	0.00425339
8	GO:0040011	BP	locomotion	8/27	1496/32604	1.95755e-05	0.00425339
9	GO:0045934	BP	negative regulation of nucleobase-containing compound metabolic process	9/27	1988/32604	1.96226e-05	0.00425339
9	GO:0006928	BP	movement of cell or subcellular component	9/27	1995/32604	2.0181e-05	0.00433277
3	GO:0045843	BP	negative regulation of striated muscle tissue development	3/27	65/32604	2.13758e-05	0.00453918
24	GO:0050794	BP	regulation of cellular process	24/27	16050/32604	2.15452e-05	0.00453918
3	GO:0048635	BP	negative regulation of muscle organ development	3/27	67/32604	2.34175e-05	0.00488797
9	GO:0045893	BP	positive regulation of transcription, DNA-templated	9/27	2040/32604	2.41065e-05	0.00498561
9	GO:2000113	BP	negative regulation of cellular macromolecule biosynthetic process	9/27	2064/32604	2.64552e-05	0.00537699
3	GO:0001837	BP	epithelial to mesenchymal transition	3/27	70/32604	2.67144e-05	0.00537699
3	GO:1901862	BP	negative regulation of muscle tissue development	3/27	70/32604	2.67144e-05	0.00537699
8	GO:0045944	BP	positive regulation of transcription by RNA polymerase II	8/27	1581/32604	2.91343e-05	0.00576118
2	GO:2000382	BP	positive regulation of mesoderm development	2/27	10/32604	2.95968e-05	0.00580175
9	GO:1903508	BP	positive regulation of nucleic acid-templated transcription	9/27	2117/32604	3.23449e-05	0.0062554

## Sheet: GO-SC2
Number	GO ID	Term Type	Description	Ratio_in_study	Ratio_in_pop	Pvalue_uncorrected	Pvalue_corrected
124	GO:0032502	BP	developmental process	124/325	7092/32604	1.87542e-10	2.11388e-06
93	GO:0048856	BP	anatomical structure development	93/325	4917/32604	3.79809e-10	2.3251e-06
217	GO:0050794	BP	regulation of cellular process	217/325	16050/32604	4.12563e-10	2.3251e-06
49	GO:0048513	BP	animal organ development	49/325	1881/32604	7.56282e-10	3.40977e-06
35	GO:0048731	BP	system development	35/325	1109/32604	2.26034e-09	7.27927e-06
226	GO:0050789	BP	regulation of biological process	226/325	17511/32604	6.42301e-09	1.80992e-05
234	GO:0065007	BP	biological regulation	234/325	18518/32604	1.46374e-08	3.29972e-05
58	GO:0030154	BP	cell differentiation	58/325	2686/32604	2.08143e-08	4.00187e-05
66	GO:0006357	BP	regulation of transcription by RNA polymerase II	66/325	3251/32604	2.13026e-08	4.00187e-05
54	GO:0042127	BP	regulation of cell population proliferation	54/325	2451/32604	3.44622e-08	5.976e-05
7	GO:0001656	BP	metanephros development	7/325	46/32604	3.51545e-07	0.000466169
42	GO:0051094	BP	positive regulation of developmental process	42/325	1816/32604	5.19974e-07	0.000592435
11	GO:0071456	BP	cellular response to hypoxia	11/325	156/32604	5.25604e-07	0.000592435
88	GO:0032501	BP	multicellular organismal process	88/325	5309/32604	7.27556e-07	0.000781015
11	GO:0036294	BP	cellular response to decreased oxygen levels	11/325	166/32604	9.74616e-07	0.000933257
36	GO:0009628	BP	response to abiotic stimulus	36/325	1490/32604	1.23147e-06	0.00104831
79	GO:0065009	BP	regulation of molecular function	79/325	4630/32604	1.25557e-06	0.00104831
127	GO:0080090	BP	regulation of primary metabolic process	127/325	8806/32604	2.15533e-06	0.00152219
11	GO:0071453	BP	cellular response to oxygen levels	11/325	180/32604	2.15643e-06	0.00152219
132	GO:0031323	BP	regulation of cellular metabolic process	132/325	9259/32604	2.26719e-06	0.00152568
124	GO:0051171	BP	regulation of nitrogen compound metabolic process	124/325	8533/32604	2.30108e-06	0.00152568
18	GO:0048598	BP	embryonic morphogenesis	18/325	499/32604	3.31731e-06	0.00207728
3	GO:0072047	BP	proximal/distal pattern formation involved in nephron development	3/325	4/32604	3.89663e-06	0.00225235
3	GO:0072086	BP	specification of loop of Henle identity	3/325	4/32604	3.89663e-06	0.00225235
123	GO:0048518	BP	positive regulation of biological process	123/325	8570/32604	4.54248e-06	0.00249759
75	GO:0010604	BP	positive regulation of macromolecule metabolic process	75/325	4483/32604	4.79073e-06	0.00257137
46	GO:0051240	BP	positive regulation of multicellular organismal process	46/325	2296/32604	5.79757e-06	0.00303941
111	GO:0048522	BP	positive regulation of cellular process	111/325	7562/32604	6.33919e-06	0.00324782
72	GO:0051173	BP	positive regulation of nitrogen compound metabolic process	72/325	4267/32604	6.48342e-06	0.0032479
83	GO:0006355	BP	regulation of transcription, DNA-templated	83/325	5181/32604	8.123e-06	0.00381493
83	GO:1903506	BP	regulation of nucleic acid-templated transcription	83/325	5224/32604	9.18275e-06	0.00421904
83	GO:2001141	BP	regulation of RNA biosynthetic process	83/325	5229/32604	9.35777e-06	0.00421904
3	GO:0072081	BP	specification of nephron tubule identity	3/325	5/32604	9.66944e-06	0.00425695
69	GO:0051239	BP	regulation of multicellular organismal process	69/325	4087/32604	9.90395e-06	0.00425695
15	GO:0001666	BP	response to hypoxia	15/325	389/32604	1.00083e-05	0.00425695
16	GO:0007389	BP	pattern specification process	16/325	443/32604	1.14685e-05	0.00470062
21	GO:0051272	BP	positive regulation of cellular component movement	21/325	717/32604	1.27617e-05	0.00504713
15	GO:0036293	BP	response to decreased oxygen levels	15/325	400/32604	1.38922e-05	0.00539951
12	GO:1904018	BP	positive regulation of vasculature development	12/325	265/32604	1.61902e-05	0.00608295
11	GO:0030278	BP	regulation of ossification	11/325	223/32604	1.65694e-05	0.00609878
31	GO:0051270	BP	regulation of cellular component movement	31/325	1349/32604	1.67735e-05	0.00609878
65	GO:0048869	BP	cellular developmental process	65/325	3808/32604	1.71501e-05	0.00613674
27	GO:0007154	BP	cell communication	27/325	1101/32604	1.86527e-05	0.00638832
65	GO:0032879	BP	regulation of localization	65/325	3840/32604	1.87033e-05	0.00638832
49	GO:0010628	BP	positive regulation of gene expression	49/325	2620/32604	2.01234e-05	0.00677077
86	GO:0051252	BP	regulation of RNA metabolic process	86/325	5577/32604	2.14316e-05	0.00710489
18	GO:0007399	BP	nervous system development	18/325	575/32604	2.24693e-05	0.00723609
38	GO:0009653	BP	anatomical structure morphogenesis	38/325	1821/32604	2.4779e-05	0.00780216
90	GO:0019219	BP	regulation of nucleobase-containing compound metabolic process	90/325	5940/32604	2.49193e-05	0.00780216
20	GO:2000147	BP	positive regulation of cell motility	20/325	695/32604	2.63435e-05	0.00802515
15	GO:0070482	BP	response to oxygen levels	15/325	425/32604	2.80483e-05	0.00835237
79	GO:0009893	BP	positive regulation of metabolic process	79/325	5042/32604	2.81586e-05	0.00835237
43	GO:0070887	BP	cellular response to chemical stimulus	43/325	2207/32604	2.94109e-05	0.00852024
12	GO:0009612	BP	response to mechanical stimulus	12/325	282/32604	2.98438e-05	0.00852024
11	GO:0045766	BP	positive regulation of angiogenesis	11/325	238/32604	3.02019e-05	0.00852024
22	GO:0023052	BP	signaling	22/325	822/32604	3.13172e-05	0.00864105
5	GO:0035115	BP	embryonic forelimb morphogenesis	5/325	37/32604	3.20171e-05	0.00864105
76	GO:0010646	BP	regulation of cell communication	76/325	4844/32604	4.12424e-05	0.010727
4	GO:0071294	BP	cellular response to zinc ion	4/325	20/32604	4.13953e-05	0.010727
74	GO:0031325	BP	positive regulation of cellular metabolic process	74/325	4650/32604	4.13984e-05	0.010727
40	GO:0045893	BP	positive regulation of transcription, DNA-templated	40/325	2040/32604	4.34482e-05	0.0111302
99	GO:0048523	BP	negative regulation of cellular process	99/325	6791/32604	4.61138e-05	0.0114235
89	GO:2000112	BP	regulation of cellular macromolecule biosynthetic process	89/325	5951/32604	4.78776e-05	0.0117157
20	GO:0007267	BP	cell-cell signaling	20/325	726/32604	4.83325e-05	0.0117157
46	GO:0010557	BP	positive regulation of macromolecule biosynthetic process	46/325	2482/32604	5.0778e-05	0.0119379
7	GO:0030326	BP	embryonic limb morphogenesis	7/325	96/32604	5.11573e-05	0.0119379
7	GO:0035113	BP	embryonic appendage morphogenesis	7/325	96/32604	5.11573e-05	0.0119379
9	GO:0001822	BP	kidney development	9/325	168/32604	5.13965e-05	0.0119379
20	GO:0040017	BP	positive regulation of locomotion	20/325	730/32604	5.21237e-05	0.0119379
11	GO:0071229	BP	cellular response to acid chemical	11/325	253/32604	5.25969e-05	0.0119379
3	GO:0002520	BP	immune system development	3/325	8/32604	5.29561e-05	0.0119379
41	GO:1903508	BP	positive regulation of nucleic acid-templated transcription	41/325	2117/32604	5.61337e-05	0.0124597
41	GO:1902680	BP	positive regulation of RNA biosynthetic process	41/325	2118/32604	5.63761e-05	0.0124597
28	GO:2000145	BP	regulation of cell motility	28/325	1241/32604	5.96564e-05	0.0130566
48	GO:2000026	BP	regulation of multicellular organismal development	48/325	2667/32604	6.17983e-05	0.0132708
76	GO:0023051	BP	regulation of signaling	76/325	4895/32604	6.18123e-05	0.0132708
33	GO:0045944	BP	positive regulation of transcription by RNA polymerase II	33/325	1581/32604	6.97169e-05	0.0147097
33	GO:0044092	BP	negative regulation of molecular function	33/325	1582/32604	7.02669e-05	0.0147097
9	GO:0008277	BP	regulation of G protein-coupled receptor signaling pathway	9/325	175/32604	7.04717e-05	0.0147097
92	GO:0031326	BP	regulation of cellular biosynthetic process	92/325	6288/32604	7.14104e-05	0.0147688
25	GO:0033993	BP	response to lipid	25/325	1042/32604	7.90165e-05	0.0160475
98	GO:0007165	BP	signal transduction	98/325	6799/32604	8.38816e-05	0.0165872
114	GO:0048519	BP	negative regulation of biological process	114/325	8251/32604	8.56922e-05	0.0167802
47	GO:0031328	BP	positive regulation of cellular biosynthetic process	47/325	2628/32604	8.63463e-05	0.0167802
4	GO:0072132	BP	mesenchyme morphogenesis	4/325	24/32604	8.79758e-05	0.0168387
29	GO:0040012	BP	regulation of locomotion	29/325	1322/32604	8.81414e-05	0.0168387
7	GO:0070167	BP	regulation of biomineral tissue development	7/325	105/32604	9.05139e-05	0.0170905
6	GO:0050982	BP	detection of mechanical stimulus	6/325	73/32604	9.09752e-05	0.0170905
5	GO:0035136	BP	forelimb morphogenesis	5/325	46/32604	9.35632e-05	0.0172885
13	GO:0007268	BP	chemical synaptic transmission	13/325	369/32604	9.70825e-05	0.0176494
13	GO:0098916	BP	anterograde trans-synaptic signaling	13/325	369/32604	9.70825e-05	0.0176494
2	GO:0072272	BP	proximal/distal pattern formation involved in metanephric nephron development	2/325	2/32604	9.90604e-05	0.0177232
89	GO:0010556	BP	regulation of macromolecule biosynthetic process	89/325	6085/32604	0.000104443	0.0185391
7	GO:0045778	BP	positive regulation of ossification	7/325	108/32604	0.000108103	0.0190388
3	GO:0061004	BP	pattern specification involved in kidney development	3/325	10/32604	0.000111807	0.0193881
61	GO:0042221	BP	response to chemical	61/325	3758/32604	0.000112672	0.0193891
7	GO:0007218	BP	neuropeptide signaling pathway	7/325	109/32604	0.000114548	0.0195625
15	GO:1901342	BP	regulation of vasculature development	15/325	484/32604	0.000120298	0.0202378
28	GO:0045597	BP	positive regulation of cell differentiation	28/325	1276/32604	0.00012189	0.0203539
92	GO:0009889	BP	regulation of biosynthetic process	92/325	6377/32604	0.000136647	0.0226502

## Sheet: GO-SC3
Number	GO ID	Term Type	Description	Ratio_in_study	Ratio_in_pop	Pvalue_uncorrected	Pvalue_corrected
11	GO:0071277	BP	cellular response to calcium ion	11/370	93/32604	1.09937e-07	0.000522735
16	GO:0071248	BP	cellular response to metal ion	16/370	215/32604	1.97432e-07	0.000522735
14	GO:1903034	BP	regulation of response to wounding	14/370	226/32604	3.62587e-07	0.000522735
23	GO:0010038	BP	response to metal ion	23/370	458/32604	3.67855e-07	0.000522735
13	GO:0061041	BP	regulation of wound healing	13/370	195/32604	4.12253e-07	0.000522735
20	GO:0030198	BP	extracellular matrix organization	20/370	422/32604	4.5608e-07	0.000522735
30	GO:0010035	BP	response to inorganic substance	30/370	695/32604	4.9803e-07	0.000522735
8	GO:0030195	BP	negative regulation of blood coagulation	8/370	62/32604	5.05536e-07	0.000522735
20	GO:0070482	BP	response to oxygen levels	20/370	425/32604	5.07445e-07	0.000522735
27	GO:0044057	BP	regulation of system process	27/370	746/32604	5.32251e-07	0.000522735
30	GO:0009888	BP	tissue development	30/370	899/32604	5.68049e-07	0.000522735
21	GO:0043062	BP	extracellular structure organization	21/370	471/32604	5.69976e-07	0.000522735
8	GO:1900047	BP	negative regulation of hemostasis	8/370	63/32604	5.73384e-07	0.000522735
20	GO:0001666	BP	response to hypoxia	20/370	389/32604	6.1861e-07	0.000522735
34	GO:0051960	BP	regulation of nervous system development	34/370	1115/32604	6.36398e-07	0.000522735
32	GO:0048468	BP	cell development	32/370	920/32604	9.03429e-07	0.000522735
17	GO:0071241	BP	cellular response to inorganic substance	17/370	244/32604	9.10107e-07	0.000522735
20	GO:0036293	BP	response to decreased oxygen levels	20/370	400/32604	9.23044e-07	0.000522735
23	GO:0009887	BP	animal organ morphogenesis	23/370	623/32604	9.25138e-07	0.000522735
10	GO:0050818	BP	regulation of coagulation	10/370	117/32604	9.54007e-07	0.000522735
38	GO:0051270	BP	regulation of cellular component movement	38/370	1349/32604	9.56586e-07	0.000522735
14	GO:0051592	BP	response to calcium ion	14/370	177/32604	9.62752e-07	0.000522735
34	GO:0023052	BP	signaling	34/370	822/32604	1.00121e-06	0.000522735
38	GO:0051093	BP	negative regulation of developmental process	38/370	1284/32604	1.01121e-06	0.000522735
55	GO:0051241	BP	negative regulation of multicellular organismal process	55/370	1581/32604	1.0213e-06	0.000522735
9	GO:0050819	BP	negative regulation of coagulation	9/370	68/32604	1.04174e-06	0.000522735
29	GO:0007267	BP	cell-cell signaling	29/370	726/32604	1.09802e-06	0.000522735
36	GO:0007155	BP	cell adhesion	36/370	1145/32604	1.13702e-06	0.000522735
40	GO:0048870	BP	cell motility	40/370	1362/32604	1.14058e-06	0.000522735
33	GO:0043408	BP	regulation of MAPK cascade	33/370	1037/32604	1.1467e-06	0.000522735
25	GO:0010469	BP	regulation of signaling receptor activity	25/370	585/32604	1.18294e-06	0.000522735
25	GO:0040017	BP	positive regulation of locomotion	25/370	730/32604	1.21167e-06	0.000522735
22	GO:0050804	BP	modulation of chemical synaptic transmission	22/370	495/32604	1.2278e-06	0.000522735
31	GO:0045596	BP	negative regulation of cell differentiation	31/370	935/32604	1.2464e-06	0.000522735
22	GO:0099177	BP	regulation of trans-synaptic signaling	22/370	496/32604	1.26631e-06	0.000522735
61	GO:0042127	BP	regulation of cell population proliferation	61/370	2451/32604	1.28821e-06	0.000522735
31	GO:0043269	BP	regulation of ion transport	31/370	887/32604	1.36231e-06	0.000522735
47	GO:1903507	BP	negative regulation of nucleic acid-templated transcription	47/370	1702/32604	1.38213e-06	0.000522735
52	GO:2000113	BP	negative regulation of cellular macromolecule biosynthetic process	52/370	2064/32604	1.39156e-06	0.000522735
42	GO:0007154	BP	cell communication	42/370	1101/32604	1.39338e-06	0.000522735
48	GO:1902679	BP	negative regulation of RNA biosynthetic process	48/370	1704/32604	1.39862e-06	0.000522735
36	GO:0022610	BP	biological adhesion	36/370	1157/32604	1.42465e-06	0.000522735
50	GO:0048513	BP	animal organ development	50/370	1881/32604	1.43003e-06	0.000522735
28	GO:0045664	BP	regulation of neuron differentiation	28/370	787/32604	1.43539e-06	0.000522735
67	GO:0045595	BP	regulation of cell differentiation	67/370	2377/32604	1.48888e-06	0.000522735
55	GO:0009890	BP	negative regulation of biosynthetic process	55/370	2273/32604	1.50608e-06	0.000522735
38	GO:0040012	BP	regulation of locomotion	38/370	1322/32604	1.55887e-06	0.000522735
34	GO:0140352	BP	export from cell	34/370	1107/32604	1.56269e-06	0.000522735
32	GO:0048731	BP	system development	32/370	1109/32604	1.62322e-06	0.000522735
9	GO:1903035	BP	negative regulation of response to wounding	9/370	97/32604	1.68194e-06	0.000522735
32	GO:0000122	BP	negative regulation of transcription by RNA polymerase II	32/370	1114/32604	1.78419e-06	0.000522735
59	GO:0070887	BP	cellular response to chemical stimulus	59/370	2207/32604	1.78953e-06	0.000522735
55	GO:0048585	BP	negative regulation of response to stimulus	55/370	2208/32604	1.79745e-06	0.000522735
30	GO:0050767	BP	regulation of neurogenesis	30/370	1006/32604	1.80329e-06	0.000522735
12	GO:1903707	BP	negative regulation of hemopoiesis	12/370	188/32604	1.81666e-06	0.000522735
93	GO:0048869	BP	cellular developmental process	93/370	3808/32604	1.81674e-06	0.000522735
46	GO:0045892	BP	negative regulation of transcription, DNA-templated	46/370	1635/32604	1.81839e-06	0.000522735
44	GO:0007275	BP	multicellular organism development	44/370	1645/32604	1.84363e-06	0.000522735
42	GO:0040011	BP	locomotion	42/370	1496/32604	1.87765e-06	0.000522735
39	GO:0016477	BP	cell migration	39/370	1188/32604	1.91015e-06	0.000522735
52	GO:0009653	BP	anatomical structure morphogenesis	52/370	1821/32604	1.92876e-06	0.000522735
36	GO:0045597	BP	positive regulation of cell differentiation	36/370	1276/32604	1.98151e-06	0.000522735
51	GO:1901700	BP	response to oxygen-containing compound	51/370	1837/32604	1.99626e-06	0.000522735
80	GO:2000026	BP	regulation of multicellular organismal development	80/370	2667/32604	2.03025e-06	0.000522735
50	GO:0051253	BP	negative regulation of RNA metabolic process	50/370	1846/32604	2.0693e-06	0.000522735
104	GO:0065008	BP	regulation of biological quality	104/370	5224/32604	2.08363e-06	0.000522735
54	GO:0031327	BP	negative regulation of cellular biosynthetic process	54/370	2236/32604	2.12604e-06	0.000522735
31	GO:0032940	BP	secretion by cell	31/370	1070/32604	2.18691e-06	0.000522735
60	GO:0030154	BP	cell differentiation	60/370	2686/32604	2.23626e-06	0.000522735
85	GO:0031324	BP	negative regulation of cellular metabolic process	85/370	3598/32604	2.28065e-06	0.000522735
90	GO:0050793	BP	regulation of developmental process	90/370	3459/32604	2.31338e-06	0.000522735
41	GO:0044092	BP	negative regulation of molecular function	41/370	1582/32604	2.31996e-06	0.000522735
109	GO:0023051	BP	regulation of signaling	109/370	4895/32604	2.325e-06	0.000522735
117	GO:0048583	BP	regulation of response to stimulus	117/370	6122/32604	2.33692e-06	0.000522735
58	GO:0010647	BP	positive regulation of cell communication	58/370	2459/32604	2.34385e-06	0.000522735
21	GO:0006954	BP	inflammatory response	21/370	563/32604	2.35513e-06	0.000522735
83	GO:0042221	BP	response to chemical	83/370	3758/32604	2.36149e-06	0.000522735
58	GO:0023056	BP	positive regulation of signaling	58/370	2467/32604	2.36648e-06	0.000522735
54	GO:0003008	BP	system process	54/370	2151/32604	2.39536e-06	0.000522735
73	GO:0007166	BP	cell surface receptor signaling pathway	73/370	3206/32604	2.41077e-06	0.000522735
127	GO:0032501	BP	multicellular organismal process	127/370	5309/32604	2.44568e-06	0.000522735
38	GO:0022603	BP	regulation of anatomical structure morphogenesis	38/370	1447/32604	2.45796e-06	0.000522735
115	GO:0051239	BP	regulation of multicellular organismal process	115/370	4087/32604	2.54987e-06	0.000531483
55	GO:0010558	BP	negative regulation of macromolecule biosynthetic process	55/370	2173/32604	2.56983e-06	0.000531483
52	GO:0045934	BP	negative regulation of nucleobase-containing compound metabolic process	52/370	1988/32604	2.80304e-06	0.000551848
94	GO:0065009	BP	regulation of molecular function	94/370	4630/32604	2.82452e-06	0.000551848
50	GO:0006928	BP	movement of cell or subcellular component	50/370	1995/32604	2.89011e-06	0.000551848
35	GO:2000145	BP	regulation of cell motility	35/370	1241/32604	2.90498e-06	0.000551848
24	GO:0051272	BP	positive regulation of cellular component movement	24/370	717/32604	2.93565e-06	0.000551848
77	GO:0032879	BP	regulation of localization	77/370	3840/32604	2.94926e-06	0.000551848
106	GO:0010646	BP	regulation of cell communication	106/370	4844/32604	2.98886e-06	0.000551848
23	GO:0030335	BP	positive regulation of cell migration	23/370	669/32604	3.05186e-06	0.000551848
86	GO:0010605	BP	negative regulation of macromolecule metabolic process	86/370	4494/32604	3.05188e-06	0.000551848
46	GO:0051094	BP	positive regulation of developmental process	46/370	1816/32604	3.06519e-06	0.000551848
10	GO:0051591	BP	response to cAMP	10/370	133/32604	3.07457e-06	0.000551848
138	GO:0048523	BP	negative regulation of cellular process	138/370	6791/32604	3.13196e-06	0.000551848
155	GO:0048518	BP	positive regulation of biological process	155/370	8570/32604	3.18891e-06	0.000551848
146	GO:0048519	BP	negative regulation of biological process	146/370	8251/32604	3.20573e-06	0.000551848
126	GO:0007165	BP	signal transduction	126/370	6799/32604	3.20685e-06	0.000551848
156	GO:0032502	BP	developmental process	156/370	7092/32604	3.24064e-06	0.000553438

## Sheet: GO-SC4
Number	GO ID	Term Type	Description	Ratio_in_study	Ratio_in_pop	Pvalue_uncorrected	Pvalue_corrected
17	GO:0048729	BP	tissue morphogenesis	17/144	482/32604	2.49038e-07	0.00151344
14	GO:0048598	BP	embryonic morphogenesis	14/144	499/32604	3.68723e-07	0.00151344
34	GO:0009653	BP	anatomical structure morphogenesis	34/144	1821/32604	4.09765e-07	0.00151344
33	GO:0030154	BP	cell differentiation	33/144	2686/32604	6.06749e-07	0.00151344
12	GO:0002009	BP	morphogenesis of an epithelium	12/144	365/32604	7.38751e-07	0.00151344
16	GO:0009887	BP	animal organ morphogenesis	16/144	623/32604	7.55013e-07	0.00151344
32	GO:0007275	BP	multicellular organism development	32/144	1645/32604	9.31523e-07	0.00151344
55	GO:2001141	BP	regulation of RNA biosynthetic process	55/144	5229/32604	9.38078e-07	0.00151344
26	GO:0045893	BP	positive regulation of transcription, DNA-templated	26/144	2040/32604	9.48616e-07	0.00151344
58	GO:0019219	BP	regulation of nucleobase-containing compound metabolic process	58/144	5940/32604	1.11899e-06	0.00151344
57	GO:2000112	BP	regulation of cellular macromolecule biosynthetic process	57/144	5951/32604	1.14101e-06	0.00151344
42	GO:0048869	BP	cellular developmental process	42/144	3808/32604	1.26699e-06	0.00151344
58	GO:0009889	BP	regulation of biosynthetic process	58/144	6377/32604	1.36973e-06	0.00151344
30	GO:2000026	BP	regulation of multicellular organismal development	30/144	2667/32604	1.63078e-06	0.00151344
55	GO:0006355	BP	regulation of transcription, DNA-templated	55/144	5181/32604	1.63548e-06	0.00151344
59	GO:0010468	BP	regulation of gene expression	59/144	7315/32604	1.66756e-06	0.00151344
44	GO:0006357	BP	regulation of transcription by RNA polymerase II	44/144	3251/32604	1.72611e-06	0.00151344
72	GO:0080090	BP	regulation of primary metabolic process	72/144	8806/32604	1.75926e-06	0.00151344
8	GO:0009952	BP	anterior/posterior pattern specification	8/144	185/32604	1.80003e-06	0.00151344
26	GO:1903508	BP	positive regulation of nucleic acid-templated transcription	26/144	2117/32604	1.88542e-06	0.00151344
26	GO:1902680	BP	positive regulation of RNA biosynthetic process	26/144	2118/32604	1.90186e-06	0.00151344
55	GO:1903506	BP	regulation of nucleic acid-templated transcription	55/144	5224/32604	1.90554e-06	0.00151344
58	GO:0048856	BP	anatomical structure development	58/144	4917/32604	1.90914e-06	0.00151344
56	GO:0051252	BP	regulation of RNA metabolic process	56/144	5577/32604	2.03074e-06	0.00151344
58	GO:0031326	BP	regulation of cellular biosynthetic process	58/144	6288/32604	2.11564e-06	0.00151344
72	GO:0060255	BP	regulation of macromolecule metabolic process	72/144	9627/32604	2.15527e-06	0.00151344
49	GO:0032501	BP	multicellular organismal process	49/144	5309/32604	2.19504e-06	0.00151344
71	GO:0032502	BP	developmental process	71/144	7092/32604	2.21548e-06	0.00151344
71	GO:0051171	BP	regulation of nitrogen compound metabolic process	71/144	8533/32604	2.29414e-06	0.00152108
75	GO:0019222	BP	regulation of metabolic process	75/144	10508/32604	2.44468e-06	0.00156433
57	GO:0010556	BP	regulation of macromolecule biosynthetic process	57/144	6085/32604	2.54708e-06	0.00156433
24	GO:0048513	BP	animal organ development	24/144	1881/32604	2.59893e-06	0.00156433
74	GO:0031323	BP	regulation of cellular metabolic process	74/144	9259/32604	2.63694e-06	0.00156433
102	GO:0050794	BP	regulation of cellular process	102/144	16050/32604	3.3232e-06	0.00187287
19	GO:0045597	BP	positive regulation of cell differentiation	19/144	1276/32604	3.72287e-06	0.00204694
26	GO:0051254	BP	positive regulation of RNA metabolic process	26/144	2221/32604	4.51025e-06	0.00242082
27	GO:0045595	BP	regulation of cell differentiation	27/144	2377/32604	5.00373e-06	0.00262324
21	GO:0051241	BP	negative regulation of multicellular organismal process	21/144	1581/32604	6.46028e-06	0.00316596
104	GO:0050789	BP	regulation of biological process	104/144	17511/32604	7.18883e-06	0.00344804
9	GO:0003002	BP	regionalization	9/144	297/32604	7.43286e-06	0.00349081
27	GO:0042127	BP	regulation of cell population proliferation	27/144	2451/32604	8.76495e-06	0.00395177
57	GO:0048522	BP	positive regulation of cellular process	57/144	7562/32604	1.05038e-05	0.00451213
27	GO:0045935	BP	positive regulation of nucleobase-containing compound metabolic process	27/144	2477/32604	1.06083e-05	0.00451213
27	GO:0010557	BP	positive regulation of macromolecule biosynthetic process	27/144	2482/32604	1.1001e-05	0.00459253
9	GO:0030182	BP	neuron differentiation	9/144	313/32604	1.13018e-05	0.00462777
18	GO:0051093	BP	negative regulation of developmental process	18/144	1284/32604	1.54369e-05	0.00610515
33	GO:0050793	BP	regulation of developmental process	33/144	3459/32604	1.70282e-05	0.00661839
15	GO:0045596	BP	negative regulation of cell differentiation	15/144	935/32604	1.79021e-05	0.0067218
10	GO:0030855	BP	epithelial cell differentiation	10/144	418/32604	1.79857e-05	0.0067218
37	GO:0051239	BP	regulation of multicellular organismal process	37/144	4087/32604	1.99956e-05	0.00727033
20	GO:0045944	BP	positive regulation of transcription by RNA polymerase II	20/144	1581/32604	2.21201e-05	0.00791512
9	GO:0035239	BP	tube morphogenesis	9/144	349/32604	2.66563e-05	0.00924482
10	GO:0016055	BP	Wnt signaling pathway	10/144	441/32604	2.83624e-05	0.00968749
10	GO:0007389	BP	pattern specification process	10/144	443/32604	2.94684e-05	0.00991502
6	GO:0048562	BP	embryonic organ morphogenesis	6/144	135/32604	3.14547e-05	0.0104277
9	GO:0050768	BP	negative regulation of neurogenesis	9/144	358/32604	3.25042e-05	0.0105591
6	GO:0045667	BP	regulation of osteoblast differentiation	6/144	136/32604	3.27878e-05	0.0105591
27	GO:0010628	BP	positive regulation of gene expression	27/144	2620/32604	3.43551e-05	0.010908
20	GO:0045892	BP	negative regulation of transcription, DNA-templated	20/144	1635/32604	3.55319e-05	0.011029
27	GO:0031328	BP	positive regulation of cellular biosynthetic process	27/144	2628/32604	3.57146e-05	0.011029
27	GO:0009891	BP	positive regulation of biosynthetic process	27/144	2668/32604	4.38615e-05	0.0132847
106	GO:0065007	BP	biological regulation	106/144	18518/32604	4.41978e-05	0.0132847
9	GO:0051961	BP	negative regulation of nervous system development	9/144	379/32604	5.0504e-05	0.0149804
37	GO:0051173	BP	positive regulation of nitrogen compound metabolic process	37/144	4267/32604	5.1948e-05	0.0150136
60	GO:0048518	BP	positive regulation of biological process	60/144	8570/32604	5.85082e-05	0.0163475
39	GO:0031325	BP	positive regulation of cellular metabolic process	39/144	4650/32604	5.94638e-05	0.0163475
20	GO:1903507	BP	negative regulation of nucleic acid-templated transcription	20/144	1702/32604	6.20367e-05	0.0164541
22	GO:0045934	BP	negative regulation of nucleobase-containing compound metabolic process	22/144	1988/32604	6.26942e-05	0.0164541
10	GO:1905114	BP	cell surface receptor signaling pathway involved in cell-cell signaling	10/144	485/32604	6.28873e-05	0.0164541
20	GO:1902679	BP	negative regulation of RNA biosynthetic process	20/144	1704/32604	6.3046e-05	0.0164541
21	GO:0051253	BP	negative regulation of RNA metabolic process	21/144	1846/32604	6.3501e-05	0.0164541
3	GO:0060644	BP	mammary gland epithelial cell differentiation	3/144	18/32604	6.55794e-05	0.0167136
5	GO:0060415	BP	muscle tissue morphogenesis	5/144	95/32604	6.59853e-05	0.0167136
16	GO:0060284	BP	regulation of cell development	16/144	1181/32604	7.07615e-05	0.0177242
17	GO:0008284	BP	positive regulation of cell population proliferation	17/144	1338/32604	9.10114e-05	0.0225458
14	GO:0048646	BP	anatomical structure formation involved in morphogenesis	14/144	968/32604	0.000104183	0.0253441
9	GO:0010721	BP	negative regulation of cell development	9/144	417/32604	0.000104556	0.0253441
2	GO:0070309	BP	lens fiber cell morphogenesis	2/144	4/32604	0.000115557	0.027421
7	GO:0046328	BP	regulation of JNK cascade	7/144	247/32604	0.000119785	0.0281284
15	GO:0000122	BP	negative regulation of transcription by RNA polymerase II	15/144	1114/32604	0.000128813	0.0299364
6	GO:0014013	BP	regulation of gliogenesis	6/144	175/32604	0.000132607	0.0302544
37	GO:0010604	BP	positive regulation of macromolecule metabolic process	37/144	4483/32604	0.000132865	0.0302544
20	GO:0051094	BP	positive regulation of developmental process	20/144	1816/32604	0.000149104	0.0336125
14	GO:0050767	BP	regulation of neurogenesis	14/144	1006/32604	0.000155413	0.0346145
4	GO:0002763	BP	positive regulation of myeloid leukocyte differentiation	4/144	61/32604	0.00015662	0.0346145
29	GO:0007166	BP	cell surface receptor signaling pathway	29/144	3206/32604	0.000190459	0.0404586
2	GO:0070858	BP	negative regulation of bile acid biosynthetic process	2/144	5/32604	0.000192036	0.0404586
2	GO:1904252	BP	negative regulation of bile acid metabolic process	2/144	5/32604	0.000192036	0.0404586
2	GO:0061030	BP	epithelial cell differentiation involved in mammary gland alveolus development	2/144	5/32604	0.000192036	0.0404586
2	GO:0048818	BP	positive regulation of hair follicle maturation	2/144	5/32604	0.000192036	0.0404586
23	GO:0051240	BP	positive regulation of multicellular organismal process	23/144	2296/32604	0.000212252	0.0443036
15	GO:0030334	BP	regulation of cell migration	15/144	1170/32604	0.000218808	0.0452532
13	GO:0048468	BP	cell development	13/144	920/32604	0.000232241	0.0467448
4	GO:0021915	BP	neural tube development	4/144	69/32604	0.00025246	0.0503647
16	GO:0040012	BP	regulation of locomotion	16/144	1322/32604	0.000255971	0.0504726
15	GO:0016477	BP	cell migration	15/144	1188/32604	0.000257479	0.0504726
29	GO:0051172	BP	negative regulation of nitrogen compound metabolic process	29/144	3297/32604	0.000264753	0.0514511
49	GO:0048523	BP	negative regulation of cellular process	49/144	6791/32604	0.000272472	0.0524987
9	GO:0030111	BP	regulation of Wnt signaling pathway	9/144	480/32604	0.000297047	0.0562717
39	GO:0009893	BP	positive regulation of metabolic process	39/144	5042/32604	0.000303519	0.0570186

## Sheet: GO-SC5
Number	GO ID	Term Type	Description	Ratio_in_study	Ratio_in_pop	Pvalue_uncorrected	Pvalue_corrected
32	GO:0000122	BP	negative regulation of transcription by RNA polymerase II	32/334	1114/32604	5.77559e-07	0.00140088
28	GO:0048646	BP	anatomical structure formation involved in morphogenesis	28/334	968/32604	9.86805e-07	0.00140088
42	GO:1903507	BP	negative regulation of nucleic acid-templated transcription	42/334	1702/32604	1.27202e-06	0.00140088
42	GO:1902679	BP	negative regulation of RNA biosynthetic process	42/334	1704/32604	1.29479e-06	0.00140088
46	GO:0045934	BP	negative regulation of nucleobase-containing compound metabolic process	46/334	1988/32604	1.49726e-06	0.00140088
41	GO:0045892	BP	negative regulation of transcription, DNA-templated	41/334	1635/32604	1.53118e-06	0.00140088
44	GO:0051253	BP	negative regulation of RNA metabolic process	44/334	1846/32604	1.88939e-06	0.00140088
77	GO:0006357	BP	regulation of transcription by RNA polymerase II	77/334	3251/32604	2.02698e-06	0.00140088
48	GO:0009890	BP	negative regulation of biosynthetic process	48/334	2273/32604	2.11869e-06	0.00140088
45	GO:2000113	BP	negative regulation of cellular macromolecule biosynthetic process	45/334	2064/32604	2.12922e-06	0.00140088
108	GO:0051252	BP	regulation of RNA metabolic process	108/334	5577/32604	2.44389e-06	0.00140088
64	GO:0051172	BP	negative regulation of nitrogen compound metabolic process	64/334	3297/32604	2.47287e-06	0.00140088
79	GO:0009966	BP	regulation of signal transduction	79/334	4425/32604	2.5079e-06	0.00140088
101	GO:0006355	BP	regulation of transcription, DNA-templated	101/334	5181/32604	2.53761e-06	0.00140088
77	GO:0051173	BP	positive regulation of nitrogen compound metabolic process	77/334	4267/32604	2.59163e-06	0.00140088
109	GO:0010556	BP	regulation of macromolecule biosynthetic process	109/334	6085/32604	2.65002e-06	0.00140088
102	GO:1903506	BP	regulation of nucleic acid-templated transcription	102/334	5224/32604	2.71354e-06	0.00140088
102	GO:2001141	BP	regulation of RNA biosynthetic process	102/334	5229/32604	2.75144e-06	0.00140088
88	GO:0031325	BP	positive regulation of cellular metabolic process	88/334	4650/32604	2.75807e-06	0.00140088
105	GO:0048583	BP	regulation of response to stimulus	105/334	6122/32604	2.79532e-06	0.00140088
94	GO:0009893	BP	positive regulation of metabolic process	94/334	5042/32604	2.8232e-06	0.00140088
112	GO:0009889	BP	regulation of biosynthetic process	112/334	6377/32604	2.86164e-06	0.00140088
86	GO:0010646	BP	regulation of cell communication	86/334	4844/32604	2.86706e-06	0.00140088
42	GO:0051094	BP	positive regulation of developmental process	42/334	1816/32604	2.89079e-06	0.00140088
84	GO:0010604	BP	positive regulation of macromolecule metabolic process	84/334	4483/32604	2.92681e-06	0.00140088
152	GO:0060255	BP	regulation of macromolecule metabolic process	152/334	9627/32604	3.01075e-06	0.00140088
116	GO:0019219	BP	regulation of nucleobase-containing compound metabolic process	116/334	5940/32604	3.02685e-06	0.00140088
107	GO:2000112	BP	regulation of cellular macromolecule biosynthetic process	107/334	5951/32604	3.05858e-06	0.00140088
86	GO:0023051	BP	regulation of signaling	86/334	4895/32604	3.10892e-06	0.00140088
161	GO:0031323	BP	regulation of cellular metabolic process	161/334	9259/32604	3.1569e-06	0.00140088
131	GO:0048522	BP	positive regulation of cellular process	131/334	7562/32604	3.18618e-06	0.00140088
150	GO:0051171	BP	regulation of nitrogen compound metabolic process	150/334	8533/32604	3.2469e-06	0.00140088
148	GO:0048518	BP	positive regulation of biological process	148/334	8570/32604	3.30395e-06	0.00140088
237	GO:0050794	BP	regulation of cellular process	237/334	16050/32604	3.41647e-06	0.00140088
111	GO:0048523	BP	negative regulation of cellular process	111/334	6791/32604	3.49847e-06	0.00140088
111	GO:0031326	BP	regulation of cellular biosynthetic process	111/334	6288/32604	3.56339e-06	0.00140088
254	GO:0065007	BP	biological regulation	254/334	18518/32604	3.67316e-06	0.00140088
12	GO:0060429	BP	epithelium development	12/334	223/32604	3.72856e-06	0.00140088
67	GO:0031324	BP	negative regulation of cellular metabolic process	67/334	3598/32604	3.88744e-06	0.00140525
46	GO:0010558	BP	negative regulation of macromolecule biosynthetic process	46/334	2173/32604	3.89827e-06	0.00140525
164	GO:0019222	BP	regulation of metabolic process	164/334	10508/32604	3.94196e-06	0.00140525
154	GO:0080090	BP	regulation of primary metabolic process	154/334	8806/32604	3.98954e-06	0.00140525
246	GO:0050789	BP	regulation of biological process	246/334	17511/32604	4.22896e-06	0.00144445
53	GO:2000026	BP	regulation of multicellular organismal development	53/334	2667/32604	4.42844e-06	0.00146809
113	GO:0010468	BP	regulation of gene expression	113/334	7315/32604	4.80996e-06	0.00154901
63	GO:0050793	BP	regulation of developmental process	63/334	3459/32604	6.22199e-06	0.00189544
122	GO:0048519	BP	negative regulation of biological process	122/334	8251/32604	8.61977e-06	0.00249122
46	GO:0031327	BP	negative regulation of cellular biosynthetic process	46/334	2236/32604	9.36139e-06	0.00267131
49	GO:0045935	BP	positive regulation of nucleobase-containing compound metabolic process	49/334	2477/32604	9.49362e-06	0.00267518
66	GO:0051128	BP	regulation of cellular component organization	66/334	3772/32604	1.39704e-05	0.00384066
29	GO:0030334	BP	regulation of cell migration	29/334	1170/32604	1.71791e-05	0.00466589
49	GO:0051174	BP	regulation of phosphorus metabolic process	49/334	2520/32604	1.79352e-05	0.00475663
33	GO:0051338	BP	regulation of transferase activity	33/334	1432/32604	1.84522e-05	0.00483683
31	GO:0040012	BP	regulation of locomotion	31/334	1322/32604	1.91796e-05	0.00496973
50	GO:0010628	BP	positive regulation of gene expression	50/334	2620/32604	2.58007e-05	0.00653511
44	GO:0051254	BP	positive regulation of RNA metabolic process	44/334	2221/32604	2.62396e-05	0.00657243
48	GO:0019220	BP	regulation of phosphate metabolic process	48/334	2517/32604	2.99886e-05	0.00742893
6	GO:0021510	BP	spinal cord development	6/334	59/32604	3.15256e-05	0.00756044
29	GO:0043549	BP	regulation of kinase activity	29/334	1238/32604	3.72161e-05	0.00863779
31	GO:0051270	BP	regulation of cellular component movement	31/334	1349/32604	3.75506e-05	0.00863779
29	GO:2000145	BP	regulation of cell motility	29/334	1241/32604	3.86895e-05	0.00880986
15	GO:0051348	BP	negative regulation of transferase activity	15/334	429/32604	4.26544e-05	0.0096037
49	GO:0031328	BP	positive regulation of cellular biosynthetic process	49/334	2628/32604	4.37648e-05	0.00967245
13	GO:0090287	BP	regulation of cellular response to growth factor stimulus	13/334	333/32604	4.54269e-05	0.00994232
34	GO:0045944	BP	positive regulation of transcription by RNA polymerase II	34/334	1581/32604	5.05563e-05	0.0108429
34	GO:0044092	BP	negative regulation of molecular function	34/334	1582/32604	5.09849e-05	0.0108429
68	GO:0051239	BP	regulation of multicellular organismal process	68/334	4087/32604	5.77518e-05	0.012095
44	GO:0051240	BP	positive regulation of multicellular organismal process	44/334	2296/32604	5.79452e-05	0.012095
19	GO:0030335	BP	positive regulation of cell migration	19/334	669/32604	7.17664e-05	0.0144373
45	GO:0045595	BP	regulation of cell differentiation	45/334	2377/32604	7.2369e-05	0.0144373
49	GO:0009891	BP	positive regulation of biosynthetic process	49/334	2668/32604	7.4108e-05	0.0146545
74	GO:0065009	BP	regulation of molecular function	74/334	4630/32604	7.49527e-05	0.0146927
6	GO:0045600	BP	positive regulation of fat cell differentiation	6/334	69/32604	7.69788e-05	0.0148319
6	GO:0021915	BP	neural tube development	6/334	69/32604	7.69788e-05	0.0148319
29	GO:0045597	BP	positive regulation of cell differentiation	29/334	1276/32604	8.19487e-05	0.0156557
60	GO:0050790	BP	regulation of catalytic activity	60/334	3519/32604	8.29194e-05	0.015708
40	GO:0045893	BP	positive regulation of transcription, DNA-templated	40/334	2040/32604	8.83321e-05	0.0165939
46	GO:0010557	BP	positive regulation of macromolecule biosynthetic process	46/334	2482/32604	0.000101544	0.0188523
12	GO:2001020	BP	regulation of response to DNA damage stimulus	12/334	312/32604	0.000102026	0.0188523
26	GO:0051960	BP	regulation of nervous system development	26/334	1115/32604	0.000104626	0.0190218
2	GO:1905653	BP	positive regulation of artery morphogenesis	2/334	2/32604	0.000104631	0.0190218
41	GO:1903508	BP	positive regulation of nucleic acid-templated transcription	41/334	2117/32604	0.000116711	0.020731
41	GO:1902680	BP	positive regulation of RNA biosynthetic process	41/334	2118/32604	0.00011705	0.020731
19	GO:2000147	BP	positive regulation of cell motility	19/334	695/32604	0.000117712	0.020731
3	GO:0060982	BP	coronary artery morphogenesis	3/334	10/32604	0.000121209	0.0211814
13	GO:0033673	BP	negative regulation of kinase activity	13/334	371/32604	0.000134275	0.0232843
10	GO:0001501	BP	skeletal system development	10/334	229/32604	0.000138117	0.0237677
8	GO:0007219	BP	Notch signaling pathway	8/334	150/32604	0.000166414	0.0282066
18	GO:0044089	BP	positive regulation of cellular component biogenesis	18/334	656/32604	0.00016942	0.0285017
19	GO:0051272	BP	positive regulation of cellular component movement	19/334	717/32604	0.000175142	0.029031
5	GO:0030857	BP	negative regulation of epithelial cell differentiation	5/334	52/32604	0.000191753	0.0315524
25	GO:0045859	BP	regulation of protein kinase activity	25/334	1096/32604	0.000193784	0.0316556
3	GO:0070986	BP	left/right axis specification	3/334	12/32604	0.000218857	0.0351069
19	GO:0040017	BP	positive regulation of locomotion	19/334	730/32604	0.000219583	0.0351069
4	GO:0072080	BP	nephron tubule development	4/334	30/32604	0.00024018	0.0381295
29	GO:0044087	BP	regulation of cellular component biogenesis	29/334	1355/32604	0.000246345	0.0388347
51	GO:0006796	BP	phosphate-containing compound metabolic process	51/334	2981/32604	0.000263565	0.0412607
17	GO:0051962	BP	positive regulation of nervous system development	17/334	623/32604	0.000272556	0.0423739
3	GO:0060977	BP	coronary vasculature morphogenesis	3/334	13/32604	0.000282357	0.0434549
12	GO:0035239	BP	tube morphogenesis	12/334	349/32604	0.000286658	0.043663
