# Supplementary material for: β-catenin safeguards cell survival via a transcription-independent mechanism during the induction of primitive streak from hESCs
Source: Cell Death Discov. 2025 Jul 2;11:300. doi: 10.1038/s41420-025-02559-w (PMC12222672; doi:10.1038/s41420-025-02559-w)
Supplement: Supplementary file 4 — Table S3 [file 41420_2025_2559_MOESM4_ESM.xlsx]

## Sheet: proteinGroups
Protein IDs	Protein names	Gene names	Fasta headers	Number of proteins	Peptides IP	Razor + unique peptides IP	Unique peptides IP	Sequence coverage [%]	Mol. weight [kDa]	Intensity IP	iBAQ IP
Q01082;B2ZZ89;A0A087WUZ3;K9MS24;F8W6C1;B4DIF8;Q59FP5;P11277;B2RMN7;Q9H254;C9JY79;Q8WYB3;M0QZQ3;Q71S06;Q71VG1;Q71VG2;Q8WX82;Q71VF8;Q9UPT8;H0YJE6	Spectrin beta chain, non-erythrocytic 1	SPTBN1	SPTB2_HUMAN Spectrin beta chain, non-erythrocytic 1 OS=Homo sapiens OX=9606 GN=SPTBN1 PE=1 SV=2;B2ZZ89_HUMAN Spectrin beta chain OS=Homo sapiens OX=9606 GN=SPTBN1 PE=2 SV=1;A0A087WUZ3_HUMAN Spectrin beta chain OS=Homo sapiens OX=9606 GN=SPTBN1 PE=1 SV=1;K9	20	118	118	109	60.3	274.61	86534000	609390
A0A8I5KUE3;A0A8I5KYZ1;E9PMV1;Q15149;A0A8I5KSD5;H0YDN1;Q96IE3;A0A075B730;P58107	Plectin	PLEC	A0A8I5KUE3_HUMAN Plectin OS=Homo sapiens OX=9606 GN=PLEC PE=1 SV=1;A0A8I5KYZ1_HUMAN Plectin OS=Homo sapiens OX=9606 GN=PLEC PE=1 SV=1;E9PMV1_HUMAN Plectin OS=Homo sapiens OX=9606 GN=PLEC PE=1 SV=2;PLEC_HUMAN Plectin OS=Homo sapiens OX=9606 GN=PLEC PE=1 SV=	9	104	104	104	30.1	513.72	11080000	39571
O75369;A0A804HK76;Q68CT4;E7EN95;A0A804HL72;A0A804HJC2;H7C5L4;A0A0C4DGA1	Filamin-B	FLNB;DKFZp686A1668	FLNB_HUMAN Filamin-B OS=Homo sapiens OX=9606 GN=FLNB PE=1 SV=2;A0A804HK76_HUMAN Filamin B OS=Homo sapiens OX=9606 GN=FLNB PE=1 SV=1;Q68CT4_HUMAN Uncharacterized protein DKFZp686A1668 OS=Homo sapiens OX=9606 GN=DKFZp686A1668 PE=2 SV=1;E7EN95_HUMAN Filamin B	8	87	82	81	49.3	278.16	47626000	335390
A0A994J771;Q92614;B4DYM1;B4DZ32;B4E0T8;B4DFN7;B3KVF8;H0YEV9;Q9NYE8;A0A1B0GWJ6	Unconventional myosin-XVIIIa	MYO18A	A0A994J771_HUMAN Myosin XVIIIA OS=Homo sapiens OX=9606 GN=MYO18A PE=1 SV=1;MY18A_HUMAN Unconventional myosin-XVIIIa OS=Homo sapiens OX=9606 GN=MYO18A PE=1 SV=3;B4DYM1_HUMAN cDNA FLJ60372, highly similar to Myosin-18A OS=Homo sapiens OX=9606 PE=2 SV=1;B4DZ3	10	64	64	64	38.8	232.47	11141000	108160
P46939;A8K8Z1;H0Y337;Q5T097;Q6LBS5;Q5T098;A0A0D9SG57;A0A0A0MSM3	Utrophin	UTRN	UTRN_HUMAN Utrophin OS=Homo sapiens OX=9606 GN=UTRN PE=1 SV=2	8	58	58	58	23.1	394.46	3483100	20018
A4QPB0;P46940;A0A0J9YXZ5;Q6P1N4;H0YLE8;B4E2M0;Q5FWG8;Q05DN7;B4DNP4;A0A087X225;Q96PA3;A0A087WWP1;H0YKA5	Ras GTPase-activating-like protein IQGAP1	IQGAP1	A4QPB0_HUMAN IQ motif containing GTPase activating protein 1 OS=Homo sapiens OX=9606 GN=IQGAP1 PE=1 SV=1;IQGA1_HUMAN Ras GTPase-activating-like protein IQGAP1 OS=Homo sapiens OX=9606 GN=IQGAP1 PE=1 SV=1;A0A0J9YXZ5_HUMAN IQ motif containing GTPase activatin	13	51	51	50	47.1	189.28	8215400	98981
O15020;A0A087WYQ1;A4QPE4;A0A096XMD7;C1KC08	Spectrin beta chain, non-erythrocytic 2	SPTBN2	SPTN2_HUMAN Spectrin beta chain, non-erythrocytic 2 OS=Homo sapiens OX=9606 GN=SPTBN2 PE=1 SV=3;A0A087WYQ1_HUMAN Spectrin beta chain OS=Homo sapiens OX=9606 GN=SPTBN2 PE=1 SV=1	5	58	49	49	32.8	271.32	3991100	31426
B9EK46;Q9P2M7;A6PVU7;A2A3M4;H0Y4A8;A0A6Q8PHS7;A0A6Q8PGS5;C9JEX3;A0A6Q8PHL9;A8K5G2;Q13614	Cingulin	CGN	B9EK46_HUMAN Cingulin OS=Homo sapiens OX=9606 GN=CGN PE=1 SV=1;CING_HUMAN Cingulin OS=Homo sapiens OX=9606 GN=CGN PE=1 SV=3	11	46	46	45	42.4	137.1	12777000	182530
P35221;A0A384MDY0;B4E2G8;G3XAM7;B4DU00;B4DKT9;B3KSR8;E5RIB1;E5RG03;E5RGY6;E5RHV7;E5RJ41;E5RIE0;E5RJP7;E5RJL0;E5RGD2;E5RFM5;E5RGY7;E5RFK9;E5RFG3;H0YBB8;E5RFM3;E5RGU3;A0A087WZL6;E5RHJ5;E5RGG4;E5RJ43;E5RGS1;A0A804HI07;E5RIT8;Q9UI47;A8K141;E5RJZ2	Catenin alpha-1	CTNNA1	CTNA1_HUMAN Catenin alpha-1 OS=Homo sapiens OX=9606 GN=CTNNA1 PE=1 SV=1;A0A384MDY0_HUMAN Catenin (Cadherin-associated protein), alpha 1, 102kDa, isoform CRA_b OS=Homo sapiens OX=9606 GN=CTNNA1 PE=2 SV=1;B4E2G8_HUMAN cDNA FLJ54047, highly similar to Alpha-1	33	54	54	43	74.2	100.07	100130000	2130500
Q9Y4I1;A0A8I5KTF1;A8CDT9;F8WE88;A0A8J8YWI7;G3V394;Q59FF5;A0A8I5KYM3;A0A8I5QKS7;A0A8I5QKR9;A0A8I5KWE1;B4E147;E7ERV5;A0A8I5KYS5;A0A8I5KUG0;B5LY56;A0A8I5KRA4;A0A8I5QJE6;A0A8I5QJA8;A0A8I5KX10;A0A8I5KV14;A0A8I5KRS2;H0Y3R0;Q9UES5;Q9UES4;O95317;O95318;Q9UES3;A0A8I5QJF6;A0A8I5KQ70;A0A8I5KVK9;A0A8I5KXS5;A0A8I5KXW9;A0A8I5KXP8;A0A8I5KTM5;G3V3C9	Unconventional myosin-Va	MYO5A	MYO5A_HUMAN Unconventional myosin-Va OS=Homo sapiens OX=9606 GN=MYO5A PE=1 SV=2;A0A8I5KTF1_HUMAN Myosin VA OS=Homo sapiens OX=9606 GN=MYO5A PE=1 SV=1;A8CDT9_HUMAN MYO5A variant protein OS=Homo sapiens OX=9606 PE=2 SV=1;F8WE88_HUMAN Unconventional myosin-Va	36	46	46	43	31.8	215.4	4573300	47147
A0A8Q3WMI8;Q5T5P2;B4DTY7;B7ZM29;Q5T5P0;Q5T5P1;B4E1M3;A0A0U1RRK8	Sickle tail protein homolog	KIAA1217	A0A8Q3WMI8_HUMAN KIAA1217 OS=Homo sapiens OX=9606 GN=KIAA1217 PE=1 SV=1;SKT_HUMAN Sickle tail protein homolog OS=Homo sapiens OX=9606 GN=KIAA1217 PE=1 SV=2;B4DTY7_HUMAN cDNA FLJ57813, weakly similar to p130Cas-associated protein OS=Homo sapiens OX=9606 PE=	8	42	42	42	31.2	204.7	4817000	45443
Q7Z406;M0QY43;B3KWH4;B4E177;A1L2Z2;A0A2R8Y4C3;B3KV65;A0A2R8Y454	Myosin-14	MYH14	MYH14_HUMAN Myosin-14 OS=Homo sapiens OX=9606 GN=MYH14 PE=1 SV=2;M0QY43_HUMAN Myosin heavy chain 14 (Fragment) OS=Homo sapiens OX=9606 GN=MYH14 PE=1 SV=8	8	44	41	41	29.8	227.87	2968000	28816
B2RAH5;O14974;F8VZN8;H0YHI8;H0YIS4;A0A3B3ISH4;H0YIM2;H0YHL8;H0YIS3;F8VW28;A0A0U1RQZ1;H0YIL7	Protein phosphatase 1 regulatory subunit;Protein phosphatase 1 regulatory subunit 12A	PPP1R12A	B2RAH5_HUMAN Protein phosphatase 1 regulatory subunit OS=Homo sapiens OX=9606 PE=2 SV=1;MYPT1_HUMAN Protein phosphatase 1 regulatory subunit 12A OS=Homo sapiens OX=9606 GN=PPP1R12A PE=1 SV=1;F8VZN8_HUMAN Protein phosphatase 1 regulatory subunit 12A (Fragme	12	39	39	38	38.7	115.33	11511000	239810
A0A8V8TRF0;A0A8V8TR47;A0A087WVQ6;A0A8V8TQ14;K7EJJ5;Q00610;A0A8V8TQK1;A0A8V8TRE8;A0A8V8TQK3;A0A8V8TQ18;J3KRF5;J3KS13;A0A087WX41;P53675;A4FU99;J3QL20	Clathrin heavy chain;Clathrin heavy chain 1	CLTC	A0A8V8TRF0_HUMAN Clathrin heavy chain OS=Homo sapiens OX=9606 GN=CLTC PE=1 SV=1;A0A8V8TR47_HUMAN Clathrin heavy chain OS=Homo sapiens OX=9606 GN=CLTC PE=1 SV=1;A0A087WVQ6_HUMAN Clathrin heavy chain OS=Homo sapiens OX=9606 GN=CLTC PE=1 SV=1;A0A8V8TQ14_HUMAN	16	37	37	37	31.7	191.73	3857300	42859
B2RMV2;A0A494C1J1;Q69YQ0;F8WAN1;Q59GT7;C9J8U1;C9JLY8	Cytospin-A	CYTSA;SPECC1L;SPECC1L-ADORA2A	B2RMV2_HUMAN Cytospin-A OS=Homo sapiens OX=9606 GN=CYTSA PE=2 SV=1;A0A494C1J1_HUMAN Cytospin-A OS=Homo sapiens OX=9606 GN=SPECC1L PE=1 SV=1;CYTSA_HUMAN Cytospin-A OS=Homo sapiens OX=9606 GN=SPECC1L PE=1 SV=3;F8WAN1_HUMAN Cytospin-A OS=Homo sapiens OX=9606	7	36	36	36	39.7	124.57	7028500	130160
Q9BY89;A0A1B0GVJ7	Uncharacterized protein KIAA1671	KIAA1671	K1671_HUMAN Uncharacterized protein KIAA1671 OS=Homo sapiens OX=9606 GN=KIAA1671 PE=1 SV=2	2	35	35	35	27	196.71	1592400	14218
Q03001;A0A7P0T890;F8W9J4;F6QMI7;E9PHM6;Q5T0V7;E7ETB9;A0A494C1D7;B4DSS9;A0A0U1RQJ2;Q6P0N6;B4DGY0;A0A494C073;A0A494C1U5;H0YC65;Q9BSP9;Q86T18;E7ERX3;H0YAT7	Dystonin	DST	DYST_HUMAN Dystonin OS=Homo sapiens OX=9606 GN=DST PE=1 SV=4;A0A7P0T890_HUMAN Dystonin OS=Homo sapiens OX=9606 GN=DST PE=1 SV=1;F8W9J4_HUMAN Dystonin OS=Homo sapiens OX=9606 GN=DST PE=1 SV=1;F6QMI7_HUMAN Dystonin OS=Homo sapiens OX=9606 GN=DST PE=1 SV=2;E9	19	39	33	33	6.8	860.65	752220	1753.4
E9PDF6;B0I1S9;O43795;B3KQI2;H7C2Y7;A0A0U1RRI3;E7EQD9;Q05CR5;C9JYW1;Q14777;C9JUP5;B2R643;Q9UBC5;G3V342;B4DTV4	Unconventional myosin-Ib	MYO1B	E9PDF6_HUMAN Myosin IB OS=Homo sapiens OX=9606 GN=MYO1B PE=1 SV=1;B0I1S9_HUMAN MYO1B variant protein OS=Homo sapiens OX=9606 GN=MYO1B PE=2 SV=1;MYO1B_HUMAN Unconventional myosin-Ib OS=Homo sapiens OX=9606 GN=MYO1B PE=1 SV=3	15	34	34	33	37.6	128.48	13620000	223270
A0A024R542;Q9C0C2;B3KXS7;A0A2R8Y5C4;E9PKK0;E9PKE7;Q86TK2	182 kDa tankyrase-1-binding protein	TNKS1BP1	A0A024R542_HUMAN Testis secretory sperm-binding protein Li 206a OS=Homo sapiens OX=9606 PE=2 SV=1;TB182_HUMAN 182 kDa tankyrase-1-binding protein OS=Homo sapiens OX=9606 GN=TNKS1BP1 PE=1 SV=4;B3KXS7_HUMAN cDNA FLJ45975 fis, clone PLACE7018479, highly simil	7	32	32	32	24	181.79	3619300	41128
A6H8W6;O43166;F5GYF8;B4DYX7;Q5CZ77;H0YJY2;G3V4Z3	Signal-induced proliferation-associated 1-like protein 1	SIPA1L1	A6H8W6_HUMAN SIPA1L1 protein OS=Homo sapiens OX=9606 GN=SIPA1L1 PE=2 SV=1;SI1L1_HUMAN Signal-induced proliferation-associated 1-like protein 1 OS=Homo sapiens OX=9606 GN=SIPA1L1 PE=1 SV=4;F5GYF8_HUMAN Signal induced proliferation associated 1 like 1 OS=Hom	7	33	33	32	25.4	199.97	2091300	22981
Q53GG0;Q9UHB6;B4DN52;F8VQE1;F8VS07;B3KTW2;F8VRN8;F8VTU2;F8VVQ7	LIM domain and actin-binding protein 1	LIMA1	Q53GG0_HUMAN Epithelial protein lost in neoplasm beta variant (Fragment) OS=Homo sapiens OX=9606 PE=2 SV=1;LIMA1_HUMAN LIM domain and actin-binding protein 1 OS=Homo sapiens OX=9606 GN=LIMA1 PE=1 SV=1;B4DN52_HUMAN cDNA FLJ55990, highly similar to LIM domai	9	33	33	32	44.9	85.253	14483000	278530
Q9P0K7;B4DNL3;D6RE17;B3KMZ9;D6REL2;D6R9G6;D6RF74;D6RB27;D6R9G4;D6RBY4;D6RB25;D6RBW6	Ankycorbin	RAI14	RAI14_HUMAN Ankycorbin OS=Homo sapiens OX=9606 GN=RAI14 PE=1 SV=2;B4DNL3_HUMAN cDNA FLJ53145, highly similar to Ankycorbin (Fragment) OS=Homo sapiens OX=9606 PE=2 SV=1	12	32	32	32	44.1	110.04	3975100	67375
O00159;F5H6E2;B7Z3E5;B7Z9C0;I3L501;I3L3Y6;I3L3F5;A1L180	Unconventional myosin-Ic	MYO1C	MYO1C_HUMAN Unconventional myosin-Ic OS=Homo sapiens OX=9606 GN=MYO1C PE=1 SV=4;F5H6E2_HUMAN Myosin IC OS=Homo sapiens OX=9606 GN=MYO1C PE=1 SV=1;B7Z3E5_HUMAN cDNA FLJ53573, highly similar to Myosin Ic OS=Homo sapiens OX=9606 PE=2 SV=1;B7Z9C0_HUMAN cDNA FL	8	31	31	31	38.9	121.68	9461100	168950
P48681;Q05BW3;A5PKT9;Q2YDX4;Q9H6U9	Nestin	NES	NEST_HUMAN Nestin OS=Homo sapiens OX=9606 GN=NES PE=1 SV=2	5	30	30	30	24.4	177.44	3811700	42828
P49327;A0A0U1RQF0;Q6PJJ3;A0A0U1RRG3	Fatty acid synthase;[Acyl-carrier-protein] S-acetyltransferase;[Acyl-carrier-protein] S-malonyltransferase;3-oxoacyl-[acyl-carrier-protein] synthase;3-oxoacyl-[acyl-carrier-protein] reductase;3-hydroxyacyl-[acyl-carrier-protein] dehydratase;Enoyl-[acyl-carrier-protein] reductase;Oleoyl-[acyl-carrier-protein] hydrolase	FASN	FAS_HUMAN Fatty acid synthase OS=Homo sapiens OX=9606 GN=FASN PE=1 SV=3;A0A0U1RQF0_HUMAN Fatty acid synthase OS=Homo sapiens OX=9606 GN=FASN PE=1 SV=1	4	30	30	30	16.8	273.42	1667400	13340
P78527;A0A8V8TMR1;B4DL41;H0YG84	DNA-dependent protein kinase catalytic subunit	PRKDC	PRKDC_HUMAN DNA-dependent protein kinase catalytic subunit OS=Homo sapiens OX=9606 GN=PRKDC PE=1 SV=3	4	30	30	30	10.5	469.08	1363100	6196.1
Q0VF96;Q6P5Q2	Cingulin-like protein 1	CGNL1	CGNL1_HUMAN Cingulin-like protein 1 OS=Homo sapiens OX=9606 GN=CGNL1 PE=1 SV=2	2	31	30	30	28.3	149.08	1665000	21076
P35222;A0A2R8Y5A3;A0A2R8YCH5;B4DL06;A0A2R8Y750;B5BU28;A0A2R8Y7Z0;A0A2R8Y543;A0A2R8Y804;B4DGU4;A0A2R8Y5Z1;A0A2R8Y5C3;B4DSW9;A0A2R8Y6G0;A0A2R8Y815;A0A2R8YG06;G9GAG7;C9IZ65	Catenin beta-1	CTNNB1	CTNB1_HUMAN Catenin beta-1 OS=Homo sapiens OX=9606 GN=CTNNB1 PE=1 SV=1;A0A2R8Y5A3_HUMAN Catenin beta 1 OS=Homo sapiens OX=9606 GN=CTNNB1 PE=1 SV=1;A0A2R8YCH5_HUMAN Catenin beta 1 (Fragment) OS=Homo sapiens OX=9606 GN=CTNNB1 PE=1 SV=1;B4DL06_HUMAN cDNA FLJ5	18	34	34	29	53.8	85.496	54322000	1293400
Q92896;H3BM42;Q6ZMF1;H3BQU9;H3BQT1;H3BRD8	Golgi apparatus protein 1	GLG1	GSLG1_HUMAN Golgi apparatus protein 1 OS=Homo sapiens OX=9606 GN=GLG1 PE=1 SV=2;H3BM42_HUMAN Golgi apparatus protein 1 OS=Homo sapiens OX=9606 GN=GLG1 PE=1 SV=1	6	29	29	29	33.5	134.55	5368800	88013
Q96N67;A0A2X0SSK2;A0A1B0GWE0;B3KRG0;B4DSH0;A0A1B0GUE9;A4FU72;A0A1B0GVW2;A0A0C4DGY6;A0A0U1RQJ5;A0A0U1RRC1;A0A0U1RQT6;A0A0U1RR97;Q8NF50;A2A369;A0A2X0SFD1;A0A0U1RQG7	Dedicator of cytokinesis protein 7	DOCK7	DOCK7_HUMAN Dedicator of cytokinesis protein 7 OS=Homo sapiens OX=9606 GN=DOCK7 PE=1 SV=4;A0A2X0SSK2_HUMAN DOCK7 (Fragment) OS=Homo sapiens OX=9606 GN=DOCK7 PE=3 SV=1;A0A1B0GWE0_HUMAN Dedicator of cytokinesis 7 (Fragment) OS=Homo sapiens OX=9606 GN=DOCK7 P	17	31	31	29	20.7	242.56	2005000	18395
Q9NQX4;Q9P0E7;H0YM96;H0YMK3;B4E268;B4DVH2	Unconventional myosin-Vc	MYO5C	MYO5C_HUMAN Unconventional myosin-Vc OS=Homo sapiens OX=9606 GN=MYO5C PE=1 SV=2	6	32	29	29	23	202.81	2003100	20651
Q15746;A0A8I5KU53;A0A8I5QKL9;A0A8I5KUP2;A0A8I5KUB2;A0A8I5KTQ1;A0A8I5QJW9;A0A8I5QKW8;A0A8I5QJT9;A0A8I5KQY6;A0A8I5KUH4;D6R9C2;F8WBL7;Q06S79;A0A8I5KXG8;A0A8I5KYZ0;Q05D81;Q3B765;Q68DK3;Q05B98;Q05B97	Myosin light chain kinase, smooth muscle;Myosin light chain kinase, smooth muscle, deglutamylated form	MYLK	MYLK_HUMAN Myosin light chain kinase, smooth muscle OS=Homo sapiens OX=9606 GN=MYLK PE=1 SV=4;A0A8I5KU53_HUMAN Myosin light chain kinase, smooth muscle OS=Homo sapiens OX=9606 GN=MYLK PE=1 SV=1;A0A8I5QKL9_HUMAN Myosin light chain kinase, smooth muscle OS=H	21	28	28	28	20.2	210.71	1600600	17398
P54886;A0A2Z4QJC8;A0A2Z4QJH0	Delta-1-pyrroline-5-carboxylate synthase;Glutamate 5-kinase;Gamma-glutamyl phosphate reductase	ALDH18A1	P5CS_HUMAN Delta-1-pyrroline-5-carboxylate synthase OS=Homo sapiens OX=9606 GN=ALDH18A1 PE=1 SV=2	3	28	28	28	46	87.301	8964000	199200
O94832;Q7Z3N6;K7EIG7;J3QRN6;J3KRL0;Q8N618;F8WEW9;A0A3B3IU30;B0I1T2	Unconventional myosin-Id	MYO1D;DKFZp686A01173	MYO1D_HUMAN Unconventional myosin-Id OS=Homo sapiens OX=9606 GN=MYO1D PE=1 SV=2;Q7Z3N6_HUMAN Uncharacterized protein DKFZp686A01173 (Fragment) OS=Homo sapiens OX=9606 GN=DKFZp686A01173 PE=2 SV=1;K7EIG7_HUMAN Myosin ID OS=Homo sapiens OX=9606 GN=MYO1D PE=1	9	28	27	27	37.3	116.2	3242800	52303
A0A384MEG1;Q16658;B3KTA3;B3KTM9;C9JFC0;A0A0A0MSB2;C9JPH9	Fascin	FSCN1	A0A384MEG1_HUMAN Fascin OS=Homo sapiens OX=9606 PE=2 SV=1;FSCN1_HUMAN Fascin OS=Homo sapiens OX=9606 GN=FSCN1 PE=1 SV=3;B3KTA3_HUMAN Fascin OS=Homo sapiens OX=9606 PE=2 SV=1	7	26	26	26	60.2	54.529	14332000	511850
U3;A0A5H2UJD9;A0A162NR25;A0A678ZI39;A0A678ZI36;A0A678ZHS0;A0A5H2UUG9;A0A5H2UJH2;A0A5H2UJ06;A0A5H2UG98;A0A5H2UIN4;A0A5H2UIJ3;A0A5H2UII4;A0A5H2UGR2;A0A5H2UGM9;A0A5H2UGI1;A0A6B7FWV2;A0A060VG62;A0A6B7HGM7;A0A6V6XYA3;A0A5H2UF49;Q29932;Q29705;A0A7D3QEY3;Q1RPB9;A0A5H2UFL2;A0A6B9VUP1;Q1JRH1;A0A6B9VRG8;A0A6B9VRE1;A0A6B9MYK3;A0A6B9MXL2;A0A6B9MMA0;C6K6I2;C6K6H5;C5J3Z9;C6K6I3;A0A7D3UMD9;G5DSS2;A0A6B9HQR7;I0L…	HLA-A;MHC class I HLA-A;HLA-A*31;HLA-A*33;HLA-DQB1;HLA-A*02;HLA-A*0226;HLA;HLA-C;HLA-B;HLA-Cw;HLA-B*;HLA-B41;B-1510;MHC	B7XGC2_HUMAN MHC class I antigen (Fragment) OS=Homo sapiens OX=9606 GN=HLA-A PE=3 SV=1;A0A6M8DNE3_HUMAN MHC class I antigen OS=Homo sapiens OX=9606 GN=HLA-A PE=3 SV=1;A0A7R9PSW1_HUMAN MHC class I antigen OS=Homo sapiens OX=9606 GN=HLA-A PE=3 SV=1;A0A455JWY	13875	6	6	0	26	26	273
J3KN01;H0Y8U8;A0A1P7ZIN0;A0A804HJ20;P55196;Q5TIG5;G1UI22;A8MQ02;H0Y948;Q96C95;H0Y7R8;H0Y8L4;H0Y9I0;F8W9I4;E9PFY5;H0YA98	Afadin	MLLT4	J3KN01_HUMAN Afadin, adherens junction formation factor OS=Homo sapiens OX=9606 GN=AFDN PE=1 SV=2;H0Y8U8_HUMAN Afadin, adherens junction formation factor OS=Homo sapiens OX=9606 GN=AFDN PE=1 SV=3;A0A1P7ZIN0_HUMAN L-afadin OS=Homo sapiens OX=9606 PE=2 SV=1;	16	26	26	26	19.7	205.64	2075100	22803
P15924;Q4LE79;B4E2A0;B4DKX6;B4DWT7;G1UI31;A0A804HL18	Desmoplakin	DSP;DSP variant protein	DESP_HUMAN Desmoplakin OS=Homo sapiens OX=9606 GN=DSP PE=1 SV=3;Q4LE79_HUMAN DSP variant protein (Fragment) OS=Homo sapiens OX=9606 GN=DSP variant protein PE=2 SV=1;B4E2A0_HUMAN cDNA FLJ61543, highly similar to Desmoplakin OS=Homo sapiens OX=9606 PE=2 SV=1	7	26	26	26	14.2	331.77	1147300	7038.5
Q14126;A0A804HJ09;A0A804HLK9;J3KSI6;A0A804HIA2;A0A804HJQ3	Desmoglein-2	DSG2	DSG2_HUMAN Desmoglein-2 OS=Homo sapiens OX=9606 GN=DSG2 PE=1 SV=2	6	26	26	26	37.7	122.29	3737000	81238
A0A0J9YWL0;Q9Y4K1;B3KWJ0;B3KPT0;A0A494C1M5;B7ZAH2;B4DLI1;Q96QW7;Q6P5P8	Absent in melanoma 1 protein	AIM1	A0A0J9YWL0_HUMAN Crystallin beta-gamma domain containing 1 OS=Homo sapiens OX=9606 GN=CRYBG1 PE=1 SV=1;CRBG1_HUMAN Beta/gamma crystallin domain-containing protein 1 OS=Homo sapiens OX=9606 GN=CRYBG1 PE=1 SV=3;B3KWJ0_HUMAN cDNA FLJ43147 fis, clone CTONG3008	9	25	25	25	18.1	231.71	1175800	12376
O15085;A0A2X0SFB0;B7Z7U2	Rho guanine nucleotide exchange factor 11	ARHGEF11	ARHGB_HUMAN Rho guanine nucleotide exchange factor 11 OS=Homo sapiens OX=9606 GN=ARHGEF11 PE=1 SV=1;A0A2X0SFB0_HUMAN ARHGEF11 (Fragment) OS=Homo sapiens OX=9606 GN=ARHGEF11 PE=4 SV=1;B7Z7U2_HUMAN cDNA FLJ50916, highly similar to Rho guanine nucleotide exch	3	25	25	25	23.4	167.7	1798000	24631
B4DH52;P78347;X5D939;A0A494C1K3;A0A8I5KVB5;X5DR09;X5DNP5;X5D2J9;A8K9W7;Q499G6;A0A1W6S962;B4DRA9;X5D7Q9;A0A0A0VEB4;A0A494C0Q7;B4DM07;C9J6M0	General transcription factor II-I	GTF2I	B4DH52_HUMAN cDNA FLJ55916, highly similar to General transcription factor II-I OS=Homo sapiens OX=9606 PE=2 SV=1;GTF2I_HUMAN General transcription factor II-I OS=Homo sapiens OX=9606 GN=GTF2I PE=1 SV=2;X5D939_HUMAN General transcription factor IIi isoform	17	25	25	25	37.2	111.91	3786600	78888
B4E2A4;Q5M775;A0A7I2V486;A0A7I2YQJ3;B4DIW7;A0A7I2V416;A0A7P0TBP2;A0A7I2V451;A0A7P0TB87;B4DQ24;A0A7P0Z4I1;A0A7I2V562;A0A7P0TAS3;J3QS22;A0A7P0T9K0;J3KRB9;B4DW07;J3KSG2;J3QQM0;A0A7I2V5G2;A0A7P0TBD3;J3KRN9	Cytospin-B	SPECC1	B4E2A4_HUMAN cDNA FLJ53275, highly similar to Homo sapiens spectrin domain with coiled-coils 1 (SPECC1), transcript variant, mRNA OS=Homo sapiens OX=9606 PE=2 SV=1;CYTSB_HUMAN Cytospin-B OS=Homo sapiens OX=9606 GN=SPECC1 PE=1 SV=1;A0A7I2V486_HUMAN Sperm an	22	25	25	25	31.1	110.29	3051000	53527
Q86V48;E5RFK8;Q05DE3;E5RHU7	Leucine zipper protein 1	LUZP1	LUZP1_HUMAN Leucine zipper protein 1 OS=Homo sapiens OX=9606 GN=LUZP1 PE=1 SV=2	4	25	25	25	33.3	120.27	3520000	58666
Q9BZF1;Q5HYM3;F8VQX7;Q641R2;F8VUA7;Q96N80;Q96E43;F8VZ43;Q6ZME5;Q9H0X9;F8VVE7;F8VVD3;B4E033;A8KAD5;F8VZB8;B4DMI4;B3KP32;Q8WVV2	Oxysterol-binding protein-related protein 8;Oxysterol-binding protein	OSBPL8;DKFZp686C0249	OSBL8_HUMAN Oxysterol-binding protein-related protein 8 OS=Homo sapiens OX=9606 GN=OSBPL8 PE=1 SV=3;Q5HYM3_HUMAN Oxysterol-binding protein OS=Homo sapiens OX=9606 GN=DKFZp686C0249 PE=2 SV=1;F8VQX7_HUMAN Oxysterol-binding protein (Fragment) OS=Homo sapiens	18	25	25	25	43.3	101.19	4152900	79863
V9HWE1;P08670;B0YJC4;B3KRK8;Q53HU8;B0YJC5;A0A1B0GTT5;Q45VM6;B3KWQ6;Q9H319;Q53SB5;A0A384NPX1;A5Z217;L7RDA5;A0A1B0GVG8;Q45VM8;H7C5W5;Q45VM7;P17661;P41219;B4DUI0;A0A7R6M6U0	Vimentin	HEL113;VIM	V9HWE1_HUMAN Epididymis luminal protein 113 OS=Homo sapiens OX=9606 GN=HEL113 PE=2 SV=1;VIME_HUMAN Vimentin OS=Homo sapiens OX=9606 GN=VIM PE=1 SV=4;B0YJC4_HUMAN Vimentin OS=Homo sapiens OX=9606 GN=VIM PE=1 SV=1;B3KRK8_HUMAN cDNA FLJ34494 fis, clone HLUNG2	22	26	26	24	49.8	53.651	9054100	266300
Q27J81;A0A6Q8PHA2;A0A6Q8PHG2;A0A6Q8PH71;A0A6Q8PGN3;A0A6Q8PF44;A0A6Q8PFW4;A0A6Q8PH25;A0A6Q8PF29;A0A6Q8PGC7;A0A087X118;A0A6Q8PHS8;A0A0A0MQU1;A0A6Q8PH63;A0A6Q8PFN5;A0A6Q8PGU8;A0A6Q8PH59;A0A6Q8PFB9;A0A6Q8PGY8;A0A6Q8PH52;A0A6Q8PFY4;A0A6Q8PG64;A0A6Q8PFJ1;A0A6Q8PEY5;A0A6Q8PGX4;A0A6Q8PF91;A0A6Q8PEY8;A0A6Q8PGK9	Inverted formin-2	INF2	INF2_HUMAN Inverted formin-2 OS=Homo sapiens OX=9606 GN=INF2 PE=1 SV=2;A0A6Q8PHA2_HUMAN Inverted formin 2 OS=Homo sapiens OX=9606 GN=INF2 PE=1 SV=1;A0A6Q8PHG2_HUMAN Inverted formin 2 OS=Homo sapiens OX=9606 GN=INF2 PE=1 SV=1;A0A6Q8PH71_HUMAN Inverted formi	28	23	23	23	28.5	135.62	1987700	37503
P12814;A0A024R694;A0A804HII9;A0A804HK61;A0A804HKE2;A0A804HLD0;A0A7I2V4Y4;A0A804HIN7;A0A804HJU8;A0A804HLF4;A0A804HL31;B7Z565;H9KV75;Q86TX4;B4DFY0;B3KUX9;B7Z2W3;H7C5W8;G3V2N5;A0A804HJQ9;G3V2W4;B4DRP5;H0YJ11;A0A804HJN7;A1L0V1;B7Z4V1;A0A494C166;H0YJW3;A0A494C033;A0A804HKG0;G3V2X9;A0A804HIY0;G3V5M4;A0A494C060;A0A494C0Q3;Q5ZEZ4;G3V2E8;G3V380;A0A7R6M8N3;A0A7R6M8F2;B3W6H3;A0A494C031;B7Z4P8	Alpha-actinin-1	ACTN1	ACTN1_HUMAN Alpha-actinin-1 OS=Homo sapiens OX=9606 GN=ACTN1 PE=1 SV=2;A0A024R694_HUMAN Actinin, alpha 1, isoform CRA_a OS=Homo sapiens OX=9606 GN=ACTN1 PE=2 SV=1;A0A804HII9_HUMAN Actinin alpha 1 OS=Homo sapiens OX=9606 GN=ACTN1 PE=1 SV=1;A0A804HK61_HUMAN	43	39	25	22	55	103.06	30664000	589690
Q14204;A0A7P0T9C4;A0A7P0TA13;A0A2R8Y5T0;A0A2R8Y706;A0A7P0T9R4;A0A7P0TAW9;A0A7P0T7V5;A0A7P0T916;A0A7P0T8N2;A0A7P0TBJ7;A0A7P0TAF3;A0A7P0TB75;A0A2R8Y6H2;A0A7P0T9K2;A0A7P0T9F1;A0A7P0T8W5;A0A2R8YFZ7;A0A7P0TAM4;A0A7P0T825;A0A7P0TB64;A0A7P0TAV5;A0A7P0T990;A0A804HHY6;A0A7P0T942;A0A2R8YGC7;A0A7P0T9S3;A0A7P0T934;A0A7P0T9Y3;A0A7P0TBC9;A0A7P0TAS7;B4DSR6;Q92862	Cytoplasmic dynein 1 heavy chain 1	DYNC1H1	DYHC1_HUMAN Cytoplasmic dynein 1 heavy chain 1 OS=Homo sapiens OX=9606 GN=DYNC1H1 PE=1 SV=5;A0A7P0T9C4_HUMAN Dynein cytoplasmic 1 heavy chain 1 OS=Homo sapiens OX=9606 GN=DYNC1H1 PE=1 SV=1;A0A7P0TA13_HUMAN Dynein cytoplasmic 1 heavy chain 1 OS=Homo sapiens	33	22	22	22	6.4	532.4	506820	1972.1
A0A8C8NWT4;A0A2X0SFH4;A0A0U1RR71;A1L390;G3V311;G3V3I3;G3V278	Pleckstrin homology domain-containing family G member 3	PLEKHG3	A0A8C8NWT4_HUMAN Pleckstrin homology and RhoGEF domain containing G3 OS=Homo sapiens OX=9606 GN=PLEKHG3 PE=1 SV=1;A0A2X0SFH4_HUMAN PLEKHG3 (Fragment) OS=Homo sapiens OX=9606 GN=PLEKHG3 PE=4 SV=1;A0A0U1RR71_HUMAN Pleckstrin homology and RhoGEF domain contai	7	22	22	22	21.7	147.64	4526300	78039
V9HWB4;P11021;A0A7P0TB36;A0A7P0TAI0;B4DEF7	78 kDa glucose-regulated protein	HEL-S-89n;HSPA5	V9HWB4_HUMAN 78 kDa glucose-regulated protein OS=Homo sapiens OX=9606 GN=HEL-S-89n PE=2 SV=1;BIP_HUMAN Endoplasmic reticulum chaperone BiP OS=Homo sapiens OX=9606 GN=HSPA5 PE=1 SV=2;A0A7P0TB36_HUMAN 78 kDa glucose-regulated protein OS=Homo sapiens OX=9606	5	23	23	22	44.5	72.332	5911800	197060
A0A0A0MRM8;A0A1Y0BRN0;A0A1Y0BRN3;A0A590UJ40;Q9UM54;A0A0D9SGC1;A0A590UK22;A0A590UKB0;A0A590UJ75;A0A590UK71;A0A5F9ZI03;A0A590UJY4;A0A590UK86;Q14784;A0A590UJW9;Q5JVM0	Unconventional myosin-VI	MYO6	A0A0A0MRM8_HUMAN Unconventional myosin-VI OS=Homo sapiens OX=9606 GN=MYO6 PE=1 SV=1;A0A1Y0BRN0_HUMAN Unconventional myosin-VI OS=Homo sapiens OX=9606 GN=Myo6-008 PE=2 SV=1;A0A1Y0BRN3_HUMAN Unconventional myosin-VI OS=Homo sapiens OX=9606 GN=MYO6 PE=1 SV=1;	16	21	21	21	21.7	145.01	1336400	22274
B4E0E1;B2R5W3;P09874;A0A7I2V3E1;A0A7I2V625;A0A7I2V5E9;Q05D33;Q6PJL0;A0A7I2V384;Q96P95	Poly [ADP-ribose] polymerase 1	PARP1	B4E0E1_HUMAN Poly [ADP-ribose] polymerase OS=Homo sapiens OX=9606 PE=2 SV=1;B2R5W3_HUMAN Poly [ADP-ribose] polymerase OS=Homo sapiens OX=9606 PE=2 SV=1;PARP1_HUMAN Poly [ADP-ribose] polymerase 1 OS=Homo sapiens OX=9606 GN=PARP1 PE=1 SV=4;A0A7I2V3E1_HUMAN P	10	21	21	21	28.1	111.13	1382000	28204
Q8TDM6;A0A0A0MSL1;B2RBR1;A0A0J9YYG8;R4GMQ2	Disks large homolog 5	DLG5	DLG5_HUMAN Disks large homolog 5 OS=Homo sapiens OX=9606 GN=DLG5 PE=1 SV=4;A0A0A0MSL1_HUMAN Discs large MAGUK scaffold protein 5 (Fragment) OS=Homo sapiens OX=9606 GN=DLG5 PE=1 SV=1	5	21	21	21	16.7	213.87	768460	7181.9
Q92828;A8K9S3;C9J0A7;B2RE76;A0A087WW88;Q9UQN3	Coronin-2A;Coronin	CORO2A	COR2A_HUMAN Coronin-2A OS=Homo sapiens OX=9606 GN=CORO2A PE=1 SV=2;A8K9S3_HUMAN Coronin OS=Homo sapiens OX=9606 PE=2 SV=1	6	21	21	21	42.1	59.763	4218400	156240
P38646;A0A384P5G6;V9HW84;B7Z4V2;D6RCD7;A0A7I2V2S7;A0A7I2YQB2;A0A7I2V2G2;Q8N1C8;A0A7I2V3F7;B7Z4T3;B7Z1V7;H0Y8K0;A1XP52;Q2F839;A0A3B3ITI4;H0Y8S0	Stress-70 protein, mitochondrial	HSPA9;HEL-S-124m	GRP75_HUMAN Stress-70 protein, mitochondrial OS=Homo sapiens OX=9606 GN=HSPA9 PE=1 SV=2;A0A384P5G6_HUMAN Stress-70 protein, mitochondrial OS=Homo sapiens OX=9606 PE=2 SV=1;V9HW84_HUMAN Stress-70 protein, mitochondrial OS=Homo sapiens OX=9606 GN=HEL-S-124m	17	20	20	20	41.7	73.68	2854000	75104
B4DLF0;P22223;J3QL41;J3QR60;J3QL75	Cadherin-3	CDH3	B4DLF0_HUMAN cDNA FLJ50795, highly similar to Cadherin-3 OS=Homo sapiens OX=9606 PE=2 SV=1;CADH3_HUMAN Cadherin-3 OS=Homo sapiens OX=9606 GN=CDH3 PE=1 SV=2	5	21	21	20	42.1	85.632	14309000	511030
F8VPD4;P27708;Q53SY7;G1UI39;H7C3Z5;H7C2E4;Q53SZ4;H7BZB3	CAD protein;Glutamine-dependent carbamoyl-phosphate synthase;Aspartate carbamoyltransferase;Dihydroorotase	CAD	F8VPD4_HUMAN CAD protein OS=Homo sapiens OX=9606 GN=CAD PE=1 SV=1;PYR1_HUMAN CAD protein OS=Homo sapiens OX=9606 GN=CAD PE=1 SV=3;Q53SY7_HUMAN CAD protein (Fragment) OS=Homo sapiens OX=9606 GN=CAD PE=3 SV=1	8	20	20	20	12.5	236.02	973920	9364.6
O95425;A0A6I8PIX7	Supervillin	SVIL	SVIL_HUMAN Supervillin OS=Homo sapiens OX=9606 GN=SVIL PE=1 SV=2;A0A6I8PIX7_HUMAN Supervillin OS=Homo sapiens OX=9606 GN=SVIL PE=1 SV=1	2	45	45	20	30.5	247.74	3325700	27714
P05186;B2R6Q2;B7Z1D1;Q9UIL5;B1ANL0;G8I0M6;REV__Q86WI3	Alkaline phosphatase, tissue-nonspecific isozyme;Alkaline phosphatase	ALPL	PPBT_HUMAN Alkaline phosphatase, tissue-nonspecific isozyme OS=Homo sapiens OX=9606 GN=ALPL PE=1 SV=4;B2R6Q2_HUMAN Alkaline phosphatase OS=Homo sapiens OX=9606 PE=2 SV=1;B7Z1D1_HUMAN Alkaline phosphatase OS=Homo sapiens OX=9606 PE=2 SV=1;Q9UIL5_HUMAN alkal	7	20	20	20	51	57.304	6944100	257190
Q53F91;P09327;B4DV78;H7C0B6;C9J2B5	Villin-1	VIL1	Q53F91_HUMAN Villin 1 variant (Fragment) OS=Homo sapiens OX=9606 PE=2 SV=1;VILI_HUMAN Villin-1 OS=Homo sapiens OX=9606 GN=VIL1 PE=1 SV=4;B4DV78_HUMAN Villin 1 OS=Homo sapiens OX=9606 GN=VIL1 PE=1 SV=1	5	20	20	20	28.3	92.724	2351100	53435
P13639;B4DPU3;Q8TA90;Q6PK56;B4DRE8;B4DMC6;Q6W6M8	Elongation factor 2	EEF2	EF2_HUMAN Elongation factor 2 OS=Homo sapiens OX=9606 GN=EEF2 PE=1 SV=4;B4DPU3_HUMAN cDNA FLJ56548, highly similar to Elongation factor 2 OS=Homo sapiens OX=9606 PE=2 SV=1;Q8TA90_HUMAN Similar to Elongation factor 2b (Fragment) OS=Homo sapiens OX=9606 PE=2	7	21	21	20	33.4	95.337	2958200	65737
P25054;A0A224AV41;Q4LE70;A0A224ANK2;A0A384ME03;A8K0K2;E9PFT7;A0A2Q2SV78;R4GMU6;A0A1Y6IM94;A0A1Y6IM95;E7EMH9;Q9P119;A0A1Y6IRU6;Q9HAW6;Q16098;A0A1Y6IQK5;A0A1Y6IM71;A0A1Y6IPP8;A1YIQ7;H3BNH8;Q9UM98	Adenomatous polyposis coli protein	APC;APC variant protein	APC_HUMAN Adenomatous polyposis coli protein OS=Homo sapiens OX=9606 GN=APC PE=1 SV=2;A0A224AV41_HUMAN Adenomatous polyposis coli protein isoform t OS=Homo sapiens OX=9606 GN=APC PE=2 SV=1;Q4LE70_HUMAN APC variant protein (Fragment) OS=Homo sapiens OX=9606	22	19	19	19	10	311.64	645660	4165.5
Q13045;B4DIX0;Q59H95;J3KS54;B4DNA8;A0A1W2PNT9;J3QQQ2;K7EP37;A0A1W2PR04;K7EQZ7;A0A1W2PSB1;J3QLR6;A0A1W2PPD5;K7EP27;J3QQU5;A0A1W2PP30;A0A1W2PS03;J3KS39	Protein flightless-1 homolog	FLII	FLII_HUMAN Protein flightless-1 homolog OS=Homo sapiens OX=9606 GN=FLII PE=1 SV=2;B4DIX0_HUMAN cDNA FLJ50778, highly similar to Protein flightless-1 homolog OS=Homo sapiens OX=9606 PE=2 SV=1;Q59H95_HUMAN Flightless I homolog variant (Fragment) OS=Homo sapi	18	19	19	19	20.5	144.75	1462200	23209
D3XNU5;A0A0U2ZQU7;A0A0E3XJU3;Q9UII7;P12830;B3GN61;A5D8W4;H3BNC6;H3BVI7;B4DNH0;J3QKP1;A0A140HMB1;A0A3G2JNR5	Cadherin-1;E-Cad/CTF1;E-Cad/CTF2;E-Cad/CTF3	CDH1	D3XNU5_HUMAN E-cadherin 1 OS=Homo sapiens OX=9606 GN=CDH1 PE=4 SV=1;A0A0U2ZQU7_HUMAN E-cadherin 1 OS=Homo sapiens OX=9606 GN=CDH1 PE=2 SV=1;A0A0E3XJU3_HUMAN E-cadherin 1 OS=Homo sapiens OX=9606 GN=CDH1 PE=4 SV=1;Q9UII7_HUMAN E-cadherin OS=Homo sapiens OX=9	13	19	18	18	30.3	97.485	32660000	1209600
A5YKK6;B4DYL7;B3KPW6;H3BMZ2;B3KS60;B7Z6X2;H3BNB1;H3BR89;H3BVC9;B4DTM8	CCR4-NOT transcription complex subunit 1	CNOT1	CNOT1_HUMAN CCR4-NOT transcription complex subunit 1 OS=Homo sapiens OX=9606 GN=CNOT1 PE=1 SV=2;B4DYL7_HUMAN cDNA FLJ58490, highly similar to Homo sapiens CCR4-NOT transcription complex, subunit 1 (CNOT1), transcript variant 1, mRNA OS=Homo sapiens OX=9606	10	18	18	18	10.9	266.94	627440	5143
B7ZMH1;F5H1N7;B7ZVZ4;B2RWN6;A0A2R8Y6P1;Q6ZU35;B4DYK9;A0A1B0GWF1	Uncharacterized protein KIAA1211	KIAA1211	B7ZMH1_HUMAN KIAA1211 protein OS=Homo sapiens OX=9606 GN=KIAA1211 PE=2 SV=1;F5H1N7_HUMAN Capping protein inhibiting regulator of actin dynamics OS=Homo sapiens OX=9606 GN=CRACD PE=1 SV=1;B7ZVZ4_HUMAN KIAA1211 protein OS=Homo sapiens OX=9606 GN=KIAA1211 PE=	8	17	17	17	19.1	133.64	1216900	19950
Q53HG7;A0A384MDY8;Q14247;Q76MU0;B3KRK4;B4E358;H0YEV2;H0YCD9;A0A0B6XJY7	Src substrate cortactin	CTTN;EMS1	Q53HG7_HUMAN Cortactin isoform a variant (Fragment) OS=Homo sapiens OX=9606 PE=2 SV=1;A0A384MDY8_HUMAN Epididymis secretory sperm binding protein OS=Homo sapiens OX=9606 PE=2 SV=1;SRC8_HUMAN Src substrate cortactin OS=Homo sapiens OX=9606 GN=CTTN PE=1 SV=2	9	17	17	17	36.5	61.557	10931000	404840
O00515;E9PDI4;Q6IPJ9;Q63HQ8;A0A0J9YYF6;A0A0J9YW63;A0A0J9YVY2	Ladinin-1	LAD1;DKFZp686M21196	LAD1_HUMAN Ladinin-1 OS=Homo sapiens OX=9606 GN=LAD1 PE=1 SV=2;E9PDI4_HUMAN Ladinin-1 OS=Homo sapiens OX=9606 GN=LAD1 PE=1 SV=1;Q6IPJ9_HUMAN Ladinin-1 OS=Homo sapiens OX=9606 GN=LAD1 PE=2 SV=1;Q63HQ8_HUMAN Ladinin-1 OS=Homo sapiens OX=9606 GN=DKFZp686M2119	7	17	17	17	38.9	57.13	9878900	318670
O75955;Q53HQ0;Q5ST80;Q6IB58;A0A140T9R1;A2VCL5;A0A140T9W4;A2AB09;A0A140T9X0;A2AB10;A2AB12;A0A140T974;A2AB13;A0A0G2JJQ6;A0A140T907;A0A140T959;A2AB11;A0A140T9C3;A0A140T910;A0A140T957;A0A140T9B1;A0A140T905;A2ABJ5	Flotillin-1	FLOT1	FLOT1_HUMAN Flotillin-1 OS=Homo sapiens OX=9606 GN=FLOT1 PE=1 SV=3;Q53HQ0_HUMAN Flotillin (Fragment) OS=Homo sapiens OX=9606 PE=2 SV=1;Q5ST80_HUMAN Flotillin OS=Homo sapiens OX=9606 GN=FLOT1 PE=2 SV=1;Q6IB58_HUMAN Flotillin OS=Homo sapiens OX=9606 GN=FLOT1	23	17	17	17	49.9	47.355	2418300	89567
Q13576;F5H7S7;B7Z7U6;Q59HA3;D6R939;B7Z881;E9PDT6;B7Z7X2;D6RDK8;H0YA28	Ras GTPase-activating-like protein IQGAP2	IQGAP2	IQGA2_HUMAN Ras GTPase-activating-like protein IQGAP2 OS=Homo sapiens OX=9606 GN=IQGAP2 PE=1 SV=4;F5H7S7_HUMAN IQ motif containing GTPase activating protein 2 OS=Homo sapiens OX=9606 GN=IQGAP2 PE=1 SV=2;B7Z7U6_HUMAN cDNA FLJ51769, highly similar to Ras GTP	10	18	17	17	15.3	180.58	775230	9228.9
Q13796;C9IZC6;B3KU73;B7Z682;F5H3B6;Q68DU3	Protein Shroom2	SHROOM2	SHRM2_HUMAN Protein Shroom2 OS=Homo sapiens OX=9606 GN=SHROOM2 PE=1 SV=1	6	17	17	17	15.3	176.41	851530	9255.7
Q9HAU0;A0JP02;B4DMB9;B4DHK5;B4DJX4;A0A8V8TQ09;A0A8V8TQJ8;A0A9L9PX43;A0A8V8TQJ6;A0A8V8TRE5;H0YGJ6;A0A8V8TR40;H0YG48;F6VRM0	Pleckstrin homology domain-containing family A member 5	PLEKHA5	PKHA5_HUMAN Pleckstrin homology domain-containing family A member 5 OS=Homo sapiens OX=9606 GN=PLEKHA5 PE=1 SV=1;A0JP02_HUMAN PLEKHA5 protein OS=Homo sapiens OX=9606 GN=PLEKHA5 PE=1 SV=1;B4DMB9_HUMAN cDNA FLJ59285, highly similar to Pleckstrin homology dom	14	17	17	17	20.4	127.46	881440	14450
A0A1U9X8D3;A0A1U9X8C7;A0A0G2JHC2;A0A024RCJ8;Q6NYC8;A0A1U9X8D1;A0A1U9X8C1;A0A0G2JKF1	Phostensin	hCG_1821276;PPP1R18	A0A1U9X8D3_HUMAN PPP1R18 OS=Homo sapiens OX=9606 PE=4 SV=1;A0A1U9X8C7_HUMAN PPP1R18 OS=Homo sapiens OX=9606 PE=4 SV=1;A0A0G2JHC2_HUMAN PPP1R18 OS=Homo sapiens OX=9606 GN=PPP1R18 PE=1 SV=1;A0A024RCJ8_HUMAN PPP1R18 OS=Homo sapiens OX=9606 PE=4 SV=1;PPR18_HUM	8	16	16	16	36.1	67.958	2550900	87963
Q8NHX6;Q53HJ4;B2R7C5;A0A0S2Z4T1;A0A0S2Z492;P25205;J3KQ69;B4DUQ9;A0A499FHX9;B4DS46;Q7Z6P5	DNA helicase;DNA replication licensing factor MCM3	HCC5;MCM3	Q8NHX6_HUMAN DNA replication licensing factor MCM3 OS=Homo sapiens OX=9606 GN=HCC5 PE=2 SV=1;Q53HJ4_HUMAN DNA replication licensing factor MCM3 (Fragment) OS=Homo sapiens OX=9606 PE=2 SV=1;B2R7C5_HUMAN DNA replication licensing factor MCM3 OS=Homo sapiens	11	16	16	16	32	75.786	910840	21687
A0A1S5UZ31;Q9H2D6;Q8TCM3;F6WYE2;F6TR96;H0Y5J9;F6WMF4	TRIO and F-actin-binding protein	TRIOBP	A0A1S5UZ31_HUMAN TRIO and F-actin-binding protein OS=Homo sapiens OX=9606 GN=TRIOBP PE=2 SV=1;TARA_HUMAN TRIO and F-actin-binding protein OS=Homo sapiens OX=9606 GN=TRIOBP PE=1 SV=3	7	17	16	16	9.3	254.77	520970	4868.9
B2R7T8;A0A384MR50;P47756;B1AK88;B4DWA6;B1AK87;B1AK85;Q7L4N0;A0A6I8PRV6;A0A6I8PIN8	F-actin-capping protein subunit beta	CAPZB	B2R7T8_HUMAN F-actin-capping protein subunit beta OS=Homo sapiens OX=9606 PE=2 SV=1;A0A384MR50_HUMAN F-actin-capping protein subunit beta OS=Homo sapiens OX=9606 PE=2 SV=1;CAPZB_HUMAN F-actin-capping protein subunit beta OS=Homo sapiens OX=9606 GN=CAPZB PE	10	17	17	16	62.9	30.656	5888400	368030
Q92616;E1NZA1;B4DM32	Translational activator GCN1	GCN1L1;PRIC295	GCN1_HUMAN Stalled ribosome sensor GCN1 OS=Homo sapiens OX=9606 GN=GCN1 PE=1 SV=7;E1NZA1_HUMAN Peroxisome proliferator activated receptor interacting complex protein OS=Homo sapiens OX=9606 GN=PRIC295 PE=2 SV=1;B4DM32_HUMAN cDNA FLJ54481, highly similar to	3	16	16	16	8.1	292.71	399670	2437
O14980;A0A7I2V3P3;A0A7I2V461;A0A7I2YQV4;A0A7I2V2Y6;A0A7I2V2S3;A0A7I2V3W6;A0A7I2V2H0;A0A7I2V3N0;A0A7I2V6B9;A0A7I2YQX3;A0A7I2V4A3;A0A7I2V488;B3KWD0;B4DR01;B7ZB16;C9JKM9;C9IYM2;A0A7P0Z4B7;C9J673;A0A7I2YQP1;A0A7I2V3J1;A0A7I2V2C5;F8WF71;A0A7I2V396	Exportin-1	XPO1	XPO1_HUMAN Exportin-1 OS=Homo sapiens OX=9606 GN=XPO1 PE=1 SV=1;A0A7I2V3P3_HUMAN Exportin 1 OS=Homo sapiens OX=9606 GN=XPO1 PE=1 SV=1;A0A7I2V461_HUMAN Exportin 1 OS=Homo sapiens OX=9606 GN=XPO1 PE=1 SV=1;A0A7I2YQV4_HUMAN Exportin 1 OS=Homo sapiens OX=9606	25	16	16	16	21.5	123.38	871840	16450
P38606;A0A994J738;C9JVW8;A0A994J477;B7Z2V6;C9JA17	V-type proton ATPase catalytic subunit A	ATP6V1A	VATA_HUMAN V-type proton ATPase catalytic subunit A OS=Homo sapiens OX=9606 GN=ATP6V1A PE=1 SV=2;A0A994J738_HUMAN H(+)-transporting two-sector ATPase OS=Homo sapiens OX=9606 GN=ATP6V1A PE=1 SV=1;C9JVW8_HUMAN ATPase H+ transporting V1 subunit A (Fragment) O	6	16	16	16	37.9	68.303	2197000	64617
Q5T7N2	LINE-1 type transposase domain-containing protein 1	L1TD1	LITD1_HUMAN LINE-1 type transposase domain-containing protein 1 OS=Homo sapiens OX=9606 GN=L1TD1 PE=1 SV=1	1	16	16	16	20	98.848	1000700	21755
Q8WXH0;G3V5X4;D4YW74;A0A0C4DGK3;Q7Z362;Q6MZP0;A0A669KB61;A0A669KBG2;G3V4T3;G3V3D4;A0A669KBH2;A0A1W2PRN9;Q68DP1	Nesprin-2	SYNE2;TROPH	SYNE2_HUMAN Nesprin-2 OS=Homo sapiens OX=9606 GN=SYNE2 PE=1 SV=3;G3V5X4_HUMAN Spectrin repeat containing nuclear envelope protein 2 OS=Homo sapiens OX=9606 GN=SYNE2 PE=1 SV=1;D4YW74_HUMAN Polytrophin OS=Homo sapiens OX=9606 GN=TROPH PE=2 SV=1;A0A0C4DGK3_HU	13	16	16	16	3	796.43	292220	736.07
B2R8Y4;Q08043;B4DZQ2;A0A087WSZ2;Q4VAM3;Q4JCP9;D6RH00	Alpha-actinin-3	ACTN3	B2R8Y4_HUMAN cDNA, FLJ94117, highly similar to Homo sapiens actinin, alpha 3 (ACTN3), mRNA OS=Homo sapiens OX=9606 PE=1 SV=1;ACTN3_HUMAN Alpha-actinin-3 OS=Homo sapiens OX=9606 GN=ACTN3 PE=1 SV=2;B4DZQ2_HUMAN cDNA FLJ58651, highly similar to Alpha-actinin-	7	24	16	15	34.5	103.25	1819500	32490
O75037;Q2UVF0;H0YIM7;A0A1B0GV47;Q7Z4S6	Kinesin-like protein KIF21B;Kinesin-like protein	KIF21B	KI21B_HUMAN Kinesin-like protein KIF21B OS=Homo sapiens OX=9606 GN=KIF21B PE=1 SV=2;Q2UVF0_HUMAN Kinesin-like protein KIF21B variant OS=Homo sapiens OX=9606 GN=KIF21B PE=2 SV=1	5	15	15	15	12.1	182.66	624640	8441.1
Q86SQ0;E9PFQ4;Q69YR3;G5E9V3;Q69YN5;E9PGF6;Q8IXY4;E9PDY7;A0A1W2PQ63;B4DL46;Q658P8;Q6ZUM0;A0A1W2PRT1;Q659D2;Q8NEI7;A0A1W2PRJ2	Pleckstrin homology-like domain family B member 2	PHLDB2;DKFZp686J162;DKFZp686P22161	PHLB2_HUMAN Pleckstrin homology-like domain family B member 2 OS=Homo sapiens OX=9606 GN=PHLDB2 PE=1 SV=2;E9PFQ4_HUMAN Pleckstrin homology like domain family B member 2 (Fragment) OS=Homo sapiens OX=9606 GN=PHLDB2 PE=1 SV=1;Q69YR3_HUMAN Uncharacterized pro	16	15	15	15	16.6	142.16	388430	6473.8
Q9Y2A7;A0A994J4I5;A0A994J6K9;B3KMK7;B3KM75	Nck-associated protein 1	NCKAP1	NCKP1_HUMAN Nck-associated protein 1 OS=Homo sapiens OX=9606 GN=NCKAP1 PE=1 SV=1;A0A994J4I5_HUMAN NCK associated protein 1 OS=Homo sapiens OX=9606 GN=NCKAP1 PE=1 SV=1;A0A994J6K9_HUMAN NCK associated protein 1 OS=Homo sapiens OX=9606 GN=NCKAP1 PE=1 SV=1	5	15	15	15	16.6	128.79	688930	11294
A0A087X0X3;P52272;Q7KYM9;Q59ES8;M0R019;M0R2T0;B4DEG4;M0QZM1;M0QYQ7;M0R0N3;Q6P2D7;M0R0Y6;M0QYL3;M0R2I7;Q8TCM5;M0QY96	Heterogeneous nuclear ribonucleoprotein M	HNRNPM;ORF	A0A087X0X3_HUMAN Heterogeneous nuclear ribonucleoprotein M OS=Homo sapiens OX=9606 GN=HNRNPM PE=1 SV=1;HNRPM_HUMAN Heterogeneous nuclear ribonucleoprotein M OS=Homo sapiens OX=9606 GN=HNRNPM PE=1 SV=3;Q7KYM9_HUMAN ORF protein OS=Homo sapiens OX=9606 GN=ORF	16	14	14	14	27.3	77.569	1058200	22514
A0A2R8YFS5;A0A2R8Y774;A0A2R8YFR4;A0A0D9SG12;A0A2R8YCW1;A0A2R8YF78;A0A0D9SFB3;A0A2R8Y5G6;B5BTY4;A0A2R8Y4A4;A0A2U3TZJ9;Q59GX6;A0A2R8Y645;A0A2R8YDT5;A0A2R8Y7T2;A0A0D9SF53;O00571;F6S8Q4;Q5S4N1;O15523;A0A2R8YDH3;A0A0J9YVQ7;B4DLU5;B4E132;B4E010;A0A087WVZ1;Q9NQI0;D6RCM4;C9J081;C9J8G5;H0Y960;B4E3C4;A0A2R8Y4D2	ATP-dependent RNA helicase DDX3X;ATP-dependent RNA helicase DDX3Y	DDX3X;DDX3Y	A0A2R8YFS5_HUMAN RNA helicase OS=Homo sapiens OX=9606 GN=DDX3X PE=1 SV=1;A0A2R8Y774_HUMAN RNA helicase OS=Homo sapiens OX=9606 GN=DDX3X PE=1 SV=1;A0A2R8YFR4_HUMAN RNA helicase OS=Homo sapiens OX=9606 GN=DDX3X PE=1 SV=1;A0A0D9SG12_HUMAN RNA helicase OS=Homo	33	15	15	14	28.1	73.155	1200400	30779
A0A0S2Z487;P14923;A0A0S2Z495;Q7KZ86	Junction plakoglobin	JUP	A0A0S2Z487_HUMAN Junction plakoglobin isoform 1 (Fragment) OS=Homo sapiens OX=9606 GN=JUP PE=2 SV=1;PLAK_HUMAN Junction plakoglobin OS=Homo sapiens OX=9606 GN=JUP PE=1 SV=3	4	27	22	14	53.4	81.744	13741000	298720
A0A140VK65;P21281;B4DFM5;Q59HF3;B4DQI9;H0YC04;Q71UA2;B4DWH7;C9JL73;P15313;C9JNS9;H0YC45;H0YAT8;E5RGH6	V-type proton ATPase subunit B, brain isoform	ATP6V1B2	A0A140VK65_HUMAN Vacuolar proton pump subunit B OS=Homo sapiens OX=9606 PE=2 SV=1;VATB2_HUMAN V-type proton ATPase subunit B, brain isoform OS=Homo sapiens OX=9606 GN=ATP6V1B2 PE=1 SV=3;B4DFM5_HUMAN Vacuolar proton pump subunit B OS=Homo sapiens OX=9606 PE	14	14	14	14	46	56.5	2665300	106610
V9HW92;O00151	PDZ and LIM domain protein 1	HEL-S-112;PDLIM1	V9HW92_HUMAN Epididymis secretory protein Li 112 OS=Homo sapiens OX=9606 GN=HEL-S-112 PE=2 SV=1;PDLI1_HUMAN PDZ and LIM domain protein 1 OS=Homo sapiens OX=9606 GN=PDLIM1 PE=1 SV=4	2	14	14	14	61.7	36.071	3722400	232650
P19474;H0YDP8	E3 ubiquitin-protein ligase TRIM21	TRIM21	RO52_HUMAN E3 ubiquitin-protein ligase TRIM21 OS=Homo sapiens OX=9606 GN=TRIM21 PE=1 SV=1	2	14	14	14	36.8	54.169	5913100	219010
P39060;H7BXV5;H7C457;Q8NG19;A0A1B1PFY7	Collagen alpha-1(XVIII) chain;Endostatin	COL18A1	COIA1_HUMAN Collagen alpha-1(XVIII) chain OS=Homo sapiens OX=9606 GN=COL18A1 PE=1 SV=5;H7BXV5_HUMAN Collagen type XVIII alpha 1 chain (Fragment) OS=Homo sapiens OX=9606 GN=COL18A1 PE=1 SV=1;H7C457_HUMAN Collagen type XVIII alpha 1 chain (Fragment) OS=Homo	5	14	14	14	14	178.19	3115700	48683
Q86XX4;A0A804HL50;A0A804HI32;H0Y9A6;A2RRR9;Q4W596;H0Y9C9;H0Y8V2	Extracellular matrix protein FRAS1	FRAS1	FRAS1_HUMAN Extracellular matrix organizing protein FRAS1 OS=Homo sapiens OX=9606 GN=FRAS1 PE=1 SV=2;A0A804HL50_HUMAN Fraser extracellular matrix complex subunit 1 OS=Homo sapiens OX=9606 GN=FRAS1 PE=1 SV=1;A0A804HI32_HUMAN Fraser extracellular matrix comp	8	14	14	14	4.8	443.21	403070	2488.1
Q96SB3;B3KNT0;Q96B17	Neurabin-2	PPP1R9B	NEB2_HUMAN Neurabin-2 OS=Homo sapiens OX=9606 GN=PPP1R9B PE=1 SV=3	3	15	14	14	26.4	89.333	649690	20958
Q9NU22;Q6AI22;Q6ZVV6;Q6PJJ1	Midasin	MDN1;DKFZp686H16106	MDN1_HUMAN Midasin OS=Homo sapiens OX=9606 GN=MDN1 PE=1 SV=2;Q6AI22_HUMAN Uncharacterized protein DKFZp686H16106 (Fragment) OS=Homo sapiens OX=9606 GN=DKFZp686H16106 PE=2 SV=1	4	14	14	14	3.3	632.81	223580	792.82
Q9ULV0;A0A8V8TM52;Q7Z7A5;B3KSA2;B4DXH5	Unconventional myosin-Vb	MYO5B	MYO5B_HUMAN Unconventional myosin-Vb OS=Homo sapiens OX=9606 GN=MYO5B PE=1 SV=3;A0A8V8TM52_HUMAN Myosin VB (Fragment) OS=Homo sapiens OX=9606 GN=MYO5B PE=1 SV=1	5	33	32	14	24.9	213.67	2008800	20498
Q9P258;A0A024RAC5;A5PLK7	Protein RCC2	RCC2	RCC2_HUMAN Protein RCC2 OS=Homo sapiens OX=9606 GN=RCC2 PE=1 SV=2;A0A024RAC5_HUMAN Epididymis secretory sperm binding protein OS=Homo sapiens OX=9606 GN=RCC2 PE=2 SV=1;A5PLK7_HUMAN RCC2 protein (Fragment) OS=Homo sapiens OX=9606 GN=RCC2 PE=2 SV=1	3	13	13	13	37	56.084	1180400	43720
A0A087WZ71;F1T0B3;A0A7I2V430;A0A7I2V2M5;A0A7I2V4F0;A3RJH1;Q92499;A0A087X2G1;A0A7I2YQ77;B4DP70;A0A7I2V4J3;A0A7I2V421;A0A7I2V5X8;A0A7I2YQD0;A0A7I2V4Q0	ATP-dependent RNA helicase DDX1	DDX1	A0A087WZ71_HUMAN ATP-dependent RNA helicase OS=Homo sapiens OX=9606 GN=DDX1 PE=1 SV=1;F1T0B3_HUMAN ATP-dependent RNA helicase OS=Homo sapiens OX=9606 GN=DDX1 PE=1 SV=1;A0A7I2V430_HUMAN ATP-dependent RNA helicase OS=Homo sapiens OX=9606 GN=DDX1 PE=1 SV=1;A0	15	13	13	13	31	72.638	525070	14585
A0A218KGR2;A0A140VJC8;P05067;E9PG40;B4DGD0;A0A0A0MRG2;B4DQM1;B4DJT9;H7C0V9;B4DM00;B4DMD5;B7Z313;H7C2L2;L7XE61	Amyloid beta A4 protein;N-APP;Soluble APP-alpha;Soluble APP-beta;C99;Beta-amyloid protein 42;Beta-amyloid protein 40;C83;P3(42);P3(40);C80;Gamma-secretase C-terminal fragment 59;Gamma-secretase C-terminal fragment 57;Gamma-secretase C-terminal fragment 50;C31	APP	A0A218KGR2_HUMAN Amyloid-beta A4 protein OS=Homo sapiens OX=9606 GN=APP PE=3 SV=1;A0A140VJC8_HUMAN Amyloid-beta A4 protein OS=Homo sapiens OX=9606 PE=2 SV=1;A4_HUMAN Amyloid-beta precursor protein OS=Homo sapiens OX=9606 GN=APP PE=1 SV=3;E9PG40_HUMAN Amylo	14	13	13	13	24	86.939	1017000	29057
A0A140VK53;Q9UQ35;O60382;I3L3Q8;I3L4D8;Q05BI2;Q05CV9;A0AUK8;I3L182;Q9UQ39;I3L0N7;A0A994J493;A0A087X1W1;I3L1I8	Serine/arginine repetitive matrix protein 2	SRRM2;KIAA0324	A0A140VK53_HUMAN Testicular secretory protein Li 53 OS=Homo sapiens OX=9606 PE=2 SV=1;SRRM2_HUMAN Serine/arginine repetitive matrix protein 2 OS=Homo sapiens OX=9606 GN=SRRM2 PE=1 SV=2;O60382_HUMAN KIAA0324 (Fragment) OS=Homo sapiens OX=9606 GN=KIAA0324 PE	14	13	13	13	7.2	299.61	404890	3374.1
Q86VG2;A0A384N5Z8;A0A8Q3WMA7;P23246;Q9BSV4;Q6PIX2;H0Y9K7;H0Y9U2	Splicing factor, proline- and glutamine-rich	SFPQ	Q86VG2_HUMAN Splicing factor proline/glutamine-rich (Polypyrimidine tract binding protein associated) OS=Homo sapiens OX=9606 GN=SFPQ PE=2 SV=1;A0A384N5Z8_HUMAN Epididymis secretory sperm binding protein OS=Homo sapiens OX=9606 PE=2 SV=1;A0A8Q3WMA7_HUMAN S	8	13	13	13	25.5	76.188	1882800	62760
Q14678;A0A8J9BYE6;A8KAC4;A0A8I5KT40;A0A8I5QKT2;Q6PIB3;A0A8I5KP85;A0A8I5KZ49;A0A8I5KXH8;A8K1W3;A0A8I5KUI5;A0A8I5KTS9;A0A8I5KRP2;A0A8I5KUD8;A0A8I5KUM3;Q8WUM7;Q86TE2;A0A8I5KSV2;A0A8I5KNW9;A0A8I5KVK4;Q5W0W3;Q5W0W2;Q658S3;K7EIU4;Q63ZY3;Q53U93	KN motif and ankyrin repeat domain-containing protein 1	KANK1;DKFZp451G231	KANK1_HUMAN KN motif and ankyrin repeat domain-containing protein 1 OS=Homo sapiens OX=9606 GN=KANK1 PE=1 SV=3;A0A8J9BYE6_HUMAN KN motif and ankyrin repeat domains 1 OS=Homo sapiens OX=9606 GN=KANK1 PE=1 SV=1;A8KAC4_HUMAN cDNA FLJ78754, highly similar to H	26	13	13	13	16.1	147.29	539210	8986.8
A0A994J3Z0;K7EN36;Q53X12;Q93050;Q53ET5;A0A994J4L9;A0A994J4L1;A0A994J3Z4;A0A994J473;B7Z2A9;B7Z641;K7ERA6;A0A994J3Z9;A0A994J728;A0A994J6N0;Q5CZH6;A0A994J731;K7ENA1;A0A994J735;A0A994J6N3;B7Z2J9;F5H1T6;A0A994J4L6;Q6AHY6;A0A994J403;K7EPG4;K7EM24;K7ELZ6;Q9HBG4;A0A2R8Y6X9;Q96N91;A0A2R8YGN5;F5GX48;F5H847;K7ERA0;K7EQW2	V-type proton ATPase subunit a;V-type proton ATPase 116 kDa subunit a isoform 1	ATP6V0A1;DKFZp686N0561	A0A994J3Z0_HUMAN V-type proton ATPase subunit a OS=Homo sapiens OX=9606 GN=ATP6V0A1 PE=1 SV=1;K7EN36_HUMAN V-type proton ATPase subunit a OS=Homo sapiens OX=9606 GN=ATP6V0A1 PE=1 SV=2;Q53X12_HUMAN V-type proton ATPase subunit a OS=Homo sapiens OX=9606 PE=2	36	14	14	13	20.7	101.16	869150	26338
A6ND36;K7EKG0	Protein FAM83G	FAM83G	FA83G_HUMAN Protein FAM83G OS=Homo sapiens OX=9606 GN=FAM83G PE=1 SV=2	2	13	13	13	20	90.834	562990	13732
B4DMA2;B4DGL0;P08238;Q9H6X9;A8K3W9;Q6PK50;Q58FF7;O14942;Q14568;Q58FF6;B4DTA5;Q86SX1	Heat shock protein HSP 90-beta	HSP90AB1	B4DMA2_HUMAN cDNA FLJ54023, highly similar to Heat shock protein HSP 90-beta OS=Homo sapiens OX=9606 PE=2 SV=1;B4DGL0_HUMAN cDNA FLJ53619, highly similar to Heat shock protein HSP 90-beta OS=Homo sapiens OX=9606 PE=2 SV=1;HS90B_HUMAN Heat shock protein HSP	12	20	20	13	35.6	79.194	3825100	123390
P05023;B7Z3V1;B3KRI1;A0A0S2Z3W6;B2RAQ4;P50993;B1AKY9;B3KX35;M0R116;B7Z1N5;B7Z1Q9;A0A2R8YEY8;A0A0A0MT26;P13637;Q53ES0;H0Y7C1;B7Z9V4;B4DIQ8;B7Z3F8;B3KW93;B3KNQ8;B3KSY7;B3KV59;Q53FM3;A0A384MR29;P20648;Q13733;Q658V6;B4DRW5;Q5TC02;Q58I23;Q5TC01;A0A0S2Z3D3;Q5TC05;B4E0R9;B4DHD7;M0QXF2;P54707	Sodium/potassium-transporting ATPase subunit alpha-1;Sodium/potassium-transporting ATPase subunit alpha-2	ATP1A1;ATP1A2	AT1A1_HUMAN Sodium/potassium-transporting ATPase subunit alpha-1 OS=Homo sapiens OX=9606 GN=ATP1A1 PE=1 SV=1;B7Z3V1_HUMAN Sodium/potassium-transporting ATPase subunit alpha (Fragment) OS=Homo sapiens OX=9606 PE=2 SV=1;B3KRI1_HUMAN Sodium/potassium-transpor	38	13	13	13	17.1	112.89	525510	11678
C9J126;P19022;C9JMH2;A0A6Q8PF58;A0A6Q8PHJ8;C9J8J8;A0A6Q8PG20	Cadherin-2	CDH2	C9J126_HUMAN Cadherin 2 OS=Homo sapiens OX=9606 GN=CDH2 PE=1 SV=2;CADH2_HUMAN Cadherin-2 OS=Homo sapiens OX=9606 GN=CDH2 PE=1 SV=4;C9JMH2_HUMAN Cadherin 2 (Fragment) OS=Homo sapiens OX=9606 GN=CDH2 PE=1 SV=2;A0A6Q8PF58_HUMAN Cadherin 2 OS=Homo sapiens OX=9	7	13	13	13	26.1	90.672	4870000	157100
P11142;V9HW22;E9PKE3;B3KTV0;Q53GZ6;Q96IS6;Q53HF2;B4E1Q1;E9PN89;E9PNE6;A8K7Q2;B4DTX2;E9PLF4;E9PQK7;E9PQQ4;E9PI65;E9PK54;Q9NWW3;Q96BE0;Q9NZ87;E9PS65;Q96H53;E9PPY6;E9PN25;E9PM13;A4D111	Heat shock cognate 71 kDa protein	HSPA8;HEL-S-72p	HSP7C_HUMAN Heat shock cognate 71 kDa protein OS=Homo sapiens OX=9606 GN=HSPA8 PE=1 SV=1;V9HW22_HUMAN Epididymis luminal protein 33 OS=Homo sapiens OX=9606 GN=HEL-S-72p PE=2 SV=1;E9PKE3_HUMAN Heat shock protein family A (Hsp70) member 8 OS=Homo sapiens OX=	26	18	17	13	33.6	70.897	5235600	158650
Q9H2K2	Tankyrase-2	TNKS2	TNKS2_HUMAN Poly [ADP-ribose] polymerase tankyrase-2 OS=Homo sapiens OX=9606 GN=TNKS2 PE=1 SV=1	1	17	17	13	22.5	126.92	663550	10878
A0A0S2Z4N8;A0A024R0V4;P50552;A0A0S2Z4I9;A0A0S2Z4I7;A0A994J7X3;A0A994J508;K7ENL7;A0A0S2Z4H6;K7EM16;K7ENR7;K7EQD0;K7EIG8	Vasodilator-stimulated phosphoprotein	VASP	A0A0S2Z4N8_HUMAN Vasodilator-stimulated phosphoprotein isoform 2 (Fragment) OS=Homo sapiens OX=9606 GN=VASP PE=2 SV=1;A0A024R0V4_HUMAN Vasodilator-stimulated phosphoprotein isoform 1 (Fragment) OS=Homo sapiens OX=9606 GN=VASP PE=2 SV=1;VASP_HUMAN Vasodilat	13	12	12	12	41.8	35.427	1416000	78668
Q53FJ6;A0A654IBU3;P17302;B4DGM6;B4DI81;B4DN50;B4DMC9;Q59GT9;B4DN47;A0A654IE86	Gap junction protein;Gap junction alpha-1 protein	GJA1	Q53FJ6_HUMAN Gap junction protein (Fragment) OS=Homo sapiens OX=9606 PE=2 SV=1;A0A654IBU3_HUMAN Gap junction protein OS=Homo sapiens OX=9606 GN=CXNK2 PE=3 SV=1;CXA1_HUMAN Gap junction alpha-1 protein OS=Homo sapiens OX=9606 GN=GJA1 PE=1 SV=2;B4DGM6_HUMAN G	10	12	12	12	44	42.96	10244000	569120
A0A8Q3WKR1;O15231;H0Y704;Q6MZQ8;H7BZT5;B3KPM4;B4E2L1;H7C1R1;Q7Z3Q8	Zinc finger protein 185	ZNF185;DKFZp686B22130	A0A8Q3WKR1_HUMAN Zinc finger protein 185 with LIM domain OS=Homo sapiens OX=9606 GN=ZNF185 PE=1 SV=1;ZN185_HUMAN Zinc finger protein 185 OS=Homo sapiens OX=9606 GN=ZNF185 PE=1 SV=3;H0Y704_HUMAN Zinc finger protein 185 with LIM domain (Fragment) OS=Homo sap	9	12	12	12	25.8	76.943	1012800	24113
O75083;B3KXN4;Q59ER5;A0A8V8TNT7;Q53H17;V9HWG7;Q53GN4;A0A8V8TQ74;A0A8V8TQK0;A0A8V8TP22;A0A8V8TNU2;A0A8V8TP31;B4DY05;A0A8V8TQ69;D6RD66;Q9BZT4;B4DS71;B4DZX5;A0A8V8TPA9	WD repeat-containing protein 1	WDR1;HEL-S-52	WDR1_HUMAN WD repeat-containing protein 1 OS=Homo sapiens OX=9606 GN=WDR1 PE=1 SV=4;B3KXN4_HUMAN cDNA FLJ45763 fis, clone N1ESE2000698, highly similar to WD repeat protein 1 OS=Homo sapiens OX=9606 PE=2 SV=1;Q59ER5_HUMAN WD repeat-containing protein 1 isof	19	12	12	12	27.1	66.193	1385400	46179
O75044;B7ZM87;Q5VZB5;A0A1S5UZH8;A0A075B7B5;B7Z3G4;B4DDU0;A0A286YEY3;B4DFE5;P0DMP2;P0DJJ0;E9PDX4;Q5VZB4;A0A087X0L1;A0A075B743;B1AKK3;A0A075B7E9;G5EA48;A0A087WW56;Q5VZB3;A0A075B7E6;A0A2X0SFI2;Q7Z6B7	SLIT-ROBO Rho GTPase-activating protein 2	SRGAP2	SRGP2_HUMAN SLIT-ROBO Rho GTPase-activating protein 2 OS=Homo sapiens OX=9606 GN=SRGAP2 PE=1 SV=3;B7ZM87_HUMAN SLIT-ROBO Rho GTPase activating protein 2 OS=Homo sapiens OX=9606 GN=SRGAP2 PE=1 SV=1;Q5VZB5_HUMAN SLIT-ROBO Rho GTPase activating protein 2 (Fra	23	12	12	12	16.6	120.87	849240	16985
E9KL44;H0YFD6;P40939;B4DRH6;A0A2R8Y4F5;B4DDZ5;A0A2R8YG21;A0A2R8Y688	Trifunctional enzyme subunit alpha, mitochondrial;Long-chain enoyl-CoA hydratase;Long chain 3-hydroxyacyl-CoA dehydrogenase	HADHA	E9KL44_HUMAN enoyl-CoA hydratase OS=Homo sapiens OX=9606 PE=2 SV=1;H0YFD6_HUMAN enoyl-CoA hydratase OS=Homo sapiens OX=9606 GN=HADHA PE=1 SV=2;ECHA_HUMAN Trifunctional enzyme subunit alpha, mitochondrial OS=Homo sapiens OX=9606 GN=HADHA PE=1 SV=2;B4DRH6_HU	8	12	12	12	26.2	82.999	1127700	27504
P49792;A0A8V8TMN6;A0A8V8TLN4;A0A8V8TL79;A0A8V8TLA0;A0A8Q3SII5;J3KNE0;A0A8Q3SII4;V9HWE4;A0A8Q3SIN4;A6NKT7;O14715;Q99666;J3KQ37;P0DJD1;Q7Z3J3;F8VYC4;A0A286YES2;P0DJD0;B4DYH0;H0YBN8;A0A8Q3SIQ7;F8W705;H7BZ48;B4DTM4;A0A8V8TMX6;B4E0M7;B4DTT2;Q13073	E3 SUMO-protein ligase RanBP2	RANBP2	RBP2_HUMAN E3 SUMO-protein ligase RanBP2 OS=Homo sapiens OX=9606 GN=RANBP2 PE=1 SV=2	29	12	12	12	6.1	358.2	244270	1299.3
Q12955;H0Y9E9;Q6ZT73;A8KA62;A0A087WTF3;Q59G01;A0A087WZ65;H0Y3A4;B1AQT0;A0A087WTE8;A0A087WVC2;Q8NAK2;H0YA66;H0YAH5;A0A087WWI5;A0A087X0B4;B3KW60;A0A087WX55;D6RFK6;H0Y951;A0A0U1RQN6;B7Z651;A0A669KB19;H0YAG3;A0A087WY90;Q7Z344;A0A087WZ26;B1AQT1;D6RHY3;D6RBY7	Ankyrin-3	ANK3	ANK3_HUMAN Ankyrin-3 OS=Homo sapiens OX=9606 GN=ANK3 PE=1 SV=3;H0Y9E9_HUMAN Ankyrin 3 OS=Homo sapiens OX=9606 GN=ANK3 PE=1 SV=2;Q6ZT73_HUMAN cDNA FLJ44903 fis, clone BRAMY3005184, highly similar to Mus musculus ankyrin 3, epithelial (Ank3) OS=Homo sapiens	30	14	14	12	5.2	480.4	390520	1697.9
Q2Q1W2	E3 ubiquitin-protein ligase TRIM71	TRIM71	LIN41_HUMAN E3 ubiquitin-protein ligase TRIM71 OS=Homo sapiens OX=9606 GN=TRIM71 PE=1 SV=1	1	12	12	12	20.3	93.384	703860	15301
Q5HYL6;Q9NYL9;H0YNJ8;H0YKU1;H0YNU8;P28289	Tropomodulin-3	DKFZp686E1899;TMOD3	Q5HYL6_HUMAN Uncharacterized protein DKFZp686E1899 OS=Homo sapiens OX=9606 GN=DKFZp686E1899 PE=2 SV=1;TMOD3_HUMAN Tropomodulin-3 OS=Homo sapiens OX=9606 GN=TMOD3 PE=1 SV=1;H0YNJ8_HUMAN Tropomodulin 3 OS=Homo sapiens OX=9606 GN=TMOD3 PE=1 SV=1;H0YKU1_HUMAN	6	12	12	12	42.6	39.554	6690000	352110
Q6IBS0;A0A7I2V2U8;A0A7I2V5D3;A0A7I2V5B1;D6RG15;H0Y858;B4E0A1;A0A7I2YQM6;A0A7I2V3T5;H7C5I2	Twinfilin-2	TWF2	TWF2_HUMAN Twinfilin-2 OS=Homo sapiens OX=9606 GN=TWF2 PE=1 SV=2;A0A7I2V2U8_HUMAN Twinfilin actin binding protein 2 OS=Homo sapiens OX=9606 GN=TWF2 PE=1 SV=1;A0A7I2V5D3_HUMAN Twinfilin actin binding protein 2 OS=Homo sapiens OX=9606 GN=TWF2 PE=1 SV=1;A0A7I	10	13	13	12	53.6	39.548	3231200	161560
Q8IXQ5;A8K364;B7Z4N7;Q8IWW9;B7Z4H7;B7Z4J1;B7Z3P9;H7C259;B7Z886;E5RFN1	Kelch-like protein 7	KLHL7	KLHL7_HUMAN Kelch-like protein 7 OS=Homo sapiens OX=9606 GN=KLHL7 PE=1 SV=2;A8K364_HUMAN cDNA FLJ77412 OS=Homo sapiens OX=9606 PE=2 SV=1;B7Z4N7_HUMAN cDNA FLJ52332, highly similar to Kelch-like protein 7 OS=Homo sapiens OX=9606 PE=2 SV=1;Q8IWW9_HUMAN Kelch	10	12	12	12	30.9	65.991	671780	19194
Q8NC51;Q63HR1;Q5VU21	Plasminogen activator inhibitor 1 RNA-binding protein	SERBP1;DKFZp686P17171	SERB1_HUMAN SERPINE1 mRNA-binding protein 1 OS=Homo sapiens OX=9606 GN=SERBP1 PE=1 SV=2;Q63HR1_HUMAN Uncharacterized protein DKFZp686P17171 OS=Homo sapiens OX=9606 GN=DKFZp686P17171 PE=2 SV=1;Q5VU21_HUMAN PAI-1 mRNA-binding protein variant OS=Homo sapiens	3	12	12	12	34.8	44.965	1769300	98294
Q9BUZ4;B4DUU9;F6SA91;Q2KJU6;Q2KJU3;C9JJ10;A0A0C4DFM9;J9JIG0;K7ER49;Q2KJU5;K7EJG7;J3QS94	TNF receptor-associated factor 4	TRAF4	TRAF4_HUMAN TNF receptor-associated factor 4 OS=Homo sapiens OX=9606 GN=TRAF4 PE=1 SV=1;B4DUU9_HUMAN TNF receptor-associated factor OS=Homo sapiens OX=9606 PE=2 SV=1;F6SA91_HUMAN TNF receptor-associated factor OS=Homo sapiens OX=9606 GN=TRAF4 PE=1 SV=1	12	12	12	12	32.3	53.542	937810	32338
P10809;A0A024R3X4;B3GQS7;B7Z597;A0A7I2V2X6;A0A7I2V599;B7Z4F6;B7Z5E7;A0A7I2YQK6;A0A7I2V5M1;A0A7I2YQ71;A0A7I2V5K3;A0A7I2V369;B7Z532;Q53SE2;E7ESH4;E7EXB4;B9VP19;B9VPB4;Q53QD5;C9J0S9;C9JL25;A0A0S2Z415;C9JCQ4;C9JL19	60 kDa heat shock protein, mitochondrial	HSPD1	CH60_HUMAN 60 kDa heat shock protein, mitochondrial OS=Homo sapiens OX=9606 GN=HSPD1 PE=1 SV=2;A0A024R3X4_HUMAN 60 kDa heat shock protein, mitochondrial (Fragment) OS=Homo sapiens OX=9606 GN=HSPD1 PE=2 SV=1;B3GQS7_HUMAN 60 kDa heat shock protein, mitochond	25	11	11	11	29.3	61.054	675960	21124
P06733;A0A024R4F1;A0A2R8Y6G6;E2DRY6;K7EM90;A4UCS8;A4QMW8;P13929;Q6FHV6;F5H0C8;A0A2R8YEM5;A0A2R8Y879;P09104;Q9NPL4;E5RG95;E5RI09;K7EPM1;A0A2R8Y798;K7EKN2;B4DUJ6;E5RGZ4;F5H1C3;A0A2R8YEG5;L0R849;A8K3B0;K7ERS8;A0A2R8Y6I8	Alpha-enolase;Enolase	ENO1	ENOA_HUMAN Alpha-enolase OS=Homo sapiens OX=9606 GN=ENO1 PE=1 SV=2;A0A024R4F1_HUMAN phosphopyruvate hydratase OS=Homo sapiens OX=9606 GN=HEL-S-17 PE=2 SV=1;A0A2R8Y6G6_HUMAN phosphopyruvate hydratase OS=Homo sapiens OX=9606 GN=ENO1 PE=1 SV=1;E2DRY6_HUMAN ph	27	11	11	11	40.6	47.168	764130	34733
Q15233;A0A7I2V535;A0A7I2V5Y7;A0A0S2Z4Z9;A8K525;A0A7I2V4J2;A0A7I2V4K9;A0A7P0MRW0;A0A7I2V464;A0A7I2V4N2;C9JYS8;H7C367;C9IZL7;C9J4X2;A0A0S2Z4E7;A0A7I2YQK8;A0A0U1RQF9	Non-POU domain-containing octamer-binding protein	NONO	NONO_HUMAN Non-POU domain-containing octamer-binding protein OS=Homo sapiens OX=9606 GN=NONO PE=1 SV=4;A0A7I2V535_HUMAN Non-POU domain containing octamer binding OS=Homo sapiens OX=9606 GN=NONO PE=1 SV=1;A0A7I2V5Y7_HUMAN Non-POU domain containing octamer b	17	12	12	11	30.1	54.231	1885500	89785
Q9ULH0;A0A8I5KT58;A0A8I5KZ42;A0A8I5QL22;A0A1W2PPB7;A0A8I5QJC0;E9PH70;A0A8I5KPM9;A0A8I5KX08;B4DGY1;H0Y8E4;B4DK94;A0A8I5KQK7;H7C584;A0A8I5KTL1;A0A8I5KTG3;A0A076N8A7;A0A076NBC8;B4DG84;Q7Z322;A0A076N408;B4DI12;A0A1W2PPY4;G1UI41	Kinase D-interacting substrate of 220 kDa	KIDINS220	KDIS_HUMAN Kinase D-interacting substrate of 220 kDa OS=Homo sapiens OX=9606 GN=KIDINS220 PE=1 SV=3;A0A8I5KT58_HUMAN Kinase D interacting substrate 220 OS=Homo sapiens OX=9606 GN=KIDINS220 PE=1 SV=1;A0A8I5KZ42_HUMAN Kinase D interacting substrate 220 OS=Ho	24	11	11	11	7.9	196.54	369980	4065.7
A0A994J6U9;A0A994J4E9;B4DUQ1;A0A994J4U9;A0A994J4S7;P61978;A0A994J782;Q5EC54;B4DFF1;Q5T6W2;A0A994J6T5;B3KU16;S4R359;A0A994J795;S4R457	Heterogeneous nuclear ribonucleoprotein K	HNRNPK;HNRPK	A0A994J6U9_HUMAN Heterogeneous nuclear ribonucleoprotein K OS=Homo sapiens OX=9606 GN=HNRNPK PE=1 SV=1;A0A994J4E9_HUMAN Heterogeneous nuclear ribonucleoprotein K OS=Homo sapiens OX=9606 GN=HNRNPK PE=1 SV=1;B4DUQ1_HUMAN Heterogeneous nuclear ribonucleoprote	15	11	11	11	35.9	47.91	1283300	53471
B4DE32;B1AHC9;P12956;B2RDN9;B4E356;Q6IC76	X-ray repair cross-complementing protein 6	XRCC6	B4DE32_HUMAN cDNA FLJ53970, highly similar to ATP-dependent DNA helicase 2 subunit 1 (EC3.6.1.-) OS=Homo sapiens OX=9606 PE=2 SV=1;B1AHC9_HUMAN X-ray repair cross complementing 6 OS=Homo sapiens OX=9606 GN=XRCC6 PE=1 SV=1;XRCC6_HUMAN X-ray repair cross-com	6	11	11	11	25	64.24	804830	27753
B2R8R5;Q13263;M0R0K9;M0R2I3;M0R3C0	Transcription intermediary factor 1-beta	TRIM28	B2R8R5_HUMAN cDNA, FLJ94025, highly similar to Homo sapiens tripartite motif-containing 28 (TRIM28), mRNA OS=Homo sapiens OX=9606 PE=2 SV=1;TIF1B_HUMAN Transcription intermediary factor 1-beta OS=Homo sapiens OX=9606 GN=TRIM28 PE=1 SV=5	5	11	11	11	16.6	88.559	535360	16730
B2RWP0;O60292;Q8IUV1;M0QX89;M0R2Q7;A7E2F9;A0A6Q8PH54;A0A6Q8PFQ0;Q9P2F8	Signal-induced proliferation-associated 1-like protein 3	SIPA1L3	B2RWP0_HUMAN Signal-induced proliferation-associated 1 like 3 OS=Homo sapiens OX=9606 GN=SIPA1L3 PE=2 SV=1;SI1L3_HUMAN Signal-induced proliferation-associated 1-like protein 3 OS=Homo sapiens OX=9606 GN=SIPA1L3 PE=1 SV=3	9	12	11	11	9.3	194.62	334110	3631.7
H7C1N2;O75128;J3KR05;A0A0J9YWK3;A0A3B3IU00	Protein cordon-bleu	COBL	H7C1N2_HUMAN Cordon-bleu WH2 repeat protein (Fragment) OS=Homo sapiens OX=9606 GN=COBL PE=1 SV=1;COBL_HUMAN Protein cordon-bleu OS=Homo sapiens OX=9606 GN=COBL PE=1 SV=2;J3KR05_HUMAN Protein cordon-bleu (Fragment) OS=Homo sapiens OX=9606 GN=COBL PE=1 SV=1	5	14	14	11	20.1	119.04	661600	11407
O75487;Q86SV6;A0A087WT82	Glypican-4;Secreted glypican-4	GPC4	GPC4_HUMAN Glypican-4 OS=Homo sapiens OX=9606 GN=GPC4 PE=1 SV=4;Q86SV6_HUMAN K-glypican OS=Homo sapiens OX=9606 GN=GPC4 PE=3 SV=1	3	12	12	11	33.8	62.411	1653300	59047
Q59GY2;P36578;B4DMJ6;B4DFI6;B4DMJ2;H3BM89;Q53G74;H3BTP7;B4DP82;H3BU31	60S ribosomal protein L4	RPL4	Q59GY2_HUMAN Large ribosomal subunit protein uL4 (Fragment) OS=Homo sapiens OX=9606 PE=2 SV=1;RL4_HUMAN Large ribosomal subunit protein uL4 OS=Homo sapiens OX=9606 GN=RPL4 PE=1 SV=5;B4DMJ6_HUMAN Large ribosomal subunit protein uL4 OS=Homo sapiens OX=9606 P	10	11	11	11	31.5	48.995	894000	49667
P61158;B4DXW1;B4DT29;Q59FV6;B4DTI0;B4E1U3;F8WDR7;F8WEW2;F8WE84	Actin-related protein 3	ACTR3	ARP3_HUMAN Actin-related protein 3 OS=Homo sapiens OX=9606 GN=ACTR3 PE=1 SV=3;B4DXW1_HUMAN Actin related protein 3 OS=Homo sapiens OX=9606 GN=ACTR3 PE=1 SV=1;B4DT29_HUMAN cDNA FLJ51082, highly similar to Actin-like protein 3 OS=Homo sapiens OX=9606 PE=2 SV	9	13	13	11	45.5	47.371	6943000	330620
Q14254;Q6FG43;J3QLD9;E7EMK3;Q9BTI6;K7EKW9	Flotillin-2	FLOT2	FLOT2_HUMAN Flotillin-2 OS=Homo sapiens OX=9606 GN=FLOT2 PE=1 SV=2;Q6FG43_HUMAN Flotillin OS=Homo sapiens OX=9606 GN=FLOT2 PE=2 SV=1;J3QLD9_HUMAN Flotillin OS=Homo sapiens OX=9606 GN=FLOT2 PE=1 SV=1;E7EMK3_HUMAN Flotillin OS=Homo sapiens OX=9606 GN=FLOT2 P	6	11	11	11	32	47.064	1825800	70224
Q14651;C9JAM8;C9JAM3;C9JVY2;C9JU08;C9J359;C9J0F3;C9JYI1	Plastin-1	PLS1	PLSI_HUMAN Plastin-1 OS=Homo sapiens OX=9606 GN=PLS1 PE=1 SV=2	8	13	11	11	28	70.253	1043900	28997
A0A384ME17;P49411	Elongation factor Tu, mitochondrial	TUFM	A0A384ME17_HUMAN Elongation factor Tu OS=Homo sapiens OX=9606 GN=TUFM PE=1 SV=1;EFTU_HUMAN Elongation factor Tu, mitochondrial OS=Homo sapiens OX=9606 GN=TUFM PE=1 SV=3	2	10	10	10	33.2	49.874	421240	14041
A0A384P5W4;Q15058	Kinesin-like protein KIF14	KIF14	A0A384P5W4_HUMAN Epididymis secretory sperm binding protein OS=Homo sapiens OX=9606 PE=2 SV=1;KIF14_HUMAN Kinesin-like protein KIF14 OS=Homo sapiens OX=9606 GN=KIF14 PE=1 SV=1	2	10	10	10	7.1	186.46	214740	2191.2
A0A3B3IS79;F5H527;B4DK64;Q76I76;B3KRE8;K7EKN7;J3KSQ9;K7EP00;A0A3B3ITS1	Protein phosphatase Slingshot homolog 2	SSH2	A0A3B3IS79_HUMAN protein-serine/threonine phosphatase OS=Homo sapiens OX=9606 GN=SSH2 PE=1 SV=1;F5H527_HUMAN protein-serine/threonine phosphatase OS=Homo sapiens OX=9606 GN=SSH2 PE=1 SV=1;B4DK64_HUMAN protein-serine/threonine phosphatase OS=Homo sapiens OX	9	10	10	10	8.8	158.91	337030	5030.3
P30153;C9J9C1;A0A994J3H1;A8K3H8;A8K7B7;A0A994J3N8;B4DDF7;B4DQY1;B4DE69;Q8NB89;B3KQV6;P30154;A8K8B0;B4E1Q0;E9PH38;B7Z1G3;H0YDG7;A0A994J6A3;E9PNM7;E9PHZ6;E9PPI5	Serine/threonine-protein phosphatase 2A 65 kDa regulatory subunit A alpha isoform	PPP2R1A	2AAA_HUMAN Serine/threonine-protein phosphatase 2A 65 kDa regulatory subunit A alpha isoform OS=Homo sapiens OX=9606 GN=PPP2R1A PE=1 SV=4;C9J9C1_HUMAN Protein phosphatase 2 scaffold subunit Aalpha OS=Homo sapiens OX=9606 GN=PPP2R1A PE=1 SV=3;A0A994J3H1_HUM	21	10	10	10	23.8	65.308	624020	19501
A8K492;P56192;B4DF61;B4E0E9;F5H2V6;H0YIP0;H0YHV5;F8VS26;F8W0M7;F8W0S4;F8VZZ9;H0YIC2;F8VPL7	Methionine--tRNA ligase, cytoplasmic	MARS	A8K492_HUMAN Methionine--tRNA ligase, cytoplasmic OS=Homo sapiens OX=9606 PE=2 SV=1;SYMC_HUMAN Methionine--tRNA ligase, cytoplasmic OS=Homo sapiens OX=9606 GN=MARS1 PE=1 SV=2;B4DF61_HUMAN Methionine--tRNA ligase, cytoplasmic OS=Homo sapiens OX=9606 PE=2 SV	13	10	10	10	16.2	101.14	357990	8731.5
O00425;F8WD15	Insulin-like growth factor 2 mRNA-binding protein 3	IGF2BP3	IF2B3_HUMAN Insulin-like growth factor 2 mRNA-binding protein 3 OS=Homo sapiens OX=9606 GN=IGF2BP3 PE=1 SV=2	2	10	10	10	23.1	63.704	750250	25871
Q53R19;O15144;Q9BXV5;H7C3F9;C9JTV5;G5E9J0;G5E9S7	Actin-related protein 2/3 complex subunit 2	ARPC2	Q53R19_HUMAN Arp2/3 complex 34 kDa subunit OS=Homo sapiens OX=9606 GN=ARPC2 PE=2 SV=1;ARPC2_HUMAN Actin-related protein 2/3 complex subunit 2 OS=Homo sapiens OX=9606 GN=ARPC2 PE=1 SV=1;Q9BXV5_HUMAN Arp2/3 complex 34 kDa subunit OS=Homo sapiens OX=9606 PE=2	7	10	10	10	36.3	34.333	2353400	117670
P98160;Q59EG0;A0A3B3IT11;Q2VPA1	Basement membrane-specific heparan sulfate proteoglycan core protein;Endorepellin;LG3 peptide	HSPG2	PGBM_HUMAN Basement membrane-specific heparan sulfate proteoglycan core protein OS=Homo sapiens OX=9606 GN=HSPG2 PE=1 SV=4	4	10	10	10	3.2	468.83	174550	943.5
Q0ZGT2;H7BXY5;B4DUN9;B4DDI0;E7EUA0;E7ETM8;Q7Z4C7	Nexilin	NEXN	NEXN_HUMAN Nexilin OS=Homo sapiens OX=9606 GN=NEXN PE=1 SV=1;H7BXY5_HUMAN Nexilin F-actin binding protein (Fragment) OS=Homo sapiens OX=9606 GN=NEXN PE=1 SV=1;B4DUN9_HUMAN cDNA FLJ56909, highly similar to Rattus norvegicus nexilin (Nexn), transcript varian	7	10	10	10	19	80.657	613100	21141
Q4KMQ1;H3BLU1;Q86WR5;Q8IZ53	Taperin	TPRN;C9orf75	TPRN_HUMAN Taperin OS=Homo sapiens OX=9606 GN=TPRN PE=1 SV=2;H3BLU1_HUMAN Taperin (Fragment) OS=Homo sapiens OX=9606 GN=TPRN PE=1 SV=1;Q86WR5_HUMAN C9orf75 protein (Fragment) OS=Homo sapiens OX=9606 GN=C9orf75 PE=2 SV=1;Q8IZ53_HUMAN C9orf75 protein (Fragme	4	10	10	10	20.4	75.555	827560	22366
Q96P70	Importin-9	IPO9	IPO9_HUMAN Importin-9 OS=Homo sapiens OX=9606 GN=IPO9 PE=1 SV=3	1	10	10	10	13.6	115.96	559010	13310
Q9UQ03;B3KWB4	Coronin-2B	CORO2B	COR2B_HUMAN Coronin-2B OS=Homo sapiens OX=9606 GN=CORO2B PE=1 SV=4	2	10	10	10	27.7	54.953	1127800	46993
P09651;A0A024RB53;Q6IPF2;A0A7I2V3R8;F8W6I7;A0A7I2V3W0;Q0VAC0;Q9BSM5;A0A7I2V2L6;F8VZ49;A0A7I2YQX9;Q32P51;A0A2R8Y4L2;B4E0B5;B4DP35;H0YH80;F8VTQ5;F8W646;Q3MI39;A0A7I2V5U9;A0A7I2V334;A0A7I2YQY2;A0A7I2V2M7;A0A7I2V360;A0A7I2V459;A0A7I2V4F8;A0A7I2V520;A0A7I2V497;A0A7I2V2Q7;A0A7I2V4P7;A0A7I2V2Z4;A0A7I2YQ85;A0A7I2V4M0;A0A7I2V3C7;A0A7I2YQV3;A0A7I2V3U8;A0A7I2V2F1;A0A7I2V5H0;A0A7I2V5N7;A0A7I2V3W4;A0A7I2V2X1;…	Heterogeneous nuclear ribonucleoprotein A1;Heterogeneous nuclear ribonucleoprotein A1, N-terminally processed;Heterogeneous nuclear ribonucleoprotein A1-like 2	HNRNPA1;HNRPA1;HNRNPA1L2	ROA1_HUMAN Heterogeneous nuclear ribonucleoprotein A1 OS=Homo sapiens OX=9606 GN=HNRNPA1 PE=1 SV=5;A0A024RB53_HUMAN Epididymis secretory sperm binding protein OS=Homo sapiens OX=9606 PE=2 SV=1;Q6IPF2_HUMAN Heterogeneous nuclear ribonucleoprotein A1 OS=Homo	50	10	10	9	38.4	38.746	2305700	128090
P63010;A0A140VJE8;A8K0G3;A8K916;A0A087X253;B4DWG4;A0A087WU93;Q68DI0;A0A087WZQ6;A0A087WYD1;B4E261;Q10567;C9J1E7;Q96EL6;K7EJ01;B4DIL5;H7C034;K7ERB2;K7EN71;K7EJX1;K7EKZ5;A0A087WXS3	AP-2 complex subunit beta;AP complex subunit beta	AP2B1;DKFZp781K0743	AP2B1_HUMAN AP-2 complex subunit beta OS=Homo sapiens OX=9606 GN=AP2B1 PE=1 SV=1;A0A140VJE8_HUMAN AP complex subunit beta OS=Homo sapiens OX=9606 GN=AP2B1 PE=2 SV=1;A8K0G3_HUMAN AP complex subunit beta OS=Homo sapiens OX=9606 PE=2 SV=1;A8K916_HUMAN AP comp	22	9	9	9	15	104.55	633310	14393
A0A0A0MQX1;Q9HD67;Q69YP8;E9PEW5;B7ZA23;B7Z3D4;B4DIJ5;Q8NCI3;B4E0P0;D6RGD1;E9PCN3;Q6IPD7	Unconventional myosin-X	MYO10;DKFZp762A083	A0A0A0MQX1_HUMAN Myosin X OS=Homo sapiens OX=9606 GN=MYO10 PE=1 SV=1;MYO10_HUMAN Unconventional myosin-X OS=Homo sapiens OX=9606 GN=MYO10 PE=1 SV=3;Q69YP8_HUMAN Uncharacterized protein DKFZp762A083 (Fragment) OS=Homo sapiens OX=9606 GN=DKFZp762A083 PE=2 SV	12	10	9	9	7.5	238.51	215020	2150.2
P51114;A0A0F7KYT8;A0A8V8TMQ1;A0A0F7L1S3;B4DXZ6;E9PFF5;A0A0F7L0Q8;A0A8V8TNP6;B4DM78;B4DM21;B4DGH9;E7EU85;C9JY20;C9JZE0;C9IZ22;H7C4S4;C9JAJ4;C9J5B4	Fragile X mental retardation syndrome-related protein 1	FXR1	FXR1_HUMAN RNA-binding protein FXR1 OS=Homo sapiens OX=9606 GN=FXR1 PE=1 SV=3;A0A0F7KYT8_HUMAN RNA-binding protein FXR1 OS=Homo sapiens OX=9606 GN=FXR1 PE=2 SV=1;A0A8V8TMQ1_HUMAN RNA-binding protein FXR1 OS=Homo sapiens OX=9606 GN=FXR1 PE=1 SV=1;A0A0F7L1S3	18	9	9	9	22.5	69.72	333710	11918
B4E3I5;A0A140VJE9;Q06481;B4DTV1;B4DKY3;E9PQS3;E9PSC7	Amyloid-like protein 2	APLP2	B4E3I5_HUMAN cDNA FLJ56216, highly similar to Amyloid-like protein 2 (CDEIbox-binding protein) (CDEBP) OS=Homo sapiens OX=9606 PE=2 SV=1;A0A140VJE9_HUMAN Testicular tissue protein Li 23 OS=Homo sapiens OX=9606 PE=2 SV=1;APLP2_HUMAN Amyloid beta precursor l	7	9	9	9	18.3	78.764	606250	20208
A0A2X0TVX1;K7ESB7;Q96HP0;B7Z9U8;B4DIL4;K7EP20;K7EP51	Dedicator of cytokinesis protein 6	DOCK6	A0A2X0TVX1_HUMAN DOCK6 (Fragment) OS=Homo sapiens OX=9606 GN=DOCK6 PE=3 SV=1;K7ESB7_HUMAN Dedicator of cytokinesis 6 OS=Homo sapiens OX=9606 GN=DOCK6 PE=1 SV=2;DOCK6_HUMAN Dedicator of cytokinesis protein 6 OS=Homo sapiens OX=9606 GN=DOCK6 PE=1 SV=3;B7Z9U8	7	11	9	9	6.7	229.78	298330	2924.8
A0A384NKW7;P55060;B4DUC5;B4DS32;B4DM67;B4DPS6;B4DM31	Exportin-2	CSE1L	A0A384NKW7_HUMAN Exportin-2 OS=Homo sapiens OX=9606 PE=2 SV=1;XPO2_HUMAN Exportin-2 OS=Homo sapiens OX=9606 GN=CSE1L PE=1 SV=3;B4DUC5_HUMAN cDNA FLJ53202, highly similar to Exportin-2 OS=Homo sapiens OX=9606 PE=2 SV=1;B4DS32_HUMAN cDNA FLJ56236, highly sim	7	9	9	9	11.9	110.42	366590	7049.7
A0A384NPQ2;Q06830;A0A0A0MSI0;B2R4P2;A0A0A0MRQ5;H7C3T4;V9HW63;Q13162	Peroxiredoxin-1	PRDX1	A0A384NPQ2_HUMAN Epididymis secretory sperm binding protein OS=Homo sapiens OX=9606 PE=2 SV=1;PRDX1_HUMAN Peroxiredoxin-1 OS=Homo sapiens OX=9606 GN=PRDX1 PE=1 SV=1;A0A0A0MSI0_HUMAN Peroxiredoxin-1 (Fragment) OS=Homo sapiens OX=9606 GN=PRDX1 PE=1 SV=1;B2R4	8	10	10	9	58.3	22.11	4132800	275520
B4DZ22;A0A3B3ITW3;B4DL07;P28288	ATP-binding cassette sub-family D member 3	ABCD3	B4DZ22_HUMAN cDNA FLJ54042, highly similar to ATP-binding cassette sub-family D member 3 OS=Homo sapiens OX=9606 PE=2 SV=1;A0A3B3ITW3_HUMAN ATP binding cassette subfamily D member 3 OS=Homo sapiens OX=9606 GN=ABCD3 PE=1 SV=2;B4DL07_HUMAN cDNA FLJ53353, hig	4	9	9	9	21	67.358	740210	20561
Q05CK9;A0A7I2V346;A0A7I2V4Z0;A0A7I2YQN2;B2R8Z8;O60506;Q59GL1;A0A7I2V5Q6;B7Z645;A0A7I2YQV8;A0A7I2V2F2;A0A7I2V309;F6UXX1;A0A7I2V4J0;B7Z213	Heterogeneous nuclear ribonucleoprotein Q	SYNCRIP	Q05CK9_HUMAN SYNCRIP protein (Fragment) OS=Homo sapiens OX=9606 GN=SYNCRIP PE=2 SV=1;A0A7I2V346_HUMAN Synaptotagmin binding cytoplasmic RNA interacting protein OS=Homo sapiens OX=9606 GN=SYNCRIP PE=1 SV=1;A0A7I2V4Z0_HUMAN Synaptotagmin binding cytoplasmic	15	9	9	9	26.5	50.65	388400	16184
B3KM80;Q6ZS99;B3KTP9;A0A7I2V5M5;A0A7I2V428;C9JLB1;A0A7I2V3F3;H7BY16;P19338;A0A7I2V699;A0A7I2V2U7;A0A7I2V349;A0A7I2V506;Q9BQ02;A0A7I2V2S8	Nucleolin	NCL	B3KM80_HUMAN Nucleolin OS=Homo sapiens OX=9606 GN=NCL PE=2 SV=1;Q6ZS99_HUMAN Nucleolin OS=Homo sapiens OX=9606 PE=2 SV=1;B3KTP9_HUMAN Nucleolin OS=Homo sapiens OX=9606 PE=2 SV=1;A0A7I2V5M5_HUMAN Nucleolin OS=Homo sapiens OX=9606 GN=NCL PE=1 SV=1;A0A7I2V428	15	9	9	9	20	58.554	1258200	48393
A0A994J5M8;A0A994J595;Q9UIU0;P54289;Q9UDQ3;B7Z658;Q9UDL7;H0Y715;E7ERK3;C9JE82;C9JVC9;Q9NY47	Voltage-dependent calcium channel subunit alpha-2/delta-1;Voltage-dependent calcium channel subunit alpha-2-1;Voltage-dependent calcium channel subunit delta-1	CACNA2D1;WUGSC:H_DJ0560O14.1	A0A994J5M8_HUMAN Calcium voltage-gated channel auxiliary subunit alpha2delta 1 (Fragment) OS=Homo sapiens OX=9606 GN=CACNA2D1 PE=1 SV=1;A0A994J595_HUMAN Calcium voltage-gated channel auxiliary subunit alpha2delta 1 (Fragment) OS=Homo sapiens OX=9606 GN=CAC	12	9	9	9	11.7	114.64	349120	6982.4
A0A994J5B1;E9PHY5;O43491;E9PK52;I6L9B1;A0A2R8Y5B3;E9PII3;Q59FD8;B4DJ76;Q6R5J7;E9PMV8;H0Y5B0;Q4VXN0;E9PN54;Q9UG62;E9PMG5;B3KUB6;B7Z653;Q9H1C6;Q6ZSX4;A0A0C4DH22;A0A1B0GTW6;Q9H4G0;O60642	Band 4.1-like protein 2	EPB41L2	A0A994J5B1_HUMAN Erythrocyte membrane protein band 4.1 like 2 OS=Homo sapiens OX=9606 GN=EPB41L2 PE=1 SV=1;E9PHY5_HUMAN Erythrocyte membrane protein band 4.1 like 2 OS=Homo sapiens OX=9606 GN=EPB41L2 PE=1 SV=1;E41L2_HUMAN Band 4.1-like protein 2 OS=Homo sa	24	10	10	9	12.2	118.47	448580	7734.1
Q53FG5;B1AHB0;P33992;B4DQ39;B1AHB1;A8K521;B3KVF0;B4DVK5;Q59F49;B1AHB2;B1AHA9	DNA helicase;DNA replication licensing factor MCM5	MCM5	Q53FG5_HUMAN DNA replication licensing factor MCM5 (Fragment) OS=Homo sapiens OX=9606 PE=2 SV=1;B1AHB0_HUMAN DNA replication licensing factor MCM5 OS=Homo sapiens OX=9606 GN=MCM5 PE=1 SV=1;MCM5_HUMAN DNA replication licensing factor MCM5 OS=Homo sapiens OX	11	9	9	9	15.8	82.236	576910	13736
B4E083;Q59GD0;B2R841;P53350;I3L2H5;Q58A51	Serine/threonine-protein kinase PLK;Serine/threonine-protein kinase PLK1	PLK1	B4E083_HUMAN polo kinase OS=Homo sapiens OX=9606 PE=2 SV=1;Q59GD0_HUMAN polo kinase (Fragment) OS=Homo sapiens OX=9606 PE=2 SV=1;B2R841_HUMAN Serine/threonine-protein kinase PLK OS=Homo sapiens OX=9606 PE=2 SV=1;PLK1_HUMAN Serine/threonine-protein kinase P	6	9	9	9	22.3	58.156	850770	27444
B2RA03;P05783;F8VZY9;I6L965;Q8N7Q0	Keratin, type I cytoskeletal 18	KRT18	B2RA03_HUMAN cDNA, FLJ94640, highly similar to Homo sapiens keratin 18 (KRT18), mRNA OS=Homo sapiens OX=9606 PE=2 SV=1;K1C18_HUMAN Keratin, type I cytoskeletal 18 OS=Homo sapiens OX=9606 GN=KRT18 PE=1 SV=2;F8VZY9_HUMAN Keratin 18 OS=Homo sapiens OX=9606 GN	5	16	14	9	40	48.029	3489700	134220
P30101;V9HVY3;B3KQT9;A0A8I5KT88;B3KQT2;A0A8I5KNU9;A0A8I5KPY2;A0A8I5QKQ5;A0A8I5KW33;A0A8I5KS72;B4DJ98;A0A8I5KW00;A0A8I5KXC9;A0A8I5KRV3;A0A8I5KYJ6;A0A8I5KXE2;B4DDM1;A0A8I5KP58;A0A8I5QJM1;H7BZJ3;A0A8I5KTA1	Protein disulfide-isomerase A3;Protein disulfide-isomerase	PDIA3;HEL-S-269	PDIA3_HUMAN Protein disulfide-isomerase A3 OS=Homo sapiens OX=9606 GN=PDIA3 PE=1 SV=4;V9HVY3_HUMAN Protein disulfide-isomerase OS=Homo sapiens OX=9606 GN=HEL-S-269 PE=2 SV=1;B3KQT9_HUMAN Protein disulfide-isomerase OS=Homo sapiens OX=9606 PE=2 SV=1;A0A8I5K	21	9	9	9	20.6	56.782	474440	16360
H0YKB5;B3KTQ2;Q08431;B4E396;A0A8Q3SI86;A0A8Q3WKS4;A0A8Q3SIX6;A0A8Q3SIZ9;H0YKS8	Lactadherin;Lactadherin short form;Medin	MFGE8	H0YKB5_HUMAN Milk fat globule EGF and factor V/VIII domain containing OS=Homo sapiens OX=9606 GN=MFGE8 PE=1 SV=2;B3KTQ2_HUMAN cDNA FLJ38589 fis, clone HCHON2010074, highly similar to LACTADHERIN OS=Homo sapiens OX=9606 PE=2 SV=1;MFGM_HUMAN Lactadherin OS=H	9	9	9	9	30.9	42.451	1229400	51223
P13010;Q53T09;C9JZ81;Q53TC2	X-ray repair cross-complementing protein 5	XRCC5	XRCC5_HUMAN X-ray repair cross-complementing protein 5 OS=Homo sapiens OX=9606 GN=XRCC5 PE=1 SV=3;Q53T09_HUMAN Uncharacterized protein XRCC5 (Fragment) OS=Homo sapiens OX=9606 GN=XRCC5 PE=3 SV=1	4	9	9	9	20.6	82.704	548090	14423
P13797;B4DPW9;Q53GY0;Q96HI1;U3KQI3;H7C4N2;B4DI60;B4DPU6;Q59GX5;V9HWJ7;Q53FI1;P13796;A7E2S2;Q5TBN3;F2Z2Z9;B3KUI1	Plastin-3	PLS3	PLST_HUMAN Plastin-3 OS=Homo sapiens OX=9606 GN=PLS3 PE=1 SV=4;B4DPW9_HUMAN cDNA FLJ51929, highly similar to Plastin-3 OS=Homo sapiens OX=9606 PE=2 SV=1;Q53GY0_HUMAN Plastin 3 variant (Fragment) OS=Homo sapiens OX=9606 PE=2 SV=1;Q96HI1_HUMAN Similar to pla	16	19	19	9	41.7	70.81	7592500	205200
P15880;Q3KQT6;Q8J014;Q8N5L9;Q6IPX5;E9PQD7;H0YEN5;E9PMM9;I3L404;Q8NI61;E9PPT0;E9PM36;Q9BSW5;O60249;A4D0Y7;Q8NI62;H3BNG3;H0YE27	40S ribosomal protein S2	RPS2;rps2;OK/KNS-cl.7	RS2_HUMAN Small ribosomal subunit protein uS5 OS=Homo sapiens OX=9606 GN=RPS2 PE=1 SV=2;Q3KQT6_HUMAN Small ribosomal subunit protein uS5 OS=Homo sapiens OX=9606 GN=RPS2 PE=2 SV=1;Q8J014_HUMAN Small ribosomal subunit protein uS5 OS=Homo sapiens OX=9606 GN=r	18	9	9	9	36.9	31.324	1011300	56184
Q4LE36;P53396;Q8N9C4;K7ESG8	ATP-citrate synthase	ACLY variant protein;ACLY	Q4LE36_HUMAN ATP-citrate synthase (Fragment) OS=Homo sapiens OX=9606 GN=ACLY variant protein PE=2 SV=1;ACLY_HUMAN ATP-citrate synthase OS=Homo sapiens OX=9606 GN=ACLY PE=1 SV=3;Q8N9C4_HUMAN ATP-citrate synthase OS=Homo sapiens OX=9606 PE=2 SV=1	4	9	9	9	11.7	124.56	350880	5569.5
V9HW98;P62258;B7ZA86;G9K389;G9K388;K7EM20;B4DJB0;B4DJF2;I3L3T1;K7EIT4;I3L0W5;B3KT37	14-3-3 protein epsilon	HEL2;YWHAE;YWHAE/FAM22B fusion;YWHAE/FAM22A fusion	V9HW98_HUMAN Epididymis luminal protein 2 OS=Homo sapiens OX=9606 GN=HEL2 PE=1 SV=1;1433E_HUMAN 14-3-3 protein epsilon OS=Homo sapiens OX=9606 GN=YWHAE PE=1 SV=1;B7ZA86_HUMAN cDNA, FLJ79100, highly similar to 14-3-3 protein epsilon (14-3-3E) OS=Homo sapien	12	10	10	9	53.3	29.174	1990900	117110
P83111;H0YNN5	Serine beta-lactamase-like protein LACTB, mitochondrial	LACTB	LACTB_HUMAN Serine beta-lactamase-like protein LACTB, mitochondrial OS=Homo sapiens OX=9606 GN=LACTB PE=1 SV=2	2	9	9	9	25.4	60.693	210770	8430.6
Q12792;F8VS81;F8W1Q9;F8VRG3	Twinfilin-1	TWF1	TWF1_HUMAN Twinfilin-1 OS=Homo sapiens OX=9606 GN=TWF1 PE=1 SV=3;F8VS81_HUMAN Twinfilin actin binding protein 1 (Fragment) OS=Homo sapiens OX=9606 GN=TWF1 PE=1 SV=1	4	10	9	9	42	40.282	1430300	65014
Q14145;A0A2P1M8C0;K7ESE0;K7EJ49;K7EJD8;K7EPZ3;K7EQX2	Kelch-like ECH-associated protein 1	KEAP1	KEAP1_HUMAN Kelch-like ECH-associated protein 1 OS=Homo sapiens OX=9606 GN=KEAP1 PE=1 SV=2;A0A2P1M8C0_HUMAN Kelch-like ECH-associated protein 1 OS=Homo sapiens OX=9606 PE=2 SV=1;K7ESE0_HUMAN Kelch-like ECH-associated protein 1 (Fragment) OS=Homo sapiens OX	7	9	9	9	25.2	69.666	485100	13860
Q16643;A0A2Z6ATB6;B3KSQ7;B7Z2Z0;D6R9Q9;D6RFI1	Drebrin	DBN1	DREB_HUMAN Drebrin OS=Homo sapiens OX=9606 GN=DBN1 PE=1 SV=4;A0A2Z6ATB6_HUMAN Drebrin A OS=Homo sapiens OX=9606 GN=DBN1 PE=2 SV=1;B3KSQ7_HUMAN Drebrin 1, isoform CRA_d OS=Homo sapiens OX=9606 GN=DBN1 PE=2 SV=1	6	42	42	9	62.2	71.428	107440000	3979400
Q53GR7;Q9UJS0;B7Z2E2;R4GN64;Q75M55;Q75KX8;B3KMV8;O75746	Calcium-binding mitochondrial carrier protein Aralar2	SLC25A13	Q53GR7_HUMAN Solute carrier family 25, member 13 (Citrin) variant (Fragment) OS=Homo sapiens OX=9606 PE=2 SV=1;S2513_HUMAN Electrogenic aspartate/glutamate antiporter SLC25A13, mitochondrial OS=Homo sapiens OX=9606 GN=SLC25A13 PE=1 SV=2;B7Z2E2_HUMAN cDNA F	8	9	9	9	18.1	74.116	879470	25867
Q6P4F7;A0A2X0SFK9;H3BR51;H3BQ41;A0A8I5KS94;A0A8I5KWH8	Rho GTPase-activating protein 11A	ARHGAP11A	RHGBA_HUMAN Rho GTPase-activating protein 11A OS=Homo sapiens OX=9606 GN=ARHGAP11A PE=1 SV=2;A0A2X0SFK9_HUMAN ARHGAP11A (Fragment) OS=Homo sapiens OX=9606 GN=ARHGAP11A PE=4 SV=1	6	9	9	9	11	113.86	411940	8407
Q92598;B4DF68;A0A0A0MSM0;B4DY72;B4DZB4;Q5TBM3;R4GN69;B4DXT2	Heat shock protein 105 kDa	HSPH1	HS105_HUMAN Heat shock protein 105 kDa OS=Homo sapiens OX=9606 GN=HSPH1 PE=1 SV=1;B4DF68_HUMAN cDNA FLJ55325, highly similar to Heat-shock protein 105 kDa OS=Homo sapiens OX=9606 PE=2 SV=1;A0A0A0MSM0_HUMAN Heat shock protein family H (Hsp110) member 1 OS=H	8	10	10	9	15.5	96.864	329440	7009.3
Q9BQI0;B7Z6K5;Q5JUP3;A6PVM9	Allograft inflammatory factor 1-like	AIF1L	AIF1L_HUMAN Allograft inflammatory factor 1-like OS=Homo sapiens OX=9606 GN=AIF1L PE=1 SV=1;B7Z6K5_HUMAN cDNA FLJ54805, highly similar to Ionized calcium-binding adapter molecule 2 OS=Homo sapiens OX=9606 PE=2 SV=1;Q5JUP3_HUMAN Allograft inflammatory facto	4	9	9	9	55.3	17.068	9974600	1108300
Q9BR76;Q9NSK3;A0A087WW53;F5H390;Q59F81;B4DIU2;F5H0D2;Q2NNQ8;A9Z1Z3	Coronin-1B	CORO1B;DKFZp762I166	COR1B_HUMAN Coronin-1B OS=Homo sapiens OX=9606 GN=CORO1B PE=1 SV=1;Q9NSK3_HUMAN Uncharacterized protein DKFZp762I166 (Fragment) OS=Homo sapiens OX=9606 GN=DKFZp762I166 PE=2 SV=1	9	9	9	9	25.4	54.234	496130	24806
Q9BRK4;B4DP66;Q9BRY6;B1AL11;B1AL12;B1AL13;S4R3W7	Leucine zipper putative tumor suppressor 2	LZTS2	LZTS2_HUMAN Leucine zipper putative tumor suppressor 2 OS=Homo sapiens OX=9606 GN=LZTS2 PE=1 SV=2;B4DP66_HUMAN cDNA FLJ60755, highly similar to Leucine zipper putative tumor suppressor 2 OS=Homo sapiens OX=9606 PE=2 SV=1;Q9BRY6_HUMAN LZTS2 protein (Fragmen	7	9	9	9	15.2	72.759	496200	14177
Q9H9Z2;A0A1B0GTK2;A7E2T3;A0A1B0GVD3;Q6ZN17	Protein lin-28 homolog A	LIN28A	LN28A_HUMAN Protein lin-28 homolog A OS=Homo sapiens OX=9606 GN=LIN28A PE=1 SV=1	5	9	9	9	55	22.743	892670	74389
Q9NR50;Q9HA31;H0Y580;A0A0D9SEN0	Translation initiation factor eIF-2B subunit gamma	EIF2B3	EI2BG_HUMAN Translation initiation factor eIF-2B subunit gamma OS=Homo sapiens OX=9606 GN=EIF2B3 PE=1 SV=1;Q9HA31_HUMAN (human) hypothetical protein OS=Homo sapiens OX=9606 GN=EIF2B3 PE=2 SV=1;H0Y580_HUMAN Eukaryotic translation initiation factor 2B subuni	4	9	9	9	28.3	50.24	288670	11547
B2RBA6;A0A0S2Z4A5;P33993;C6EMX8;B3KUD7;B4DDF5;A0A0S2Z441;C9J8M6;Q9H4N9	DNA helicase;DNA replication licensing factor MCM7	MCM7	B2RBA6_HUMAN DNA replication licensing factor MCM7 OS=Homo sapiens OX=9606 GN=MCM7 PE=2 SV=1;A0A0S2Z4A5_HUMAN DNA replication licensing factor MCM7 (Fragment) OS=Homo sapiens OX=9606 GN=MCM7 PE=2 SV=1;MCM7_HUMAN DNA replication licensing factor MCM7 OS=Hom	9	8	8	8	16.6	81.279	213810	5626.5
A0A0U1RRM4;P26599;A6NLN1;A0A7I2V621;A0A0D9SF20;K7ELW5;K7EKJ7;K7EK45;A0A7I2V4H6;A0A6Q8PEX4;A0A087WUW5;K7ES59;Q59H49	Polypyrimidine tract-binding protein 1	PTBP1	A0A0U1RRM4_HUMAN Polypyrimidine tract-binding protein 1 OS=Homo sapiens OX=9606 GN=PTBP1 PE=1 SV=1;PTBP1_HUMAN Polypyrimidine tract-binding protein 1 OS=Homo sapiens OX=9606 GN=PTBP1 PE=1 SV=2;A6NLN1_HUMAN Polypyrimidine tract-binding protein 1 OS=Homo sap	13	8	8	8	21.1	62.463	521160	26058
A0A1B0GTN9;E9PKC0;A0A8V8TMS3;A0A8Q3WLI9;Q6IQ23;H0YDE2;A0A1B0GUM1;A0A1B0GUN0;E9PL74;E9PIK1;Q8IUS9	Pleckstrin homology domain-containing family A member 7	PLEKHA7	A0A1B0GTN9_HUMAN Pleckstrin homology domain containing A7 (Fragment) OS=Homo sapiens OX=9606 GN=PLEKHA7 PE=1 SV=1;E9PKC0_HUMAN Pleckstrin homology domain containing A7 OS=Homo sapiens OX=9606 GN=PLEKHA7 PE=1 SV=1;A0A8V8TMS3_HUMAN Pleckstrin homology domain	11	8	8	8	8.1	135.31	154880	2277.6
Q5VTI5;A0A1B0GUN5;Q9Y2H5;A0A5F9ZH45	Pleckstrin homology domain-containing family A member 6	PLEKHA6	Q5VTI5_HUMAN Pleckstrin homology domain containing A6 OS=Homo sapiens OX=9606 GN=PLEKHA6 PE=1 SV=1;A0A1B0GUN5_HUMAN Pleckstrin homology domain containing A6 OS=Homo sapiens OX=9606 GN=PLEKHA6 PE=1 SV=1;PKHA6_HUMAN Pleckstrin homology domain-containing fami	4	8	8	8	11.3	119.29	254040	4793.1
Q00839;A0A994J6V2;A0A1W2PPS1;B4DLR3;B3KX72;A0A1X7SBS1;A0A1W2PP35;Q96BA7;Q5RI18;A0A1W2PPH7;A0A1W2PPL4;A0A1W2PP34;A0A1W2PQL0;Q7Z4Q5;A0A1W2PRZ7;A0A1W2PQ74;A0A1W2PQD4;A0A1W2PP22	Heterogeneous nuclear ribonucleoprotein U	HNRNPU;HNRPU	HNRPU_HUMAN Heterogeneous nuclear ribonucleoprotein U OS=Homo sapiens OX=9606 GN=HNRNPU PE=1 SV=6;A0A994J6V2_HUMAN Heterogeneous nuclear ribonucleoprotein U (Fragment) OS=Homo sapiens OX=9606 GN=HNRNPU PE=1 SV=1;A0A1W2PPS1_HUMAN Heterogeneous nuclear ribon	18	8	8	8	15.2	90.583	821470	22202
O60313;A0A2R8Y3X5;E5KLM1;E5KLJ9;E5KLM0;E5KLM2;E5KLK0;E5KLL9;A0A2R8YE78;A0A2R8YDM2;C9JMB8;A0A2R8YFD1;A0A2R8YGE5;Q6PEK6;A0A2R8Y4G4;A0A2R8YD53;A0A2R8Y4Q3;A0A2R8YE54	Dynamin-like 120 kDa protein, mitochondrial;Dynamin-like 120 kDa protein, form S1	OPA1	OPA1_HUMAN Dynamin-like 120 kDa protein, mitochondrial OS=Homo sapiens OX=9606 GN=OPA1 PE=1 SV=3;A0A2R8Y3X5_HUMAN Dynamin-like 120 kDa protein, mitochondrial OS=Homo sapiens OX=9606 GN=OPA1 PE=1 SV=1;E5KLM1_HUMAN Dynamin-like 120 kDa protein, mitochondrial	18	8	8	8	11	111.63	172180	3188.5
Q3KR16;A0A2X0TW08;F5H731	Pleckstrin homology domain-containing family G member 6	PLEKHG6	PKHG6_HUMAN Pleckstrin homology domain-containing family G member 6 OS=Homo sapiens OX=9606 GN=PLEKHG6 PE=1 SV=3;A0A2X0TW08_HUMAN PLEKHG6 (Fragment) OS=Homo sapiens OX=9606 GN=PLEKHG6 PE=4 SV=1;F5H731_HUMAN Pleckstrin homology and RhoGEF domain containing	3	8	8	8	13.7	88.959	284260	6610.7
P48729;V9HW00;U3KPX3;A0A590UJ43;B4E1D9;D6REM4;B4DER9;A0A5F9W493;Q05DL3;E7ETM0;H0Y9X2;U3KQK7;Q6PJ06;B4DFH4;Q8N752;A0A590UK94;D6RGE5;E5RG27;U3KQ83;A0A590UJQ7	Casein kinase I isoform alpha	CSNK1A1;HEL-S-77p	KC1A_HUMAN Casein kinase I isoform alpha OS=Homo sapiens OX=9606 GN=CSNK1A1 PE=1 SV=2;V9HW00_HUMAN Epididymis secretory sperm binding protein Li 77p (Fragment) OS=Homo sapiens OX=9606 GN=HEL-S-77p PE=2 SV=1;U3KPX3_HUMAN Casein kinase 1 alpha 1 OS=Homo sapi	20	8	8	8	30.9	38.914	603270	31751
Q04637;E7EX73;Q4LE58;B2RU06;B2RU10;A0A7I2Y1C3;B4DGF1;E9PGM1;E7EUU4;B4DSI9;C9JF13;Q96I65;H7C044;C9J6B6;C9K073;C9J2Z7;A0A6Q8PFB2;A0A804HJV5;Q59GJ0;A0A0U1RQK7;A0A8I5KT99;A0A8J9G7U8;B4DZE1;A0A8I5QJH9;O43432;A0A0A0MSA7;B4DH17;A0A8I5KV92	Eukaryotic translation initiation factor 4 gamma 1	EIF4G1;EIF4G1 variant protein	IF4G1_HUMAN Eukaryotic translation initiation factor 4 gamma 1 OS=Homo sapiens OX=9606 GN=EIF4G1 PE=1 SV=4;E7EX73_HUMAN Eukaryotic translation initiation factor 4 gamma 1 OS=Homo sapiens OX=9606 GN=EIF4G1 PE=1 SV=1;Q4LE58_HUMAN eIF4G1 variant protein (Frag	28	8	8	8	6.4	175.49	248900	3660.3
Q53GE2;Q53GC7;A4D0V4;P47755;F8W9N7;B4DE01;C9JUG7	F-actin-capping protein subunit alpha-2	CAPZA2	Q53GE2_HUMAN F-actin-capping protein subunit alpha (Fragment) OS=Homo sapiens OX=9606 PE=2 SV=1;Q53GC7_HUMAN F-actin-capping protein subunit alpha (Fragment) OS=Homo sapiens OX=9606 PE=2 SV=1;A4D0V4_HUMAN F-actin-capping protein subunit alpha OS=Homo sapie	7	11	8	8	60.1	32.967	3456100	265860
A8K0T9;P52907	F-actin-capping protein subunit alpha-1	CAPZA1	A8K0T9_HUMAN F-actin-capping protein subunit alpha OS=Homo sapiens OX=9606 PE=2 SV=1;CAZA1_HUMAN F-actin-capping protein subunit alpha-1 OS=Homo sapiens OX=9606 GN=CAPZA1 PE=1 SV=3	2	11	11	8	53.1	32.908	8690600	668510
A8K2T6;P21709	Receptor protein-tyrosine kinase;Ephrin type-A receptor 1	EPHA1	A8K2T6_HUMAN receptor protein-tyrosine kinase OS=Homo sapiens OX=9606 PE=2 SV=1;EPHA1_HUMAN Ephrin type-A receptor 1 OS=Homo sapiens OX=9606 GN=EPHA1 PE=1 SV=4	2	8	8	8	11.2	108.06	309520	7034.6
Q12906;F4ZW65;F4ZW66;A8K590;F4ZW64;B4DFG4;B4DDF3;Q59GP7;K7ER69;K7EKJ9;A0A0S2Z5K8;V9HWK4;K7EJ09;Q96SI9;K7EKY0;K7ENK6;K7EM82;K7ERM6	Interleukin enhancer-binding factor 3	ILF3	ILF3_HUMAN Interleukin enhancer-binding factor 3 OS=Homo sapiens OX=9606 GN=ILF3 PE=1 SV=3;F4ZW65_HUMAN NF90b OS=Homo sapiens OX=9606 PE=2 SV=1;F4ZW66_HUMAN NF110b OS=Homo sapiens OX=9606 PE=2 SV=1;A8K590_HUMAN cDNA FLJ77456, highly similar to Homo sapiens	18	8	8	8	11	95.337	333550	9015
Q9P0L0;A8KA83;J3QKM9	Vesicle-associated membrane protein-associated protein A	VAPA	VAPA_HUMAN Vesicle-associated membrane protein-associated protein A OS=Homo sapiens OX=9606 GN=VAPA PE=1 SV=3;A8KA83_HUMAN Epididymis secretory sperm binding protein OS=Homo sapiens OX=9606 PE=1 SV=1	3	9	9	8	40.6	27.893	2015000	143930
Q96IR1;Q53HV1;B2R491;P62701;C9JEH7;A4FU11;Q496E4;P22090;B7Z1M6;Q8TD47	40S ribosomal protein S4;40S ribosomal protein S4, X isoform	RPS4X	Q96IR1_HUMAN RPS4X protein (Fragment) OS=Homo sapiens OX=9606 GN=RPS4X PE=2 SV=2;Q53HV1_HUMAN Ribosomal protein S4, X-linked X isoform variant (Fragment) OS=Homo sapiens OX=9606 PE=2 SV=1;B2R491_HUMAN 40S ribosomal protein S4 OS=Homo sapiens OX=9606 GN=RPS	10	8	8	8	34.2	27.259	1275000	79685
B2R5V0;Q13772;B4DF87;Q96E88;B4DZ85;V9H022	Nuclear receptor coactivator 4	NCOA4	B2R5V0_HUMAN cDNA, FLJ92637, highly similar to Homo sapiens nuclear receptor coactivator 4 (NCOA4), mRNA OS=Homo sapiens OX=9606 PE=2 SV=1;NCOA4_HUMAN Nuclear receptor coactivator 4 OS=Homo sapiens OX=9606 GN=NCOA4 PE=1 SV=1;B4DF87_HUMAN Nuclear receptor c	6	8	8	8	17.9	69.778	182940	5901.4
B2RBR9;Q14974;B7Z5M1;J3KTM9;B7Z752;J3QR48;J3QRG4	Importin subunit beta-1	KPNB1	B2RBR9_HUMAN cDNA, FLJ95650, highly similar to Homo sapiens karyopherin (importin) beta 1 (KPNB1), mRNA OS=Homo sapiens OX=9606 PE=2 SV=1;IMB1_HUMAN Importin subunit beta-1 OS=Homo sapiens OX=9606 GN=KPNB1 PE=1 SV=2;B7Z5M1_HUMAN cDNA FLJ50625, highly simil	7	8	8	8	12.6	97.183	545810	13645
G3V126;B3KUZ7;Q9UI12;B4E054;Q8TF11;H0YB41;E5RG49;E5RHH0	V-type proton ATPase subunit H	ATP6V1H	G3V126_HUMAN V-type proton ATPase subunit H OS=Homo sapiens OX=9606 GN=ATP6V1H PE=1 SV=1;B3KUZ7_HUMAN V-type proton ATPase subunit H OS=Homo sapiens OX=9606 PE=2 SV=1;VATH_HUMAN V-type proton ATPase subunit H OS=Homo sapiens OX=9606 GN=ATP6V1H PE=1 SV=1;B4	8	8	8	8	28.4	51.57	430790	17950
B3KX11;Q2TU64;Q59H77;P49368;B4DUR8;Q5SZW8;E9PRC8;Q5SZX6;E9PQ35;E9PM09;Q5SZX9	T-complex protein 1 subunit gamma	CCT3	B3KX11_HUMAN T-complex protein 1 subunit gamma OS=Homo sapiens OX=9606 PE=2 SV=1;Q2TU64_HUMAN T-complex protein 1 subunit gamma OS=Homo sapiens OX=9606 PE=2 SV=1;Q59H77_HUMAN T-complex protein 1 subunit gamma (Fragment) OS=Homo sapiens OX=9606 PE=2 SV=1;TC	11	8	8	8	15.9	57.945	282190	8818.3
H7C463;C9J406;B4DS66;B9A067;B4DQY2;B4DKR1;Q16891;B4DT20;B4E2B5	MICOS complex subunit MIC60	IMMT	H7C463_HUMAN MICOS complex subunit MIC60 (Fragment) OS=Homo sapiens OX=9606 GN=IMMT PE=1 SV=1;C9J406_HUMAN MICOS complex subunit MIC60 OS=Homo sapiens OX=9606 GN=IMMT PE=1 SV=1;B4DS66_HUMAN MICOS complex subunit MIC60 OS=Homo sapiens OX=9606 PE=2 SV=1;B9A0	9	8	8	8	18.1	68.064	424080	11160
B4DW34;Q92485;F8VWW8;B4DEC6;B4DE65;Q5T0Y8;F8VXS3	Acid sphingomyelinase-like phosphodiesterase 3b	SMPDL3B	B4DW34_HUMAN Acid sphingomyelinase-like phosphodiesterase OS=Homo sapiens OX=9606 PE=2 SV=1;ASM3B_HUMAN Acid sphingomyelinase-like phosphodiesterase 3b OS=Homo sapiens OX=9606 GN=SMPDL3B PE=1 SV=2;F8VWW8_HUMAN Sphingomyelin phosphodiesterase acid like 3B O	7	8	8	8	29.2	50.785	1026900	57050
V9GYY3;F5H2F4;B7Z809;P11586;A0A8V8TL50;V9GZ78;A0A8V8TMA4;A0A8V8TKT4;A0A494C1T2;A0A8V8TKR5;A0A8V8TL46;A0A8V8TKS0;A0A8C8UXK2;A0A8V8TMA9	C-1-tetrahydrofolate synthase, cytoplasmic;Methylenetetrahydrofolate dehydrogenase;Methenyltetrahydrofolate cyclohydrolase;Formyltetrahydrofolate synthetase;C-1-tetrahydrofolate synthase, cytoplasmic, N-terminally processed	MTHFD1	V9GYY3_HUMAN C-1-tetrahydrofolate synthase, cytoplasmic OS=Homo sapiens OX=9606 GN=MTHFD1 PE=1 SV=2;F5H2F4_HUMAN C-1-tetrahydrofolate synthase, cytoplasmic OS=Homo sapiens OX=9606 GN=MTHFD1 PE=1 SV=2;B7Z809_HUMAN C-1-tetrahydrofolate synthase, cytoplasmic	14	8	8	8	11.3	99.719	195140	3752.7
G3V1A4;V9HWI5;E9PK25;P23528;E9PP50;E9PQB7;E9PLJ3;E9PS23;B4E112	Cofilin-1	CFL1;HEL-S-15	G3V1A4_HUMAN Cofilin 1 OS=Homo sapiens OX=9606 GN=CFL1 PE=1 SV=1;V9HWI5_HUMAN Epididymis secretory protein Li 15 OS=Homo sapiens OX=9606 GN=HEL-S-15 PE=2 SV=1;E9PK25_HUMAN Cofilin 1 OS=Homo sapiens OX=9606 GN=CFL1 PE=1 SV=1;COF1_HUMAN Cofilin-1 OS=Homo sap	9	10	10	8	67.8	16.811	3083100	342570
H0Y8C6;O00410;B4E0R6;B3KWG6;H0Y3V4;E7ETV3;E7EWK4;E7EX05;E7EV12;E7EQT5;Q9BVS9	Importin-5	IPO5	H0Y8C6_HUMAN Importin 5 (Fragment) OS=Homo sapiens OX=9606 GN=IPO5 PE=1 SV=1;IPO5_HUMAN Importin-5 OS=Homo sapiens OX=9606 GN=IPO5 PE=1 SV=4;B4E0R6_HUMAN cDNA FLJ54573, highly similar to Importin beta-3 OS=Homo sapiens OX=9606 PE=2 SV=1;B3KWG6_HUMAN cDNA F	11	8	8	8	12.7	123.75	254080	4537.2
I3L1P8;Q6IBH0;Q02978	Mitochondrial 2-oxoglutarate/malate carrier protein	SLC25A11	I3L1P8_HUMAN Solute carrier family 25 member 11 (Fragment) OS=Homo sapiens OX=9606 GN=SLC25A11 PE=1 SV=1;Q6IBH0_HUMAN SLC25A11 protein OS=Homo sapiens OX=9606 GN=SLC25A11 PE=2 SV=1;M2OM_HUMAN Mitochondrial 2-oxoglutarate/malate carrier protein OS=Homo sapi	3	8	8	8	36.1	32.182	677440	39849
P07814;V9GYZ6;Q3KQZ8;B4DKX5;B4DP50;H6WCP5	Bifunctional glutamate/proline--tRNA ligase;Glutamate--tRNA ligase;Proline--tRNA ligase	EPRS	SYEP_HUMAN Bifunctional glutamate/proline--tRNA ligase OS=Homo sapiens OX=9606 GN=EPRS1 PE=1 SV=5;V9GYZ6_HUMAN glutamate--tRNA ligase (Fragment) OS=Homo sapiens OX=9606 GN=EPRS1 PE=1 SV=1;Q3KQZ8_HUMAN glutamate--tRNA ligase (Fragment) OS=Homo sapiens OX=96	6	8	8	8	7.8	170.59	271480	3310.7
P34932;V9HW33;Q59GF8;B4DH02;B4DUS3;B4DIZ3;O14992;B4DT47;B4E354;B4E0H6;Q7KYN0;B3KNM0;D6RJ96;E9PDE8;A0A140VKE7;Q53ZP9;B4DZR0;O95757;B0AZU6;B4DSE8	Heat shock 70 kDa protein 4	HSPA4;HEL-S-5a;HS24/p52	HSP74_HUMAN Heat shock 70 kDa protein 4 OS=Homo sapiens OX=9606 GN=HSPA4 PE=1 SV=4;V9HW33_HUMAN Heat shock 70 kDa protein 4 OS=Homo sapiens OX=9606 GN=HEL-S-5a PE=2 SV=1;Q59GF8_HUMAN Heat shock 70 kDa protein 4 (Fragment) OS=Homo sapiens OX=9606 PE=2 SV=1;	20	9	8	8	16.2	94.33	394680	7893.5
P46781;B5MCT8;C9JM19;B7Z732;A5D904;F2Z3C0;A8MXK4	40S ribosomal protein S9	RPS9	RS9_HUMAN Small ribosomal subunit protein uS4 OS=Homo sapiens OX=9606 GN=RPS9 PE=1 SV=3;B5MCT8_HUMAN Small ribosomal subunit protein uS4 OS=Homo sapiens OX=9606 GN=RPS9 PE=1 SV=1;C9JM19_HUMAN Small ribosomal subunit protein uS4 OS=Homo sapiens OX=9606 GN=R	7	8	8	8	38.1	22.591	617910	56173
P61160;Q8IY98;B4DHK9;B4DWQ5;A0A1B0GWD0;A0A1B0GWH0	Actin-related protein 2	ACTR2	ARP2_HUMAN Actin-related protein 2 OS=Homo sapiens OX=9606 GN=ACTR2 PE=1 SV=1;Q8IY98_HUMAN ACTR2 protein OS=Homo sapiens OX=9606 GN=ACTR2 PE=2 SV=1;B4DHK9_HUMAN cDNA FLJ51656, highly similar to Actin-like protein 2 OS=Homo sapiens OX=9606 PE=2 SV=1;B4DWQ5_	6	8	8	8	29.9	44.76	3676700	282820
V9HW96;P78371;B7Z4R3;F5GWF6;F8VQ14;Q9H369	T-complex protein 1 subunit beta	HEL-S-100n;CCT2	V9HW96_HUMAN T-complex protein 1 subunit beta OS=Homo sapiens OX=9606 GN=HEL-S-100n PE=1 SV=1;TCPB_HUMAN T-complex protein 1 subunit beta OS=Homo sapiens OX=9606 GN=CCT2 PE=1 SV=4;B7Z4R3_HUMAN T-complex protein 1 subunit beta OS=Homo sapiens OX=9606 PE=2 S	6	8	8	8	28.2	57.488	366200	11444
Q08211;B3KU66;Q58F26;Q6PJK6	ATP-dependent RNA helicase A	DHX9	DHX9_HUMAN ATP-dependent RNA helicase A OS=Homo sapiens OX=9606 GN=DHX9 PE=1 SV=4;B3KU66_HUMAN cDNA FLJ39263 fis, clone OCBBF2009571, highly similar to ATP-dependent RNA helicase A OS=Homo sapiens OX=9606 PE=2 SV=1;Q58F26_HUMAN RNA helicase (Fragment) OS=H	4	8	8	8	8.2	140.96	412250	6758.2
Q8N1G4;J3KRP5	Leucine-rich repeat-containing protein 47	LRRC47	LRC47_HUMAN Leucine-rich repeat-containing protein 47 OS=Homo sapiens OX=9606 GN=LRRC47 PE=1 SV=1	2	8	8	8	19	63.472	297080	10244
Q8TEW0;Q5VWU8;Q5VWV2;Q8IX27;A0A8Q3WLH5;Q8IX26;F5GZI3;Q8IX28;B1AP52	Partitioning defective 3 homolog	PARD3	PARD3_HUMAN Partitioning defective 3 homolog OS=Homo sapiens OX=9606 GN=PARD3 PE=1 SV=2;Q5VWU8_HUMAN Par-3 family cell polarity regulator OS=Homo sapiens OX=9606 GN=PARD3 PE=1 SV=1;Q5VWV2_HUMAN Par-3 family cell polarity regulator OS=Homo sapiens OX=9606 G	9	8	8	8	6.8	151.42	217760	2791.8
Q92973;A0A7P0TBF0;A0A7P0Z4D3;A0A7P0T944;A0A7P0T9C0;S4R398;B4DRY5;Q4LE60	Transportin-1	TNPO1	TNPO1_HUMAN Transportin-1 OS=Homo sapiens OX=9606 GN=TNPO1 PE=1 SV=2;A0A7P0TBF0_HUMAN Transportin 1 OS=Homo sapiens OX=9606 GN=TNPO1 PE=1 SV=1;A0A7P0Z4D3_HUMAN Transportin 1 OS=Homo sapiens OX=9606 GN=TNPO1 PE=1 SV=1;A0A7P0T944_HUMAN Transportin 1 OS=Homo	8	8	8	8	10.5	102.35	186570	4550.4
Q9NZI8;D3DTW3	Insulin-like growth factor 2 mRNA-binding protein 1	IGF2BP1	IF2B1_HUMAN Insulin-like growth factor 2 mRNA-binding protein 1 OS=Homo sapiens OX=9606 GN=IGF2BP1 PE=1 SV=2;D3DTW3_HUMAN Insulin-like growth factor 2 mRNA binding protein 1 deltaN CRDBP OS=Homo sapiens OX=9606 GN=IGF2BP1 PE=2 SV=1	2	8	8	8	19.4	63.48	646090	21536
Q9Y3I0;B4DNA0;B4DXF1;B4DNG5	tRNA-splicing ligase RtcB homolog	RTCB	RTCB_HUMAN RNA-splicing ligase RtcB homolog OS=Homo sapiens OX=9606 GN=RTCB PE=1 SV=1;B4DNA0_HUMAN 3-phosphate/5-hydroxy nucleic acid ligase OS=Homo sapiens OX=9606 PE=2 SV=1	4	8	8	8	28.1	55.21	432450	18019
Q96C19;A0A024QZ77;H0Y4Y4	EF-hand domain-containing protein D2	EFHD2	EFHD2_HUMAN EF-hand domain-containing protein D2 OS=Homo sapiens OX=9606 GN=EFHD2 PE=1 SV=1;A0A024QZ77_HUMAN Testicular tissue protein Li 62 OS=Homo sapiens OX=9606 PE=2 SV=1;H0Y4Y4_HUMAN EF-hand domain family member D2 (Fragment) OS=Homo sapiens OX=9606 G	3	8	8	7	34.6	26.697	956760	86978
H7C0P6;E7ENQ1;H7C360;V9HWH3;E7EN19;B7Z3V5;Q53TX8;A0A0D9SEY1;O95819;E7EX83;Q5MD60;B7Z388;G5E948	Mitogen-activated protein kinase kinase kinase kinase 4	MAP4K4;HEL-S-31	H7C0P6_HUMAN Mitogen-activated protein kinase kinase kinase kinase 4 (Fragment) OS=Homo sapiens OX=9606 GN=MAP4K4 PE=1 SV=1;E7ENQ1_HUMAN Mitogen-activated protein kinase kinase kinase kinase 4 OS=Homo sapiens OX=9606 GN=MAP4K4 PE=1 SV=1;H7C360_HUMAN Mitoge	13	8	8	7	9.7	121.26	159870	3401.5
O43175;V9HW79;A0A286YF22;A0A2C9F2M7;B3KSC3;Q9UMY2;Q8N5M8;A0A286YFA2;A0A286YFL2;A0A286YF78;Q9UMY3;A0A286YFM8;A0A286YF34;A0A286YFB2;A0A286YFK5;A0A286YFC8;A0A286YER3;A0A286YFE1;A0A286YFF3	D-3-phosphoglycerate dehydrogenase	PHGDH;HEL-S-113;PGDH3	SERA_HUMAN D-3-phosphoglycerate dehydrogenase OS=Homo sapiens OX=9606 GN=PHGDH PE=1 SV=4;V9HW79_HUMAN D-3-phosphoglycerate dehydrogenase OS=Homo sapiens OX=9606 GN=HEL-S-113 PE=2 SV=1;A0A286YF22_HUMAN D-3-phosphoglycerate dehydrogenase OS=Homo sapiens OX=9	19	7	7	7	19.7	56.65	615330	25639
A0A654IDC0;P36383;Q5H9P2;K7EM78;K7ERH3;K7ENT9;K7EQ14;A0A654IBV7;Q5T442	Gap junction gamma-1 protein	GJC1;DKFZp686P0738	A0A654IDC0_HUMAN Gap junction protein OS=Homo sapiens OX=9606 GN=CXNQ PE=3 SV=1;CXG1_HUMAN Gap junction gamma-1 protein OS=Homo sapiens OX=9606 GN=GJC1 PE=1 SV=2;Q5H9P2_HUMAN Gap junction protein (Fragment) OS=Homo sapiens OX=9606 GN=GJC1 PE=1 SV=1	9	7	7	7	27.5	45.469	497340	33156
Q13283;Q53HH4;Q5U0Q1;Q6FI03;A0A7I2YQN9;A0A7I2V5M7;Q32P45;A0A7P0P2U7;A0A7I2YQU8;A0A7I2V651;Q6ZP53;B7Z8K4;A0A7I2V2V1;A0A7I2V2S5;E5RJU8;A0A7I2YQH0;E5RH42;E5RIF8;A0A7I2V533;A0A7I2V5H1;A0A7I2V326;A0A7I2YQF2;A0A7I2V565;A0A7I2V3C4;A0A7I2YQQ8;A0A7I2YQB1;A0A7I2V4Y8;A0A7I2V494;A0A7I2V2X7;E5RH00	Ras GTPase-activating protein-binding protein 1	G3BP1;DKFZp686L1159;G3BP	G3BP1_HUMAN Ras GTPase-activating protein-binding protein 1 OS=Homo sapiens OX=9606 GN=G3BP1 PE=1 SV=1;Q53HH4_HUMAN Ras-GTPase-activating protein SH3-domain-binding protein variant (Fragment) OS=Homo sapiens OX=9606 PE=2 SV=1;Q5U0Q1_HUMAN Ras-GTPase-activa	30	7	7	7	22.5	52.164	622710	28305
A0A8I5KWT8;P35579;Q86XU5;B4E3S1;Q9UMJ0	Myosin-9	MYH9	A0A8I5KWT8_HUMAN Myosin heavy chain 9 OS=Homo sapiens OX=9606 GN=MYH9 PE=1 SV=1;MYH9_HUMAN Myosin-9 OS=Homo sapiens OX=9606 GN=MYH9 PE=1 SV=4;Q86XU5_HUMAN MYH9 protein (Fragment) OS=Homo sapiens OX=9606 GN=MYH9 PE=2 SV=1	5	73	73	7	41.4	229.18	21895000	206550
O94875;C9JWC3;A0A8Q3WKK4;A0A8Q3WKH1;A0A8V8TMC7;A0A9L9PXP6;H7BXR3;A0A8Q3WKF2;B7Z997;A0A8Q3WLU7;H7C1R7;B3KPU4;A0A8Q3SHW0;A0A8V8TLU4;B7Z3D7;A0A8Q3WLK0;A0A8V8TNC1;A0A8V8TMD6;H7BZK1;A0A8V8TNN1;Q96RE2;H7BZX1;A0A3B3ITL8;C9IZ89	Sorbin and SH3 domain-containing protein 2	SORBS2	SRBS2_HUMAN Sorbin and SH3 domain-containing protein 2 OS=Homo sapiens OX=9606 GN=SORBS2 PE=1 SV=3;C9JWC3_HUMAN Sorbin and SH3 domain containing 2 OS=Homo sapiens OX=9606 GN=SORBS2 PE=1 SV=2;A0A8Q3WKK4_HUMAN Sorbin and SH3 domain containing 2 OS=Homo sapie	24	7	7	7	7.6	124.11	536530	9935.8
B2RE46;A0A994J5J1;P04844;B4DJL0;Q5JYR4;Q5JYR7;Q5JYR3;H0Y5M1	Dolichyl-diphosphooligosaccharide--protein glycosyltransferase subunit 2	RPN2	B2RE46_HUMAN Dolichyl-diphosphooligosaccharide--protein glycosyltransferase subunit 2 OS=Homo sapiens OX=9606 PE=2 SV=1;A0A994J5J1_HUMAN Dolichyl-diphosphooligosaccharide--protein glycosyltransferase subunit 2 OS=Homo sapiens OX=9606 GN=RPN2 PE=1 SV=1;RPN2	8	7	7	7	18.2	69.333	254650	11072
B4DRX3;Q8TBK5;Q8N5Z7;B2R4K7;Q9HBB3;Q02878;F8VZ45;U3KQR5;F8VR69;F8VZA3;F8VWR1;F8VU16	60S ribosomal protein L6	RPL6	B4DRX3_HUMAN 60S ribosomal protein L6 OS=Homo sapiens OX=9606 PE=2 SV=1;Q8TBK5_HUMAN 60S ribosomal protein L6 OS=Homo sapiens OX=9606 GN=RPL6 PE=1 SV=1;Q8N5Z7_HUMAN 60S ribosomal protein L6 OS=Homo sapiens OX=9606 GN=RPL6 PE=1 SV=1;B2R4K7_HUMAN 60S ribosom	12	7	7	7	34.4	26.073	453650	37804
B2R7M1;F5GYQ1;P61421;J3QL14;B7Z6L9;B7Z788;H3BQB4;H3BSG7;H3BQJ1	V-type proton ATPase subunit d 1	ATP6V0D1	B2R7M1_HUMAN V-type proton ATPase subunit OS=Homo sapiens OX=9606 PE=2 SV=1;F5GYQ1_HUMAN V-type proton ATPase subunit OS=Homo sapiens OX=9606 GN=ATP6V0D1 PE=1 SV=1;VA0D1_HUMAN V-type proton ATPase subunit d 1 OS=Homo sapiens OX=9606 GN=ATP6V0D1 PE=1 SV=1;J	9	7	7	7	31.3	40.317	1148700	71792
G3V1N3;B3KTH9;Q86XJ1;H0YIT6	GAS2-like protein 3	GAS2L3	G3V1N3_HUMAN Growth arrest specific 2 like 3 OS=Homo sapiens OX=9606 GN=GAS2L3 PE=1 SV=1;B3KTH9_HUMAN cDNA FLJ38275 fis, clone FCBBF3003902, highly similar to GAS2-like protein 3 OS=Homo sapiens OX=9606 PE=2 SV=1;GA2L3_HUMAN GAS2-like protein 3 OS=Homo sap	4	7	7	7	15.3	63.621	270900	8209.2
B4E0S6;O43143	Pre-mRNA-splicing factor ATP-dependent RNA helicase DHX15	DHX15	B4E0S6_HUMAN RNA helicase OS=Homo sapiens OX=9606 PE=2 SV=1;DHX15_HUMAN ATP-dependent RNA helicase DHX15 OS=Homo sapiens OX=9606 GN=DHX15 PE=1 SV=2	2	7	7	7	10.6	89.546	189630	4862.2
B4E367;Q6UX71	Plexin domain-containing protein 2	PLXDC2	B4E367_HUMAN cDNA FLJ61564, highly similar to Plexin domain-containing protein 2 OS=Homo sapiens OX=9606 PE=2 SV=1;PXDC2_HUMAN Plexin domain-containing protein 2 OS=Homo sapiens OX=9606 GN=PLXDC2 PE=1 SV=1	2	7	7	7	20.8	58.183	399610	16651
H0YNH8;B7ZKM6;Q9BZF9;F5H2B9;B7ZKM7;Q8NDD7;H0YN48;Q05DB3	Uveal autoantigen with coiled-coil domains and ankyrin repeats	UACA;DKFZp564M063	H0YNH8_HUMAN Uveal autoantigen with coiled-coil domains and ankyrin repeats OS=Homo sapiens OX=9606 GN=UACA PE=1 SV=1;B7ZKM6_HUMAN Uveal autoantigen with coiled-coil domains and ankyrin repeats OS=Homo sapiens OX=9606 GN=UACA PE=2 SV=1;UACA_HUMAN Uveal aut	8	7	7	7	5.8	161.31	179850	2166.9
D0PNI1;P63104;E7EX29;B0AZS6;B7Z2E6;H0YB80;Q2F831;E7ESK7;E9PD24;E7EVZ2;E5RGE1;E5RIR4;Q6LD62	14-3-3 protein zeta/delta	YWHAZ	D0PNI1_HUMAN Epididymis luminal protein 4 OS=Homo sapiens OX=9606 GN=YWHAZ PE=2 SV=1;1433Z_HUMAN 14-3-3 protein zeta/delta OS=Homo sapiens OX=9606 GN=YWHAZ PE=1 SV=1;E7EX29_HUMAN Tyrosine 3-monooxygenase/tryptophan 5-monooxygenase activation protein zeta (	13	9	8	7	45.3	27.745	2069800	147840
Q7Z5T5;Q24JU4;J9R021;Q14152;Q6P1R0;Q05BS0;Q3B770	Eukaryotic translation initiation factor 3 subunit A	EIF3A;eIF3a	Q7Z5T5_HUMAN eIF3A protein (Fragment) OS=Homo sapiens OX=9606 GN=EIF3A PE=2 SV=1;Q24JU4_HUMAN Eukaryotic translation initiation factor 3 subunit A OS=Homo sapiens OX=9606 GN=EIF3A PE=2 SV=1;J9R021_HUMAN Eukaryotic translation initiation factor 3 subunit A	7	7	7	7	10.7	96.863	169530	3685.5
O00468;A0A087X208;A0A494C0G5;A0A494C1I6;B3KMM7;Q5XG79;Q15952	Agrin;Agrin N-terminal 110 kDa subunit;Agrin C-terminal 110 kDa subunit;Agrin C-terminal 90 kDa fragment;Agrin C-terminal 22 kDa fragment	AGRN	AGRIN_HUMAN Agrin OS=Homo sapiens OX=9606 GN=AGRN PE=1 SV=6;A0A087X208_HUMAN Agrin OS=Homo sapiens OX=9606 GN=AGRN PE=1 SV=1;A0A494C0G5_HUMAN Agrin OS=Homo sapiens OX=9606 GN=AGRN PE=1 SV=1;A0A494C1I6_HUMAN Agrin OS=Homo sapiens OX=9606 GN=AGRN PE=1 SV=1	7	7	7	7	4.5	217.32	127010	1411.3
O14965;A3KFJ0;B2R6Z3;Q5QPD4;B4DX16;Q5QPD2;A3KFJ1;Q5QPD1	Aurora kinase A	AURKA	AURKA_HUMAN Aurora kinase A OS=Homo sapiens OX=9606 GN=AURKA PE=1 SV=3;A3KFJ0_HUMAN Aurora kinase OS=Homo sapiens OX=9606 GN=AURKA PE=1 SV=1;B2R6Z3_HUMAN Aurora kinase OS=Homo sapiens OX=9606 PE=2 SV=1;Q5QPD4_HUMAN Aurora kinase (Fragment) OS=Homo sapiens	8	7	7	7	20.1	45.823	157690	6855.9
O15049	NEDD4-binding protein 3	N4BP3	N4BP3_HUMAN NEDD4-binding protein 3 OS=Homo sapiens OX=9606 GN=N4BP3 PE=1 SV=3	1	7	7	7	18.8	60.469	307980	10620
P04899;Q96C71;B3KX51;B3KP24;Q93020;Q6LCB5;A8MTJ3;P19087;P11488;Q5T697;A0A3B3ITM0;A0A1W2PRE1;A8K1Y9;Q8N2B4;A0A1W2PQK2;A0A087WZE5;A0A6Q8PGR1;Q5JWD1;A0A087WTB6;A2A2R6;H0Y7E8;P38405	Guanine nucleotide-binding protein G(i) subunit alpha-2	GNAI2;WUGSC:H_LUCA16.1;WUGSC:H_LUCA15.1	GNAI2_HUMAN Guanine nucleotide-binding protein G(i) subunit alpha-2 OS=Homo sapiens OX=9606 GN=GNAI2 PE=1 SV=3;Q96C71_HUMAN GNAI2 protein OS=Homo sapiens OX=9606 GN=GNAI2 PE=2 SV=1;B3KX51_HUMAN cDNA FLJ44754 fis, clone BRACE3030748, highly similar to Guani	22	12	12	7	43.7	40.45	997020	58648
P26232;B9A010;C9IZ88	Catenin alpha-2	CTNNA2	CTNA2_HUMAN Catenin alpha-2 OS=Homo sapiens OX=9606 GN=CTNNA2 PE=1 SV=5	3	35	24	7	53	105.31	7235800	150740
Q53Z07;P32969;D6RAN4;A0A2R8Y5Y7;H0Y9V9;B4E1M5;B4DLV8;H0Y9R4;Q2NKY6	60S ribosomal protein L9	RPL9	Q53Z07_HUMAN Large ribosomal subunit protein uL6 OS=Homo sapiens OX=9606 GN=RPL9 PE=2 SV=1;RL9_HUMAN Large ribosomal subunit protein uL6 OS=Homo sapiens OX=9606 GN=RPL9 PE=1 SV=1;D6RAN4_HUMAN Large ribosomal subunit protein uL6 (Fragment) OS=Homo sapiens O	9	7	7	7	60.9	21.863	521640	57960
Q4KMR3;Q12965;Q6ZNI9;O00160;H0YLE5;H0YNQ8;B0I1T1;Q4LE34;Q14779;B4DVP3;Q92827	Unconventional myosin-Ie	MYO1E	Q4KMR3_HUMAN MYO1E variant protein OS=Homo sapiens OX=9606 GN=MYO1E PE=2 SV=1;MYO1E_HUMAN Unconventional myosin-Ie OS=Homo sapiens OX=9606 GN=MYO1E PE=1 SV=2	11	7	7	7	8	127.06	410170	7071.9
Q13308;Q9NSQ6;H0Y8F1;B3KP36;C9JQR6;Q59FV9;Q86X91;C9J9E8;F8WDG7;H7C5L0;B7Z471	Inactive tyrosine-protein kinase 7	PTK7;DKFZp434L0319	PTK7_HUMAN Inactive tyrosine-protein kinase 7 OS=Homo sapiens OX=9606 GN=PTK7 PE=1 SV=2;Q9NSQ6_HUMAN Uncharacterized protein DKFZp434L0319 (Fragment) OS=Homo sapiens OX=9606 GN=DKFZp434L0319 PE=2 SV=1;H0Y8F1_HUMAN Protein tyrosine kinase 7 (inactive) (Frag	11	7	7	7	9.4	118.39	274200	4985.5
Q96FS4;F6RY50;B4E0W3	Signal-induced proliferation-associated protein 1	SIPA1	SIPA1_HUMAN Signal-induced proliferation-associated protein 1 OS=Homo sapiens OX=9606 GN=SIPA1 PE=1 SV=1;F6RY50_HUMAN Signal-induced proliferation-associated 1 OS=Homo sapiens OX=9606 GN=SIPA1 PE=1 SV=1;B4E0W3_HUMAN cDNA FLJ60386, moderately similar to Sig	3	7	7	7	9.9	112.15	288000	5647
Q96SQ9;B4DJI0;M0R152;M0R2G8;M0R057	Cytochrome P450 2S1	CYP2S1	CP2S1_HUMAN Cytochrome P450 2S1 OS=Homo sapiens OX=9606 GN=CYP2S1 PE=1 SV=2;B4DJI0_HUMAN cDNA FLJ52866, highly similar to Cytochrome P450 2S1 OS=Homo sapiens OX=9606 PE=2 SV=1	5	7	7	7	17.9	55.816	237890	7929.8
Q9NQX7;C9JG41;B4DIB1;E7EUS6;B4E028;B8ZZM6;F5H4I5	Integral membrane protein 2C;CT-BRI3	ITM2C	ITM2C_HUMAN Integral membrane protein 2C OS=Homo sapiens OX=9606 GN=ITM2C PE=1 SV=1;C9JG41_HUMAN Integral membrane protein 2 (Fragment) OS=Homo sapiens OX=9606 GN=ITM2C PE=1 SV=1;B4DIB1_HUMAN Integral membrane protein 2 OS=Homo sapiens OX=9606 PE=2 SV=1;E7	7	7	7	7	36.3	30.223	272440	18163
Q9UN86;A8K6V7;A0A7I2YQD9;A0A7I2V3P9;A0A7I2V3E2;A0A7I2V647;A0A7I2YQS2;D6RB17;D6RAC7;D6RBW8;D6RBR0;A0A7I2V481;A0A7I2V382;A0A7I2V2R0;A0A7I2V3R7;D6RGJ4;H0YAE3	Ras GTPase-activating protein-binding protein 2	G3BP2	G3BP2_HUMAN Ras GTPase-activating protein-binding protein 2 OS=Homo sapiens OX=9606 GN=G3BP2 PE=1 SV=2;A8K6V7_HUMAN cDNA FLJ76053, highly similar to Homo sapiens Ras-GTPase activating protein SH3 domain-binding protein 2 (G3BP2), transcript variant 3, mRNA	17	7	7	7	21	54.12	387720	17624
Q9Y487;A0A6Q8PFU6;Q8TBM3;B4DQF7;F5H5F3	V-type proton ATPase 116 kDa subunit a isoform 2;V-type proton ATPase subunit a	ATP6V0A2	VPP2_HUMAN V-type proton ATPase 116 kDa subunit a 2 OS=Homo sapiens OX=9606 GN=ATP6V0A2 PE=1 SV=2;A0A6Q8PFU6_HUMAN V-type proton ATPase subunit a OS=Homo sapiens OX=9606 GN=ATP6V0A2 PE=1 SV=1;Q8TBM3_HUMAN V-type proton ATPase subunit a OS=Homo sapiens OX=9	5	8	7	7	12.4	98.081	518210	12639
F8VVM2;Q8NCF7;Q53HC3;B2RE88;A0A024RBE8;A0A024RBH9;Q00325;F8VWR4;F8VWQ0	Phosphate carrier protein, mitochondrial	SLC25A3	F8VVM2_HUMAN Solute carrier family 25 member 3 OS=Homo sapiens OX=9606 GN=SLC25A3 PE=1 SV=1;Q8NCF7_HUMAN Solute carrier family 25 member 3 OS=Homo sapiens OX=9606 PE=2 SV=1;Q53HC3_HUMAN Solute carrier family 25 member 3 (Fragment) OS=Homo sapiens OX=9606 P	9	6	6	6	20.1	36.161	829160	46064
P14625;A0A7P0TAT8;A0A7P0T823;V9HWP2;Q5CAQ5;H0YIV0;A0A7P0TAE1;A0A087WT78;A0A7P0TAY2;A0A7P0TBC2;Q59FC6;B4DU71;A0A7P0T917;B4DHT9;Q96GW1;A0A7P0T885;A0A7P0T8R3;A0A7P0Z405;B4DQX3;A0A7P0TAC2;Q58FF2;A0A7P0Z4B4;A0A7P0T8C8;A0A7P0TAG4	Endoplasmin	HSP90B1;HEL-S-125m;TRA1	ENPL_HUMAN Endoplasmin OS=Homo sapiens OX=9606 GN=HSP90B1 PE=1 SV=1;A0A7P0TAT8_HUMAN Heat shock protein 90 beta family member 1 OS=Homo sapiens OX=9606 GN=HSP90B1 PE=1 SV=1;A0A7P0T823_HUMAN Heat shock protein 90 beta family member 1 OS=Homo sapiens OX=9606	24	6	6	6	8.1	92.468	149930	3748.2
A0A097PIC4;Q8N8S7;A8K2B4;A0A4D6J698;A0A097PID1;A0A0U1RRM6;A0A8Q3WLE0;A0A075B6E5;Q6ZT55;A0A0U1RQP7	Protein enabled homolog	ENAH	A0A097PIC4_HUMAN Mammalian enabled variant 11a OS=Homo sapiens OX=9606 GN=ENAH PE=2 SV=1;ENAH_HUMAN Protein enabled homolog OS=Homo sapiens OX=9606 GN=ENAH PE=1 SV=2;A8K2B4_HUMAN cDNA FLJ77490, highly similar to Homo sapiens enabled homolog (Drosophila) (E	10	14	14	6	25.1	68.578	1675300	64433
B6VEX5;B6VEX4;B6VEX3;A0A0A0MRT6;Q8IZP0;Q59G41;B4DKX2;B7Z9E9	Abl interactor 1	ABI1	B6VEX5_HUMAN Abl-interactor 1 variant 72 OS=Homo sapiens OX=9606 PE=2 SV=1;B6VEX4_HUMAN Abl interactor 1 OS=Homo sapiens OX=9606 GN=ABI1 PE=1 SV=1;B6VEX3_HUMAN Abl-interactor 1 variant 41 OS=Homo sapiens OX=9606 PE=2 SV=1;A0A0A0MRT6_HUMAN Abl interactor 1	8	7	7	6	23.7	42.637	262340	14574
A9CP04;A0A7I2YQR3;A0A140VJP1;A0A0A0MRU9;E7ETY4;E9PC69;Q7KZI7;A8K2S4;A0A7I2V3R3;A0A7I2YQF3	Serine/threonine-protein kinase MARK2	Par1b;MARK2	A9CP04_HUMAN non-specific serine/threonine protein kinase OS=Homo sapiens OX=9606 GN=Par1b PE=2 SV=1;A0A7I2YQR3_HUMAN non-specific serine/threonine protein kinase OS=Homo sapiens OX=9606 GN=MARK2 PE=1 SV=1;A0A140VJP1_HUMAN non-specific serine/threonine pro	10	8	8	6	17.7	78.422	223820	5890
P41252;Q7Z3U5;Q59G75;A0A0A0MSX9;A0A804HJN6;A0A804HIV9;A0A804HJ36;J3KR24;A0A804HHW9;A0A804HL54;A0A804HKU1;A0A804HK69;A0A804HIG2;B4DVX2;A0A804HKW6;Q7Z355;Q6P0M4;Q7L4K8;Q9P1N9;A0A0D9SFC1	Isoleucine--tRNA ligase, cytoplasmic	IARS;DKFZp686L0869;DKFZp686L17145	SYIC_HUMAN Isoleucine--tRNA ligase, cytoplasmic OS=Homo sapiens OX=9606 GN=IARS1 PE=1 SV=2;Q7Z3U5_HUMAN isoleucine--tRNA ligase OS=Homo sapiens OX=9606 GN=DKFZp686L0869 PE=2 SV=1;Q59G75_HUMAN isoleucine--tRNA ligase (Fragment) OS=Homo sapiens OX=9606 PE=2	20	6	6	6	6.2	144.5	151040	2604.1
A0A0G2JNZ2;A0A0G2JPP5;A0A669KB89;Q14160;A0A0G2JMS7;A0PJK8;A0A669KAX5	Protein scribble homolog	SCRIB	A0A0G2JNZ2_HUMAN Protein scribble homolog OS=Homo sapiens OX=9606 GN=SCRIB PE=1 SV=1;A0A0G2JPP5_HUMAN Protein scribble homolog OS=Homo sapiens OX=9606 GN=SCRIB PE=1 SV=1;A0A669KB89_HUMAN Scribble planar cell polarity protein OS=Homo sapiens OX=9606 GN=SCRI	7	6	6	6	4.2	174.91	120720	1588.4
E9PJ92;A0A0S2Z3Y8;Q573B4;A0A0S2Z3T3;E9PKQ8;P06239;B4DZS7;B3KUV3;E9PAP0;A0A8V8TM09;Q9P134;F8W6B9;Q9H7V3;B3KPS6;P12931;P06241	Non-specific protein-tyrosine kinase;Tyrosine-protein kinase Lck	LCK	E9PJ92_HUMAN Tyrosine-protein kinase OS=Homo sapiens OX=9606 GN=LCK PE=1 SV=2;A0A0S2Z3Y8_HUMAN Tyrosine-protein kinase (Fragment) OS=Homo sapiens OX=9606 GN=LCK PE=2 SV=1;Q573B4_HUMAN Tyrosine-protein kinase OS=Homo sapiens OX=9606 GN=LCK PE=1 SV=1;A0A0S2Z	16	7	7	6	23.4	52.129	301660	14365
V9HWH2;V9HW77;A0A0S2Z471;P12277;B4DP56;H0YJG0;G3V4N7;G3V461	Creatine kinase B-type	HEL-S-29;HEL-211;CKB	V9HWH2_HUMAN creatine kinase OS=Homo sapiens OX=9606 GN=HEL-S-29 PE=1 SV=1;V9HW77_HUMAN creatine kinase OS=Homo sapiens OX=9606 GN=HEL-211 PE=2 SV=1;A0A0S2Z471_HUMAN creatine kinase (Fragment) OS=Homo sapiens OX=9606 GN=CKB PE=1 SV=1;KCRB_HUMAN Creatine ki	8	6	6	6	23.6	42.644	287610	16918
P06748;A0A7I2V5S2;A0A0S2Z491;A0A7I2YQC0;A0A140VJQ2;A0A0S2Z4G7;A4ZU86;A0A7I2V4G8;A0A7I2V433;A0A7I2V2X9;A0A7I2V3U2;A0A7I2V579;A0A7I2V3G5;Q9BTI9;E5RI98;Q9NX34;A0A7I2V5J8;E5RGW4;V9HVU7	Nucleophosmin	NPM1	NPM_HUMAN Nucleophosmin OS=Homo sapiens OX=9606 GN=NPM1 PE=1 SV=2;A0A7I2V5S2_HUMAN Nucleophosmin OS=Homo sapiens OX=9606 GN=NPM1 PE=1 SV=1;A0A0S2Z491_HUMAN Nucleophosmin (Fragment) OS=Homo sapiens OX=9606 GN=NPM1 PE=2 SV=1;A0A7I2YQC0_HUMAN Nucleophosmin OS	19	6	6	6	30.3	32.575	2561300	213450
A0A0S2Z4Q3;A0A0S2Z4K2;P62633;Q6T598;A0A0S2Z4P7	Cellular nucleic acid-binding protein	CNBP	A0A0S2Z4Q3_HUMAN CCHC-type zinc finger nucleic acid binding protein isoform 1 (Fragment) OS=Homo sapiens OX=9606 GN=CNBP PE=2 SV=1;A0A0S2Z4K2_HUMAN CCHC-type zinc finger nucleic acid binding protein isoform 3 (Fragment) OS=Homo sapiens OX=9606 GN=CNBP PE=2	5	6	6	6	42.4	18.742	507740	42312
A0A1P7ZIM8;F8WD26;F8J2B5;E9PMS6;B7Z8W3;J3KP06;Q8WWI1;E9PMP7;E9PLU6;E9PK58;E9PJ10	LIM domain only protein 7	LMO7	A0A1P7ZIM8_HUMAN LMO7b OS=Homo sapiens OX=9606 PE=2 SV=1;F8WD26_HUMAN LIM domain 7 OS=Homo sapiens OX=9606 GN=LMO7 PE=1 SV=2;F8J2B5_HUMAN LIM domain only 7 protein OS=Homo sapiens OX=9606 GN=LMO7 PE=2 SV=1;E9PMS6_HUMAN LIM domain 7 OS=Homo sapiens OX=9606	11	27	27	6	28.3	147.21	1576800	20747
A0A2R8Y5V9;P67936;V9HW56;A0A2R8YGX3;A0A2R8YHD2;B4DVY2;K7ENT6;A0A2R8YE05;A0A5F9UN72;A0A2R8YEU4;B4DTB1;U3KQK2;K7EPB9;A0A590UK79;A0A494C034;A0A590UJB9;A0A2R8Y6A3;A0A494C0G0;H0YL80	Tropomyosin alpha-4 chain	TPM4;HEL-S-108	A0A2R8Y5V9_HUMAN Tropomyosin 4 OS=Homo sapiens OX=9606 GN=TPM4 PE=1 SV=1;TPM4_HUMAN Tropomyosin alpha-4 chain OS=Homo sapiens OX=9606 GN=TPM4 PE=1 SV=3;V9HW56_HUMAN Epididymis secretory protein Li 108 OS=Homo sapiens OX=9606 GN=HEL-S-108 PE=1 SV=1;A0A2R8YG	19	15	15	6	50	28.609	5433500	362240
A0A7I2V4N1;A0A7I2V3P1;A0A7I2V4I6;A0A7I2V323;A0A384NL58;P22626;I6L957;A0A7I2V4S4;A0A087WUI2;A0A024RA28;A0A7I2V3P7;A0A7I2V4N0;A0A7I2YQN4	Heterogeneous nuclear ribonucleoproteins A2/B1	HNRNPA2B1;HNRPA2B1	A0A7I2V4N1_HUMAN Heterogeneous nuclear ribonucleoproteins A2/B1 OS=Homo sapiens OX=9606 GN=HNRNPA2B1 PE=1 SV=1;A0A7I2V3P1_HUMAN Heterogeneous nuclear ribonucleoproteins A2/B1 OS=Homo sapiens OX=9606 GN=HNRNPA2B1 PE=1 SV=1;A0A7I2V4I6_HUMAN Heterogeneous nuc	13	7	6	6	33.2	32.487	1037800	57656
B4E3E6;A0A7I2V2R3;A0A7I2V5D8;B4DDB6;A0A384NL63;A0A7I2V4G0;P51991;A0A7I2V402;A0A7I2V4J6;Q65ZQ3;Q8NFG3;H7C1J8;B4E036;Q66K53	Heterogeneous nuclear ribonucleoprotein A3	HNRPA3;HNRNPA3;D10S102	B4E3E6_HUMAN cDNA FLJ58832, highly similar to Heterogeneous nuclear ribonucleoprotein A3 OS=Homo sapiens OX=9606 PE=2 SV=1;A0A7I2V2R3_HUMAN Heterogeneous nuclear ribonucleoprotein A3 OS=Homo sapiens OX=9606 GN=HNRNPA3 PE=1 SV=1;A0A7I2V5D8_HUMAN Heterogeneo	14	6	6	6	27.6	34.189	495500	30969
B4E1E0;A0A3B3IRI2;P17812;A0A3B3ITB8;A0A8Q3WL40;A0A3B3IRQ8;A0A3B3ITF6;A0A8Q3WKZ7;B4DMB5;A0A3B3ISY3;B7Z9C4;Q9NRF8	CTP synthase;CTP synthase 1	CTPS1	B4E1E0_HUMAN CTP synthase OS=Homo sapiens OX=9606 GN=CTPS1 PE=1 SV=1;A0A3B3IRI2_HUMAN CTP synthase OS=Homo sapiens OX=9606 GN=CTPS1 PE=1 SV=1;PYRG1_HUMAN CTP synthase 1 OS=Homo sapiens OX=9606 GN=CTPS1 PE=1 SV=2;A0A3B3ITB8_HUMAN CTP synthase 1 OS=Homo sapi	12	6	6	6	18.6	49.694	198360	7934.6
A0A3B3IUB1;Q13144;A0A3B3ITG6;A0A3B3ISX3;A0A3B3ITK8;A0A3B3IST9;A0A3B3ISI2;A0A3B3ISS1;A0A3B3IS56;A0A3B3ISV1;A0A3B3IRP4;A0A3B3ITQ2;A0A3B3IUF2;A0A3B3ISM8;Q59HD8	Translation initiation factor eIF-2B subunit epsilon	EIF2B5	A0A3B3IUB1_HUMAN eIF-2B GDP-GTP exchange factor subunit epsilon OS=Homo sapiens OX=9606 GN=EIF2B5 PE=1 SV=1;EI2BE_HUMAN Translation initiation factor eIF-2B subunit epsilon OS=Homo sapiens OX=9606 GN=EIF2B5 PE=1 SV=3;A0A3B3ITG6_HUMAN Eukaryotic translation	15	6	6	6	12.6	81.222	184500	6150.1
Q13642;Q5JXH7;B7Z9A1;Q53FI7;B7Z5V0;Q5JXI8;A0A494C0D6;Q5JXI3;Q5JXH8;A0A0D9SFZ9;Q5JXI2;B7Z4B7;B7Z5T3;Q5JXH9;A0A0D9SFB0;A0A0D9SFI6;B7Z6U8;B3KRI9;Q5JXI0;A0A0D9SGB2;A0A0D9SGD1;A0A494C0J3;A0A0D9SEY7;A0A494C1G1;A0A0D9SGC5	Four and a half LIM domains protein 1	FHL1	FHL1_HUMAN Four and a half LIM domains protein 1 OS=Homo sapiens OX=9606 GN=FHL1 PE=1 SV=4;Q5JXH7_HUMAN Four and a half LIM domains 1 (Fragment) OS=Homo sapiens OX=9606 GN=FHL1 PE=1 SV=1;B7Z9A1_HUMAN cDNA FLJ55274, highly similar to Four and a half LIM dom	25	6	6	6	22.6	36.263	137930	7662.5
Q9P2J5;A0A6I8PS05;B2RCM2;A0A6I8PIV1;A0A6I8PIT3;B4DER1;A0A6I8PL42;B4E266;A0A6I8PRS0;A0A6I8PLB3;Q9H8E3;A0A6I8PLB8;A0A6I8PIP7;A0A6I8PTV8;A0A6I8PRU9;Q9HAM7;Q9NPU8;B3KXA9;A0A6I8PRP1;Q6NVI4;Q9NVP8	Leucine--tRNA ligase, cytoplasmic	LARS	SYLC_HUMAN Leucine--tRNA ligase, cytoplasmic OS=Homo sapiens OX=9606 GN=LARS1 PE=1 SV=2;A0A6I8PS05_HUMAN leucine--tRNA ligase OS=Homo sapiens OX=9606 GN=LARS1 PE=1 SV=1;B2RCM2_HUMAN leucine--tRNA ligase OS=Homo sapiens OX=9606 PE=2 SV=1;A0A6I8PIV1_HUMAN le	21	6	6	6	7.7	134.46	205820	3319.6
A0A7I2V365;A0A7I2V4A6;A0A7I2V4I0;A0A7I2V692;A0A7I2V4H7;H7BYJ3;O14578;A0A7I2YQJ8;A0A7I2V2G7	Citron Rho-interacting kinase	CIT	A0A7I2V365_HUMAN Citron rho-interacting serine/threonine kinase OS=Homo sapiens OX=9606 GN=CIT PE=1 SV=1;A0A7I2V4A6_HUMAN Citron rho-interacting serine/threonine kinase OS=Homo sapiens OX=9606 GN=CIT PE=1 SV=1;A0A7I2V4I0_HUMAN Citron rho-interacting serine	9	6	6	6	6	177.09	119510	1232
A0A804HIV7;P50402;Q5HY57;A0A804HLA2;F8WEQ1;A0A804HIG7	Emerin	EMD	A0A804HIV7_HUMAN Emerin OS=Homo sapiens OX=9606 GN=EMD PE=1 SV=1;EMD_HUMAN Emerin OS=Homo sapiens OX=9606 GN=EMD PE=1 SV=1;Q5HY57_HUMAN Emerin OS=Homo sapiens OX=9606 GN=EMD PE=1 SV=1;A0A804HLA2_HUMAN Emerin OS=Homo sapiens OX=9606 GN=EMD PE=1 SV=1	6	6	6	6	42.8	24.383	340490	34049
A0A804HJA4;J3KN16;Q5VYK3;B3KXF2;B3KV72;R4GMY1;F6XAQ5	Proteasome-associated protein ECM29 homolog	KIAA0368;ECM29	A0A804HJA4_HUMAN Ecm29 proteasome adaptor and scaffold OS=Homo sapiens OX=9606 GN=ECPAS PE=1 SV=1;J3KN16_HUMAN Ecm29 proteasome adaptor and scaffold OS=Homo sapiens OX=9606 GN=ECPAS PE=1 SV=1;ECM29_HUMAN Proteasome adapter and scaffold protein ECM29 OS=Hom	7	6	6	6	4.1	203.99	118360	1272.7
A0A8I5KNP3;Q9NR30;A0A8I5KND9;A0A8I5KYZ4;A0A8I5KNN2;Q8NI92;Q53FI9;B4DED6;B4DW97;K0J110;Q9BQ39	Nucleolar RNA helicase 2	DDX21	A0A8I5KNP3_HUMAN RNA helicase OS=Homo sapiens OX=9606 GN=DDX21 PE=1 SV=1;DDX21_HUMAN Nucleolar RNA helicase 2 OS=Homo sapiens OX=9606 GN=DDX21 PE=1 SV=5;A0A8I5KND9_HUMAN RNA helicase OS=Homo sapiens OX=9606 GN=DDX21 PE=1 SV=1;A0A8I5KYZ4_HUMAN RNA helicase	11	6	6	6	9.8	85.796	165050	4232
A0A8Q3SIN7;Q9ULK5;A8K4L6	Vang-like protein 2	VANGL2	A0A8Q3SIN7_HUMAN Vang-like protein OS=Homo sapiens OX=9606 GN=VANGL2 PE=1 SV=1;VANG2_HUMAN Vang-like protein 2 OS=Homo sapiens OX=9606 GN=VANGL2 PE=1 SV=2;A8K4L6_HUMAN Vang-like protein OS=Homo sapiens OX=9606 PE=2 SV=1	3	6	6	6	14.4	65.052	180150	6004.9
F8WAH1;A4D0W4;Q9UDR5;F8WE53;A0A7P0TA09;A0A7P0T8W7;A0A7P0TA62;A0A7P0T9N4;A0A7P0TB07;A0A7P0Z428;A0A7P0TBD2;B4DFY7;A0A7P0TAY5;A0A7P0Z402	Alpha-aminoadipic semialdehyde synthase, mitochondrial;Lysine ketoglutarate reductase;Saccharopine dehydrogenase	AASS	F8WAH1_HUMAN Aminoadipate-semialdehyde synthase OS=Homo sapiens OX=9606 GN=AASS PE=1 SV=1;A4D0W4_HUMAN Aminoadipate-semialdehyde synthase OS=Homo sapiens OX=9606 GN=AASS PE=3 SV=1;AASS_HUMAN Alpha-aminoadipic semialdehyde synthase, mitochondrial OS=Homo sa	14	6	6	6	12.2	81.037	267210	8350.4
E7EMV2;B4DJT7;E7ESP9;A5YM63;P07197	Neurofilament medium polypeptide	NEFM	E7EMV2_HUMAN Neurofilament medium chain OS=Homo sapiens OX=9606 GN=NEFM PE=1 SV=1;B4DJT7_HUMAN cDNA FLJ56511, highly similar to Neurofilament triplet M protein OS=Homo sapiens OX=9606 PE=2 SV=1;E7ESP9_HUMAN Neurofilament medium chain OS=Homo sapiens OX=960	5	7	7	6	13.3	78.881	226120	5797.8
P05388;Q53HW2;A8K4Z4;F8VU65;Q53HK9;F8VWS0;B4E3D5;Q6NSF2;F8VW21;G3V210;F8VPE8;Q8NHW5;F8VZS0;F8VRK7;F8VQY6;F8VS58;F8VWV4;Q3MHV2;F8W1K8	60S acidic ribosomal protein P0;60S acidic ribosomal protein P0-like	RPLP0;RPLP0P6	RLA0_HUMAN Large ribosomal subunit protein uL10 OS=Homo sapiens OX=9606 GN=RPLP0 PE=1 SV=1;Q53HW2_HUMAN 60S acidic ribosomal protein P0 (Fragment) OS=Homo sapiens OX=9606 PE=2 SV=1;A8K4Z4_HUMAN 60S acidic ribosomal protein P0 OS=Homo sapiens OX=9606 PE=2 S	19	6	6	6	26.2	34.273	795550	61196
Q2LE71;B2R4D5;O15145;B4DM63;F8VR50;C9JZD1	Actin-related protein 2/3 complex subunit 3	ARPC3	Q2LE71_HUMAN Actin-related protein 2/3 complex subunit 3 OS=Homo sapiens OX=9606 GN=ARPC3 PE=2 SV=1;B2R4D5_HUMAN Actin-related protein 2/3 complex subunit 3 OS=Homo sapiens OX=9606 PE=2 SV=1;ARPC3_HUMAN Actin-related protein 2/3 complex subunit 3 OS=Homo s	6	6	6	6	29.8	20.564	2102600	210260
B4DZC3;B3KMC9;Q9H0D6;B4E0B9	5-3 exoribonuclease 2	XRN2	B4DZC3_HUMAN 5-3 exoribonuclease OS=Homo sapiens OX=9606 PE=2 SV=1;B3KMC9_HUMAN 5-3 exoribonuclease OS=Homo sapiens OX=9606 PE=2 SV=1;XRN2_HUMAN 5-3 exoribonuclease 2 OS=Homo sapiens OX=9606 GN=XRN2 PE=1 SV=1;B4E0B9_HUMAN 5-3 exoribonuclease OS=Hom	4	6	6	6	9.2	102.42	185400	4213.6
X5D2F4;B3KWV6;Q7L576;A0A087WVZ5;B3KWT5;A0A0G2JR96;A0A0G2JQT1;H0YL50;Q14650;A0A0G2JRX2;A0A087WU52;A0A0G2JRV9;A0A087WWL1;A0A0G2JQH3	Cytoplasmic FMR1-interacting protein 1	CYFIP1	X5D2F4_HUMAN Cytoplasmic FMR1 interacting protein 1 isoform A (Fragment) OS=Homo sapiens OX=9606 GN=CYFIP1 PE=2 SV=1;B3KWV6_HUMAN Cytoplasmic FMR1-interacting protein OS=Homo sapiens OX=9606 PE=2 SV=1;CYFP1_HUMAN Cytoplasmic FMR1-interacting protein 1 OS=H	14	13	6	6	12.6	145.17	212620	3322.2
Q9Y467;B4DFD9;F5H433;B4DSV2;B4DED3;H0YFS7;E7EW59;B4DK65;Q9BXA9;A9JR48;A0A087WXW6;Q9NSC2;V9HVY5;H3BSM9;A0A8I5KRF8;A0A140TA74;B4DHH6;A0A140TA70;A0A384MEH2	Sal-like protein 2	SALL2	SALL2_HUMAN Sal-like protein 2 OS=Homo sapiens OX=9606 GN=SALL2 PE=1 SV=4;B4DFD9_HUMAN cDNA FLJ55746, moderately similar to Sal-like protein 2 OS=Homo sapiens OX=9606 PE=2 SV=1;F5H433_HUMAN Spalt like transcription factor 2 OS=Homo sapiens OX=9606 GN=SALL2	19	6	6	6	8	105.31	161420	6208.4
O75190;B4DMJ9;E9PH18;C9J2P2;B4DNN5;B4DVN1;A7UJ17;C9J2C4;B4DNF1;F8WCZ4;C9JDX6;C9JDR7;A0A0J9YX62;C9JB42;C9JN01;Q75MP3;Q8WWF6	DnaJ homolog subfamily B member 6	DNAJB6	DNJB6_HUMAN DnaJ homolog subfamily B member 6 OS=Homo sapiens OX=9606 GN=DNAJB6 PE=1 SV=2;B4DMJ9_HUMAN cDNA FLJ60022, highly similar to DnaJ homolog subfamily B member 6 OS=Homo sapiens OX=9606 PE=2 SV=1;E9PH18_HUMAN DnaJ heat shock protein family (Hsp40)	17	6	6	6	22.1	36.087	305530	23502
E7EW33;B7Z217;H7C229;B7Z3H2;B7Z4I3;E7EVJ5;B7Z8N7;A0A8V8TNU3;Q96F07;Q9NSN1;A0A087WZL7	Cytoplasmic FMR1-interacting protein 2	CYFIP2;DKFZp761H087	E7EW33_HUMAN Cytoplasmic FMR1 interacting protein 2 OS=Homo sapiens OX=9606 GN=CYFIP2 PE=1 SV=1;B7Z217_HUMAN cDNA FLJ55679, highly similar to Mus musculus cytoplasmic FMR1 interacting protein 2 (Cyfip2), mRNA OS=Homo sapiens OX=9606 PE=2 SV=1;H7C229_HUMAN	11	13	13	6	16.5	122.46	692980	11948
Q6LAP8;D9HTE9;P53007;D3DX16	Tricarboxylate transport protein, mitochondrial	SLC25A1	Q6LAP8_HUMAN Mitochondrial citrate transport protein (Fragment) OS=Homo sapiens OX=9606 PE=3 SV=1;D9HTE9_HUMAN Plasma membrane citrate carrier OS=Homo sapiens OX=9606 GN=SLC25A1 PE=2 SV=1;TXTP_HUMAN Tricarboxylate transport protein, mitochondrial OS=Homo s	4	6	6	6	23	34.787	737270	40959
P63244;E9KL35;J3KPE3;D6REE5;H0Y8W2;D6RAC2;H0YAF8;D6R9L0;H0Y8R5;H0YAM7;D6R9Z1;D6RHH4;B4DVD2;D6RFX4;D6RFZ9;D6RBD0;B4E0C3;E9PD14;D6RAU2;D6RF23;D6RGK8;B4DWC6;I3QNU9;D6R909;D6RHJ5;H0Y9P0;D6RDI0	Guanine nucleotide-binding protein subunit beta-2-like 1;Guanine nucleotide-binding protein subunit beta-2-like 1, N-terminally processed	GNB2L1	RACK1_HUMAN Small ribosomal subunit protein RACK1 OS=Homo sapiens OX=9606 GN=RACK1 PE=1 SV=3;E9KL35_HUMAN Small ribosomal subunit protein RACK1 OS=Homo sapiens OX=9606 PE=1 SV=1;J3KPE3_HUMAN Small ribosomal subunit protein RACK1 OS=Homo sapiens OX=9606 GN=	27	6	6	6	35	35.076	515270	25763
F8WCF6;P59998;F8WDD7;A0A0A6YYG9;Q9H7Z5;H7C0A3;R4GN08;F8WE39;F8WDW3	Actin-related protein 2/3 complex subunit 4	ARPC4-TTLL3;ARPC4	F8WCF6_HUMAN Actin-related protein 2/3 complex subunit 4 OS=Homo sapiens OX=9606 GN=ARPC4-TTLL3 PE=3 SV=1;ARPC4_HUMAN Actin-related protein 2/3 complex subunit 4 OS=Homo sapiens OX=9606 GN=ARPC4 PE=1 SV=3;F8WDD7_HUMAN Actin related protein 2/3 complex subu	9	6	6	6	48.1	21.058	3294800	329480
G8JLA2;Q6IBG5;F8W1R7;J3KND3;G3V1V0;B7Z6Z4;P60660;F8VZU9;G3V1Y7;F8VPF3;F8W180;F8VXL3;H0YI43	Myosin light polypeptide 6	MYL6	G8JLA2_HUMAN Myosin light chain 6 OS=Homo sapiens OX=9606 GN=MYL6 PE=1 SV=1;Q6IBG5_HUMAN MYL6 protein OS=Homo sapiens OX=9606 GN=MYL6 PE=2 SV=1;F8W1R7_HUMAN Myosin light chain 6 OS=Homo sapiens OX=9606 GN=MYL6 PE=1 SV=1;J3KND3_HUMAN Myosin light chain 6 OS	13	7	7	6	57.9	17.089	4515800	451580
H0Y449;P67809;A0JLU4;Q7KZ24;Q6PKI6;Q2VIK8;C9J5V9	Nuclease-sensitive element-binding protein 1	YBX1	H0Y449_HUMAN Y-box binding protein 1 (Fragment) OS=Homo sapiens OX=9606 GN=YBX1 PE=1 SV=1;YBOX1_HUMAN Y-box-binding protein 1 OS=Homo sapiens OX=9606 GN=YBX1 PE=1 SV=3;A0JLU4_HUMAN YBX1 protein (Fragment) OS=Homo sapiens OX=9606 GN=YBX1 PE=2 SV=1;Q7KZ24_HU	7	6	6	6	28.3	41.905	420640	22139
M0R0F0;P46782;Q53G25;M0R0R2;M0QZN2;Q59EK8	40S ribosomal protein S5;40S ribosomal protein S5, N-terminally processed	RPS5	M0R0F0_HUMAN Ribosomal protein S5 (Fragment) OS=Homo sapiens OX=9606 GN=RPS5 PE=1 SV=1;RS5_HUMAN Small ribosomal subunit protein uS7 OS=Homo sapiens OX=9606 GN=RPS5 PE=1 SV=4;Q53G25_HUMAN Ribosomal protein S5 variant (Fragment) OS=Homo sapiens OX=9606 PE=2	6	6	6	6	35	22.391	1367100	136710
O60237;A0A994J7P4;A0A0S2Z473;E1CKY7;H7C4R6	Protein phosphatase 1 regulatory subunit 12B	PPP1R12B	MYPT2_HUMAN Protein phosphatase 1 regulatory subunit 12B OS=Homo sapiens OX=9606 GN=PPP1R12B PE=1 SV=2;A0A994J7P4_HUMAN Protein phosphatase 1 regulatory subunit OS=Homo sapiens OX=9606 GN=PPP1R12B PE=1 SV=1	5	7	6	6	10.4	110.4	179470	3386.3
Q53XM7;O95292;B3KVU7;Q6ZSP7;B4DNS4;Q6ZR82;E5RK64;Q59EZ6	Vesicle-associated membrane protein-associated protein B/C	VAPB	Q53XM7_HUMAN VAMP (Vesicle-associated membrane protein)-associated protein B and C OS=Homo sapiens OX=9606 GN=VAPB PE=1 SV=1;VAPB_HUMAN Vesicle-associated membrane protein-associated protein B/C OS=Homo sapiens OX=9606 GN=VAPB PE=1 SV=3;B3KVU7_HUMAN cDNA F	8	7	6	6	37.9	27.228	259890	17326
O95373;B3KQG6;B3KNG9;Q59F59;O15397	Importin-7	IPO7	IPO7_HUMAN Importin-7 OS=Homo sapiens OX=9606 GN=IPO7 PE=1 SV=1;B3KQG6_HUMAN cDNA FLJ90427 fis, clone NT2RP3000481, highly similar to Importin-7 OS=Homo sapiens OX=9606 PE=2 SV=1	5	6	6	6	8.5	119.52	148510	3536
O95782;Q8N9K4;B4DXJ6;A0A0G2JQM1;A0A8I5KPP9;B7Z1Q4;A0A0G2JS82;B7Z5S9;O94973	AP-2 complex subunit alpha-1	AP2A1	AP2A1_HUMAN AP-2 complex subunit alpha-1 OS=Homo sapiens OX=9606 GN=AP2A1 PE=1 SV=3;Q8N9K4_HUMAN cDNA FLJ36998 fis, clone BRACE2007295, highly similar to ALPHA-ADAPTIN A OS=Homo sapiens OX=9606 PE=2 SV=1	9	6	6	6	7.9	107.54	230010	4339.8
P04626;X5DNK3;J3QLU9;B4DTR1;J3KTI5;J3QLV2;Q59FL8;P00533;A8K2T7;A9CB80;Q2TTR7;F2YGG7;C9JYS6;B7Z2I3;E7BSV0;Q504U8;J3KRI9;X5DQX2;J3QL83;A0A2D3C335;B4DLA2;F5H1T4;A0A2D3C337;Q9UK79;Q75MF2;J3QRJ7;E2I6F8	Receptor tyrosine-protein kinase erbB-2;Receptor protein-tyrosine kinase	ERBB2	ERBB2_HUMAN Receptor tyrosine-protein kinase erbB-2 OS=Homo sapiens OX=9606 GN=ERBB2 PE=1 SV=1;X5DNK3_HUMAN receptor protein-tyrosine kinase (Fragment) OS=Homo sapiens OX=9606 GN=ERBB2 PE=2 SV=1;J3QLU9_HUMAN Receptor protein-tyrosine kinase OS=Homo sapiens	27	6	6	6	7.6	137.91	170390	3407.8
Q59EZ3;P11717;A0A7I2V381;A0A7I2YQS7;S4R328	Cation-independent mannose-6-phosphate receptor	IGF2R	Q59EZ3_HUMAN Insulin-like growth factor 2 receptor variant (Fragment) OS=Homo sapiens OX=9606 PE=2 SV=1;MPRI_HUMAN Cation-independent mannose-6-phosphate receptor OS=Homo sapiens OX=9606 GN=IGF2R PE=1 SV=3;A0A7I2V381_HUMAN Insulin like growth factor 2 rece	5	6	6	6	4	266.11	177230	1406.6
P18124;A8MUD9;O95036	60S ribosomal protein L7	RPL7;WUGSC:H_RG054D04.1	RL7_HUMAN Large ribosomal subunit protein uL30 OS=Homo sapiens OX=9606 GN=RPL7 PE=1 SV=1;A8MUD9_HUMAN Ribosomal protein L7 OS=Homo sapiens OX=9606 GN=RPL7 PE=1 SV=1;O95036_HUMAN Similar to 60S ribosomal protein L7; similar to P18124 (PID:d133021) OS=Homo s	3	6	6	6	31	29.225	569990	47499
Q3B7A7;Q59HH3;P22102;Q15374;C9JZG2;C9JKQ7;C9JBJ1;C9JTV6;F8WD69;B4DJ93;O14660;Q71VH3	Trifunctional purine biosynthetic protein adenosine-3;Phosphoribosylamine--glycine ligase;Phosphoribosylformylglycinamidine cyclo-ligase;Phosphoribosylglycinamide formyltransferase	GART	Q3B7A7_HUMAN Trifunctional purine biosynthetic protein adenosine-3 OS=Homo sapiens OX=9606 GN=GART PE=2 SV=1;Q59HH3_HUMAN Trifunctional purine biosynthetic protein adenosine-3 (Fragment) OS=Homo sapiens OX=9606 PE=2 SV=1;PUR2_HUMAN Trifunctional purine bio	12	6	6	6	8.8	107.72	228100	4752.1
P22695;H3BRG4;H3BSJ9;H3BUE4;H3BUI9;H3BP04	Cytochrome b-c1 complex subunit 2, mitochondrial	UQCRC2	QCR2_HUMAN Cytochrome b-c1 complex subunit 2, mitochondrial OS=Homo sapiens OX=9606 GN=UQCRC2 PE=1 SV=3;H3BRG4_HUMAN Ubiquinol-cytochrome c reductase core protein 2 OS=Homo sapiens OX=9606 GN=UQCRC2 PE=1 SV=1;H3BSJ9_HUMAN Ubiquinol-cytochrome c reductase c	6	6	6	6	22.3	48.442	292480	15394
P23396;E9PPU1;H0YEU2;E9PL09;Q53G83;F2Z2S8;H0YF32;H0YCJ7;Q9NQS8;E9PQ96;E9PSF4;E9PJH4;E9PK82;A7E2S3	40S ribosomal protein S3	RPS3	RS3_HUMAN Small ribosomal subunit protein uS3 OS=Homo sapiens OX=9606 GN=RPS3 PE=1 SV=2;E9PPU1_HUMAN Ribosomal protein S3 OS=Homo sapiens OX=9606 GN=RPS3 PE=1 SV=1;H0YEU2_HUMAN Ribosomal protein S3 (Fragment) OS=Homo sapiens OX=9606 GN=RPS3 PE=1 SV=1;E9PL0	14	6	6	6	35.8	26.688	2005700	105560
V9HW26;P25705;K7EQH4;K7EJP1;B4DGW3;K7ERX7;K7EK77	ATP synthase subunit alpha;ATP synthase subunit alpha, mitochondrial	HEL-S-123m;ATP5A1	V9HW26_HUMAN ATP synthase subunit alpha OS=Homo sapiens OX=9606 GN=HEL-S-123m PE=1 SV=1;ATPA_HUMAN ATP synthase subunit alpha, mitochondrial OS=Homo sapiens OX=9606 GN=ATP5F1A PE=1 SV=1;K7EQH4_HUMAN ATP synthase F1 subunit alpha (Fragment) OS=Homo sapiens	7	6	6	6	16.6	59.75	511910	16513
P27348;B4DMT8;B4DY04;Q53S41;E9PG15;Q53RR5;P31947	14-3-3 protein theta	YWHAQ	1433T_HUMAN 14-3-3 protein theta OS=Homo sapiens OX=9606 GN=YWHAQ PE=1 SV=1;B4DMT8_HUMAN cDNA FLJ52118, highly similar to 14-3-3 protein theta OS=Homo sapiens OX=9606 PE=2 SV=1;B4DY04_HUMAN cDNA FLJ51144, highly similar to 14-3-3 protein theta OS=Homo sapi	7	8	6	6	34.3	27.764	1554900	111060
P35520;C9JMA6;B7Z2D6;B7Z6W5;Q9NTF0;H7C2H4;Q96EH7	Cystathionine beta-synthase	CBS;DKFZp727E011	CBS_HUMAN Cystathionine beta-synthase OS=Homo sapiens OX=9606 GN=CBS PE=1 SV=2;C9JMA6_HUMAN Cystathionine beta-synthase (Fragment) OS=Homo sapiens OX=9606 GN=CBS PE=1 SV=1;B7Z2D6_HUMAN Cystathionine beta-synthase OS=Homo sapiens OX=9606 PE=2 SV=1;B7Z6W5_HU	7	6	6	6	18.7	60.586	159540	6136
P35968;Q59EB0;A0A0U2WZU8	Vascular endothelial growth factor receptor 2;Receptor protein-tyrosine kinase	KDR	VGFR2_HUMAN Vascular endothelial growth factor receptor 2 OS=Homo sapiens OX=9606 GN=KDR PE=1 SV=2;Q59EB0_HUMAN receptor protein-tyrosine kinase (Fragment) OS=Homo sapiens OX=9606 PE=2 SV=1	3	6	6	6	7.5	151.53	274480	4158.8
P38159;H3BT71;Q2VIN3;Q96E39;H0Y6E7;B4E352;B3KRG5;H3BUY5;H3BNC1;H3BR27;A0A1B0GUK8;A8K8A6;F1T0J8;O75526;Q8IZ40	RNA-binding motif protein, X chromosome;RNA-binding motif protein, X chromosome, N-terminally processed;RNA binding motif protein, X-linked-like-1	RBMX;RBMXL1	RBMX_HUMAN RNA-binding motif protein, X chromosome OS=Homo sapiens OX=9606 GN=RBMX PE=1 SV=3;H3BT71_HUMAN RNA binding motif protein X-linked OS=Homo sapiens OX=9606 GN=RBMX PE=1 SV=1;Q2VIN3_HUMAN RBM1 (Fragment) OS=Homo sapiens OX=9606 PE=4 SV=1;RMXL1_HUMA	15	6	6	6	15.1	42.331	238570	9542.9
P61313;B4DLP4;A0A2R8YEM3;E7EQV9;E7ENU7;E7ERA2;B4DEN1;E7EX53;A0A2R8Y738;Q76N55	60S ribosomal protein L15;Ribosomal protein L15	RPL15	RL15_HUMAN Large ribosomal subunit protein eL15 OS=Homo sapiens OX=9606 GN=RPL15 PE=1 SV=2;B4DLP4_HUMAN Ribosomal protein L15 OS=Homo sapiens OX=9606 PE=2 SV=1;A0A2R8YEM3_HUMAN Ribosomal protein L15 (Fragment) OS=Homo sapiens OX=9606 GN=RPL15 PE=1 SV=1;E7E	10	6	6	6	27	24.146	764420	69493
P62269;J3JS69;A0A0G2JQH2;Q5GGW2	40S ribosomal protein S18	RPS18	RS18_HUMAN Small ribosomal subunit protein uS13 OS=Homo sapiens OX=9606 GN=RPS18 PE=1 SV=3	4	6	6	6	37.5	17.718	981050	109010
P62906;Q1JQ76	60S ribosomal protein L10a;Ribosomal protein	RPL10A	RL10A_HUMAN Large ribosomal subunit protein uL1 OS=Homo sapiens OX=9606 GN=RPL10A PE=1 SV=2;Q1JQ76_HUMAN Ribosomal protein (Fragment) OS=Homo sapiens OX=9606 GN=RPL10A PE=2 SV=1	2	6	6	6	23.5	24.831	913870	91387
Q13085;A2NX49;O00763;B4DIG6;B4DIW1;B4DWK9;B4DIR2;Q7Z5W8;Q59FY4;A0A087WVR6;A0A087X0W4;A0A0C4DGT1;S4R3S7;B4DK31;B4DYM0;Q59GJ9	Acetyl-CoA carboxylase 1;Biotin carboxylase;Acetyl-CoA carboxylase 2;Biotin carboxylase	ACACA;ACACB	ACACA_HUMAN Acetyl-CoA carboxylase 1 OS=Homo sapiens OX=9606 GN=ACACA PE=1 SV=2;A2NX49_HUMAN Acetyl-CoA carboxylase 1 OS=Homo sapiens OX=9606 PE=2 SV=1;ACACB_HUMAN Acetyl-CoA carboxylase 2 OS=Homo sapiens OX=9606 GN=ACACB PE=1 SV=3	16	6	6	6	3.5	265.55	138680	1155.6
Q13425;H0YCS0;A0A0G2JM75;J3KT21;A0A140TA73;H7BY41	Beta-2-syntrophin	SNTB2	SNTB2_HUMAN Beta-2-syntrophin OS=Homo sapiens OX=9606 GN=SNTB2 PE=1 SV=1;H0YCS0_HUMAN Syntrophin beta 2 (Fragment) OS=Homo sapiens OX=9606 GN=SNTB2 PE=1 SV=1	6	6	6	6	13.1	57.949	160860	5546.9
Q6I9R8;Q2TSB7;Q2XQU9;Q14192;I0CE67;Q53T40;Q53QP3;C9J3S8;F8WDA8;U3KQT4	Four and a half LIM domains protein 2	FHL2;AAG11	Q6I9R8_HUMAN FHL2 protein OS=Homo sapiens OX=9606 GN=FHL2 PE=2 SV=1;Q2TSB7_HUMAN Aging-associated gene 11 OS=Homo sapiens OX=9606 GN=AAG11 PE=2 SV=1;Q2XQU9_HUMAN FHL2 isoform 5 OS=Homo sapiens OX=9606 PE=2 SV=1;FHL2_HUMAN Four and a half LIM domains protei	10	6	6	6	22.9	32.193	244250	13570
Q14257;H0YL43;A8MXP8	Reticulocalbin-2	RCN2	RCN2_HUMAN Reticulocalbin-2 OS=Homo sapiens OX=9606 GN=RCN2 PE=1 SV=1;H0YL43_HUMAN Reticulocalbin 2 (Fragment) OS=Homo sapiens OX=9606 GN=RCN2 PE=1 SV=1	3	6	6	6	24.3	36.876	312390	22314
Q14847;A8K1D2;C9J9W2;B4DIC4;B4DJI4;K7ESD6;F6S2S5;J3KSN1;Q9NPR7	LIM and SH3 domain protein 1	LASP1	LASP1_HUMAN LIM and SH3 domain protein 1 OS=Homo sapiens OX=9606 GN=LASP1 PE=1 SV=2;A8K1D2_HUMAN LIM and SH3 domain protein 1 OS=Homo sapiens OX=9606 PE=2 SV=1;C9J9W2_HUMAN LIM and SH3 protein 1 (Fragment) OS=Homo sapiens OX=9606 GN=LASP1 PE=1 SV=1	9	6	6	6	25.3	29.717	455360	32526
Q5RLJ0;Q549M8;Q9Y224;G3V4C6;H0YJB9;G3V4E7	UPF0568 protein C14orf166	C14orf166	Q5RLJ0_HUMAN RNA transcription, translation and transport factor protein OS=Homo sapiens OX=9606 PE=2 SV=1;Q549M8_HUMAN RNA transcription, translation and transport factor protein OS=Homo sapiens OX=9606 GN=C14orf166 PE=2 SV=1;RTRAF_HUMAN RNA transcription	6	6	6	6	35.7	27.969	270240	16890
Q5SZK8	FRAS1-related extracellular matrix protein 2	FREM2	FREM2_HUMAN FRAS1-related extracellular matrix protein 2 OS=Homo sapiens OX=9606 GN=FREM2 PE=1 SV=3	1	6	6	6	2.8	351.16	68764	487.69
Q5TZA2;B1AKD8;A1L0S9;A1L0S8;A0A087WW81;A0A4D6DSY5	Rootletin	CROCC	CROCC_HUMAN Rootletin OS=Homo sapiens OX=9606 GN=CROCC PE=1 SV=2;B1AKD8_HUMAN Ciliary rootlet coiled-coil, rootletin (Fragment) OS=Homo sapiens OX=9606 GN=CROCC PE=1 SV=2;A1L0S9_HUMAN CROCC protein (Fragment) OS=Homo sapiens OX=9606 GN=CROCC PE=2 SV=1;A1L0	6	6	6	6	4	228.42	141030	1259.2
Q92626;H7C1W1;C9J4I9;H7C300	Peroxidasin homolog	PXDN	PXDN_HUMAN Peroxidasin homolog OS=Homo sapiens OX=9606 GN=PXDN PE=1 SV=2;H7C1W1_HUMAN Peroxidasin (Fragment) OS=Homo sapiens OX=9606 GN=PXDN PE=1 SV=1;C9J4I9_HUMAN Peroxidasin OS=Homo sapiens OX=9606 GN=PXDN PE=1 SV=2	4	6	6	6	6.8	165.27	84277	1154.5
Q96L92;A0A2R8Y8A7;A0A2R8Y871;H7C603;A0A5H1ZRP6;A0A2R8YD75	Sorting nexin-27	SNX27	SNX27_HUMAN Sorting nexin-27 OS=Homo sapiens OX=9606 GN=SNX27 PE=1 SV=2;A0A2R8Y8A7_HUMAN Sorting nexin 27 OS=Homo sapiens OX=9606 GN=SNX27 PE=1 SV=1;A0A2R8Y871_HUMAN Sorting nexin 27 OS=Homo sapiens OX=9606 GN=SNX27 PE=1 SV=1	6	6	6	6	16.1	61.264	212600	7592.9
Q9BX66;B4DTX5;B7Z9B7;S4R406;S4R303;B4DH45;B4E264;A0A0U1RQI5;Q6MZY5;A0A3B3IT56;A0A3B3IRW8	Sorbin and SH3 domain-containing protein 1	SORBS1	SRBS1_HUMAN Sorbin and SH3 domain-containing protein 1 OS=Homo sapiens OX=9606 GN=SORBS1 PE=1 SV=3;B4DTX5_HUMAN cDNA FLJ60072, highly similar to Homo sapiens sorbin and SH3 domain containing 1 (SORBS1), transcript variant 6, mRNA OS=Homo sapiens OX=9606 PE	11	6	6	6	6.6	142.51	178990	2983.2
Q9BZL4;K7EL81;B4DLW4;K7ER83	Protein phosphatase 1 regulatory subunit 12C	PPP1R12C	PP12C_HUMAN Protein phosphatase 1 regulatory subunit 12C OS=Homo sapiens OX=9606 GN=PPP1R12C PE=1 SV=1;K7EL81_HUMAN Protein phosphatase 1 regulatory subunit 12C (Fragment) OS=Homo sapiens OX=9606 GN=PPP1R12C PE=1 SV=1;B4DLW4_HUMAN cDNA FLJ60300, highly sim	4	6	6	6	8.8	84.88	162970	3974.8
Q9NVI7;Q5SV16;Q96T67	ATPase family AAA domain-containing protein 3A	ATAD3A	ATD3A_HUMAN ATPase family AAA domain-containing protein 3A OS=Homo sapiens OX=9606 GN=ATAD3A PE=1 SV=2;Q5SV16_HUMAN ATPase family AAA domain containing 3A (Fragment) OS=Homo sapiens OX=9606 GN=ATAD3A PE=1 SV=2;Q96T67_HUMAN TOB3 OS=Homo sapiens OX=9606 PE=2	3	14	14	6	29.2	71.368	1300400	38248
Q9NZQ3;C9JSC3;F8WCR8;H7C2K2	NCK-interacting protein with SH3 domain	NCKIPSD	SPN90_HUMAN NCK-interacting protein with SH3 domain OS=Homo sapiens OX=9606 GN=NCKIPSD PE=1 SV=1;C9JSC3_HUMAN NCK interacting protein with SH3 domain (Fragment) OS=Homo sapiens OX=9606 GN=NCKIPSD PE=1 SV=1	4	6	6	6	10.4	78.959	215180	7685.1
Q9UJC5	SH3 domain-binding glutamic acid-rich-like protein 2	SH3BGRL2	SH3L2_HUMAN SH3 domain-binding glutamic acid-rich-like protein 2 OS=Homo sapiens OX=9606 GN=SH3BGRL2 PE=1 SV=2	1	6	6	6	72.9	12.326	280090	56018
Q9UJU6;Q59FH4;H0Y5J4;B4DDU5;B4DXL9;B4DDD6;B4DUF9;B4DKZ4;F8WBG8;F8WC20;F8WBB2;F8WFE1;H7C111;B4DNX5	Drebrin-like protein	DBNL	DBNL_HUMAN Drebrin-like protein OS=Homo sapiens OX=9606 GN=DBNL PE=1 SV=1;Q59FH4_HUMAN Drebrin-like protein variant (Fragment) OS=Homo sapiens OX=9606 PE=2 SV=1;H0Y5J4_HUMAN Drebrin like (Fragment) OS=Homo sapiens OX=9606 GN=DBNL PE=1 SV=1;B4DDU5_HUMAN cDN	14	6	6	6	21.4	48.207	648160	32408
A0A024R9I0;P21283;E7EV59;B7Z593	V-type proton ATPase subunit C 1	ATP6V1C1	A0A024R9I0_HUMAN V-type proton ATPase subunit C OS=Homo sapiens OX=9606 GN=ATP6V1C1 PE=2 SV=1;VATC1_HUMAN V-type proton ATPase subunit C 1 OS=Homo sapiens OX=9606 GN=ATP6V1C1 PE=1 SV=4;E7EV59_HUMAN V-type proton ATPase subunit C OS=Homo sapiens OX=9606 GN=	4	5	5	5	20.2	43.941	573280	21232
Q96CW1;C9JTK4;B4DNB9;E9PFW3;C9JPV8;C9JGT8;A0A087WY71;A0A8I5KWD3;B4E304;H7C4C3;B4DFM1;C9JJD3;C9JJ47;A0A8I5QJU5;A0A8I5KT55;B4DJB1;B7Z4N2;B4DTI4;A0A8I5KTP2	AP-2 complex subunit mu	AP2M1	AP2M1_HUMAN AP-2 complex subunit mu OS=Homo sapiens OX=9606 GN=AP2M1 PE=1 SV=2;C9JTK4_HUMAN AP-2 complex subunit mu OS=Homo sapiens OX=9606 GN=AP2M1 PE=1 SV=2;B4DNB9_HUMAN AP-2 complex subunit mu OS=Homo sapiens OX=9606 PE=2 SV=1;E9PFW3_HUMAN AP-2 complex	19	5	5	5	12.6	49.654	126470	4864.2
A0A0S2Z4Y5;Q5QPK2;H0Y368;O60762;A0A804HJ93;A0A0S2Z4U1;A0A804HIK9;Q5QPJ9;A0A804HIB3	Dolichol-phosphate mannosyltransferase subunit 1	DPM1	A0A0S2Z4Y5_HUMAN Dolichol-phosphate mannosyltransferase subunit 1 (Fragment) OS=Homo sapiens OX=9606 GN=DPM1 PE=2 SV=1;Q5QPK2_HUMAN Dolichol-phosphate mannosyltransferase subunit 1 OS=Homo sapiens OX=9606 GN=DPM1 PE=1 SV=1;H0Y368_HUMAN Dolichol-phosphate m	9	5	5	5	26.5	29.634	222590	13912
A0A0S2Z4Z0;Q96PK6;Q59GV2;B4DNG4	RNA-binding protein 14	RBM14	A0A0S2Z4Z0_HUMAN RNA binding motif protein 14 isoform 1 (Fragment) OS=Homo sapiens OX=9606 GN=RBM14 PE=2 SV=1;RBM14_HUMAN RNA-binding protein 14 OS=Homo sapiens OX=9606 GN=RBM14 PE=1 SV=2;Q59GV2_HUMAN RNA binding motif protein 14 variant (Fragment) OS=Homo	4	5	5	5	9	69.491	140600	6113.1
P62873;A0A140VJJ8;B2R6K4;A0A2L0WW42;A0A994J3T6;F6X3N5;F6UT28;A0A994J6X8;Q71UM6;B3KVK2;B1AKQ8;Q71UM7;P16520;F1T0G5;F1T0G4;F5H0S8;E9PCP0;Q59G26;F5H100;F5H8J8;C9JD14	Guanine nucleotide-binding protein G(I)/G(S)/G(T) subunit beta-1	GNB1	GBB1_HUMAN Guanine nucleotide-binding protein G(I)/G(S)/G(T) subunit beta-1 OS=Homo sapiens OX=9606 GN=GNB1 PE=1 SV=3;A0A140VJJ8_HUMAN Testicular tissue protein Li 72 OS=Homo sapiens OX=9606 PE=2 SV=1;B2R6K4_HUMAN cDNA, FLJ92996, highly similar to Homo sap	21	11	11	5	48.8	37.377	1572400	120950
B4DUT7;A0A140VJK6;P49915;Q53F90	GMP synthase [glutamine-hydrolyzing]	GMPS	B4DUT7_HUMAN GMP synthase (glutamine-hydrolyzing) OS=Homo sapiens OX=9606 PE=2 SV=1;A0A140VJK6_HUMAN GMP synthase (glutamine-hydrolyzing) OS=Homo sapiens OX=9606 PE=2 SV=1;GUAA_HUMAN GMP synthase [glutamine-hydrolyzing] OS=Homo sapiens OX=9606 GN=GMPS PE=1	4	5	5	5	12.9	71.24	157590	3939.8
H0Y6N5;A0A8I5G938;H0Y742;A7MCZ7;E9PHI4;A0A146IHP0;A4D2Q0;O94901;B4E278;H7C2K3;Q5S4N2	SUN domain-containing protein 1	SUN1;UNC84A	H0Y6N5_HUMAN Sad1 and UNC84 domain containing 1 (Fragment) OS=Homo sapiens OX=9606 GN=SUN1 PE=1 SV=1;A0A8I5G938_HUMAN Sad1 and UNC84 domain containing 1 OS=Homo sapiens OX=9606 GN=SUN1 PE=1 SV=1;H0Y742_HUMAN Sad1 and UNC84 domain containing 1 (Fragment) OS	11	5	5	5	12.5	70.932	160520	4586.3
A0A1S5UZ17;Q9Y608;C9JSU1;H7C3N9	Leucine-rich repeat flightless-interacting protein 2	LRRFIP2	A0A1S5UZ17_HUMAN Leucine-rich repeat flightless-interacting protein 2 OS=Homo sapiens OX=9606 GN=LRRFIP2 PE=2 SV=1;LRRF2_HUMAN Leucine-rich repeat flightless-interacting protein 2 OS=Homo sapiens OX=9606 GN=LRRFIP2 PE=1 SV=1	4	5	5	5	15.9	49.343	174040	9160
A0A1X7SBZ2;A0A5H1ZRQ2;Q59F66;Q92841;B4DZQ7;Q9UQL5	Probable ATP-dependent RNA helicase DDX17	DDX17	A0A1X7SBZ2_HUMAN RNA helicase OS=Homo sapiens OX=9606 GN=DDX17 PE=1 SV=1;A0A5H1ZRQ2_HUMAN RNA helicase OS=Homo sapiens OX=9606 GN=DDX17 PE=1 SV=2;Q59F66_HUMAN RNA helicase (Fragment) OS=Homo sapiens OX=9606 PE=2 SV=1;DDX17_HUMAN Probable ATP-dependent RNA	6	10	9	5	16.7	80.253	837810	22644
A0A2R8Y6J3;B3KTM6;A2RUM7;Q59GX9;P46777;Q5T7N0;A0A2R8Y4A2;Q9BUV4	60S ribosomal protein L5	RPL5	A0A2R8Y6J3_HUMAN Ribosomal protein L5 (Fragment) OS=Homo sapiens OX=9606 GN=RPL5 PE=1 SV=1;B3KTM6_HUMAN Ribosomal protein L5, isoform CRA_b OS=Homo sapiens OX=9606 GN=RPL5 PE=2 SV=1;A2RUM7_HUMAN Ribosomal protein L5 OS=Homo sapiens OX=9606 GN=RPL5 PE=2 SV=	8	5	5	5	29	27.045	484450	44041
A0A2U3TZN6;A0A2U3TZM4;B7ZKY2;A0A7I2RJN6;A0A2R8YFN5;A0A2U3TZM1;A0A2R8YE77;Q5JS79;O14936;A0A2R8YEK3;A0A2R8YEJ7;A0A2R8Y6F8;A0A2R8YGH2;A0A2R8Y3B3;A0A2R8Y6D8;A0A2R8Y7X6	Peripheral plasma membrane protein CASK	CASK	A0A2U3TZN6_HUMAN Calcium/calmodulin dependent serine protein kinase OS=Homo sapiens OX=9606 GN=CASK PE=1 SV=1;A0A2U3TZM4_HUMAN Calcium/calmodulin dependent serine protein kinase OS=Homo sapiens OX=9606 GN=CASK PE=1 SV=1;B7ZKY2_HUMAN Calcium/calmodulin-depe	16	5	5	5	7.5	100.2	89267	1983.7
A0A2U3TZL8;H7BYN4;A0A7I2V5Y5;Q02241;H0YMJ4;A0A2R8Y531;H0YME6	Kinesin-like protein;Kinesin-like protein KIF23	KIF23	A0A2U3TZL8_HUMAN Kinesin-like protein OS=Homo sapiens OX=9606 GN=KIF23 PE=1 SV=1;H7BYN4_HUMAN Kinesin-like protein OS=Homo sapiens OX=9606 GN=KIF23 PE=1 SV=1;A0A7I2V5Y5_HUMAN Kinesin-like protein OS=Homo sapiens OX=9606 GN=KIF23 PE=1 SV=1;KIF23_HUMAN Kines	7	5	5	5	8.4	92.682	106700	2481.3
A0A384MR03;Q6MZM7;B7ZLE5;P02751;B4DU16;Q59G22;B4DTK1;Q6N084;Q6MZF4;Q68CX6;Q6PJE5;B4DN21;B4DTH2;Q5CZ99;H0Y7Z1	Fibronectin;Anastellin;Ugl-Y1;Ugl-Y2;Ugl-Y3	DKFZp686O12165;FN1	A0A384MR03_HUMAN Fibronectin OS=Homo sapiens OX=9606 PE=2 SV=1;Q6MZM7_HUMAN Fibronectin (Fragment) OS=Homo sapiens OX=9606 GN=DKFZp686O12165 PE=2 SV=1;B7ZLE5_HUMAN Fibronectin OS=Homo sapiens OX=9606 GN=FN1 PE=2 SV=1;FINC_HUMAN Fibronectin OS=Homo sapiens	15	5	5	5	3.6	239.62	117530	1237.1
M0QXS5;B2R959;Q6NTA2;A0A384N6C7;A0A3B3ITJ4;P14866;M0R1W6;B4DVF8;B4DPK8;A0A9L9PXI4;M0QYL7;M0R076;M0QYT0	Heterogeneous nuclear ribonucleoprotein L	HNRNPL	M0QXS5_HUMAN Heterogeneous nuclear ribonucleoprotein L (Fragment) OS=Homo sapiens OX=9606 GN=HNRNPL PE=1 SV=1;B2R959_HUMAN cDNA, FLJ94229, highly similar to Homo sapiens heterogeneous nuclear ribonucleoprotein L (HNRPL),mRNA OS=Homo sapiens OX=9606 PE=2 SV	13	5	5	5	11.5	58.362	155180	8167.1
B3KXA2;A0A384NYN5;V9HWK2;P18206;B4DKC9;B4E3Q9;B4DTM7	Vinculin	HEL114;VCL	B3KXA2_HUMAN Vinculin OS=Homo sapiens OX=9606 PE=2 SV=1;A0A384NYN5_HUMAN Vinculin OS=Homo sapiens OX=9606 PE=2 SV=1;V9HWK2_HUMAN Vinculin OS=Homo sapiens OX=9606 GN=HEL114 PE=2 SV=1;VINC_HUMAN Vinculin OS=Homo sapiens OX=9606 GN=VCL PE=1 SV=4;B4DKC9_HUMAN	7	5	5	5	7	110.3	157070	2212.3
A0A8Q3SHQ6;A0A8Q3SHQ2;A0A804HJ25;A0A8Q3SHK7;A0A804HIR9;A0A499FJI4;A0A804HKQ1;A0A804HL12;O75592;Q9NWD4;Q9UG08	E3 ubiquitin-protein ligase MYCBP2	MYCBP2	A0A8Q3SHQ6_HUMAN RCR-type E3 ubiquitin transferase OS=Homo sapiens OX=9606 GN=MYCBP2 PE=1 SV=1;A0A8Q3SHQ2_HUMAN RCR-type E3 ubiquitin transferase OS=Homo sapiens OX=9606 GN=MYCBP2 PE=1 SV=1;A0A804HJ25_HUMAN RCR-type E3 ubiquitin transferase OS=Homo sapiens	11	5	5	5	1.7	498.45	122900	588.04
B9EIS5;A0A5H1ZRS1;H0YBA1;Q15154;A2RUU9;A0A4W8VX11;A0A088AWL4;B4DWY1;B4DJ00;E7EV93	Pericentriolar material 1 protein	PCM1	B9EIS5_HUMAN PCM1 protein OS=Homo sapiens OX=9606 GN=PCM1 PE=2 SV=1;A0A5H1ZRS1_HUMAN Pericentriolar material 1 OS=Homo sapiens OX=9606 GN=PCM1 PE=1 SV=1;H0YBA1_HUMAN Pericentriolar material 1 OS=Homo sapiens OX=9606 GN=PCM1 PE=1 SV=2;PCM1_HUMAN Pericentrio	10	5	5	5	3.1	227.67	137310	1596.7
A0A6Q8PFY6;B7ZKY6;A0A7I2U302;P08473	Neprilysin	MME	A0A6Q8PFY6_HUMAN Neprilysin OS=Homo sapiens OX=9606 GN=MME PE=1 SV=1;B7ZKY6_HUMAN Membrane metallo-endopeptidase OS=Homo sapiens OX=9606 GN=MME PE=2 SV=1;A0A7I2U302_HUMAN Membrane metalloendopeptidase OS=Homo sapiens OX=9606 GN=MME PE=1 SV=1;NEP_HUMAN Nepr	4	5	5	5	10.7	79.915	162260	4056.6
P27448;A0A7I2V4T2;A0A7I2V2I9;A0A7I2V3P5;A0A7I2V3C6;A0A7I2V3K2;A0A7I2YQF7;H0YNV4;A0A7I2V409;A0A7I2V4K8;H0YJI9;A0A7I2V2U9;A0A7I2V5G3;A0A7I2V3B9;A0A7I2V3I9;A0A7I2V639;J3KNR0;A0A7I2V2N8;A0A7I2V549;A0A7I2V602;A0A7I2V4G7;H0YKP9;A0A7I2YQF4;A0A7I2V2E3;A0A7I2V4L1;H0YIY6;Q9P0L2;A0A7I2V550;B4DKN1;Q86U11;A0A087X0I6;X5D2M4;B4DIB3;A0A7I2YQJ7;A0A7I2YQ84;A0A7I2V483;X5DNR8;A0A7I2YQ91;A0A7I2V2J6;A0A7I2V4T5;A0A7I2Y…	MAP/microtubule affinity-regulating kinase 3	MARK3	MARK3_HUMAN MAP/microtubule affinity-regulating kinase 3 OS=Homo sapiens OX=9606 GN=MARK3 PE=1 SV=5;A0A7I2V4T2_HUMAN Microtubule affinity regulating kinase 3 OS=Homo sapiens OX=9606 GN=MARK3 PE=1 SV=1;A0A7I2V2I9_HUMAN Microtubule affinity regulating kinase	48	7	5	5	13.1	84.428	121000	2951.2
P11940;E7EQV3;A0A7I2YQ88;A0A7I2YQ90;H0YAR2;B4DZW4;A0A7I2V649;B3KT93;A0A7I2YQE4;A0A7I2V4N4;A0A087WTT1;B4DQX0;E7ERJ7;Q3ZCS4;Q9H361;Q5VX58;Q2VIP3;H0YBN4;H0YAS6;H0YB86;H0YB75;H0YAS7;H0YAP2;A8K8J2;H0YC10	Polyadenylate-binding protein 1;Polyadenylate-binding protein;Polyadenylate-binding protein 3	PABPC1;PABPC3	PABP1_HUMAN Polyadenylate-binding protein 1 OS=Homo sapiens OX=9606 GN=PABPC1 PE=1 SV=2;E7EQV3_HUMAN Polyadenylate-binding protein OS=Homo sapiens OX=9606 GN=PABPC1 PE=1 SV=1;A0A7I2YQ88_HUMAN Polyadenylate-binding protein OS=Homo sapiens OX=9606 GN=PABPC1	25	12	12	5	25.2	70.67	611090	16975
P08195;A0A7P0Z4P5;A0A7P0TAN7;A0A7P0Z4A0;A0A7P0T9F7;F5GZS6;A0A7P0TBF8;F5H056;B4E2Z3;F5GZI0;A0A7P0T8F1;A0A7P0T8U7;A0A7P0TAS6;H0YFX4;A0A7P0TAT7;H0YFS2;H0YH36;A0A7P0T853;B4E3E4;F5H0E2;F5H867;F5GZR9	4F2 cell-surface antigen heavy chain	SLC3A2	4F2_HUMAN Amino acid transporter heavy chain SLC3A2 OS=Homo sapiens OX=9606 GN=SLC3A2 PE=1 SV=3;A0A7P0Z4P5_HUMAN Solute carrier family 3 member 2 OS=Homo sapiens OX=9606 GN=SLC3A2 PE=1 SV=1;A0A7P0TAN7_HUMAN Solute carrier family 3 member 2 OS=Homo sapiens	22	5	5	5	10.6	67.993	163090	5623.6
A0A804HKE7;E7EVA0;P27816;B4DM10;Q86Y04;H7C456;Q05D06;H0Y2V1;Q6NX68;H7C4C5;B5MEG9;F8W9U4;A0A0J9YVV8;A0A0J9YW37;Q8NDS5;B4DSQ1	Microtubule-associated protein;Microtubule-associated protein 4	MAP4	A0A804HKE7_HUMAN Microtubule-associated protein OS=Homo sapiens OX=9606 GN=MAP4 PE=1 SV=1;E7EVA0_HUMAN Microtubule-associated protein OS=Homo sapiens OX=9606 GN=MAP4 PE=1 SV=1;MAP4_HUMAN Microtubule-associated protein 4 OS=Homo sapiens OX=9606 GN=MAP4 PE=1	16	5	5	5	3.2	245.37	173990	1380.9
Q96D30;E7EV99;E7ENY0;A0A804HL01;P35611;Q4TT76;B4DPW4;H0Y9H2;D6RJE2;D6RAH3;D6RF25	Alpha-adducin	ADD1;LA04NC01-25A3.2-001	Q96D30_HUMAN ADD1 protein OS=Homo sapiens OX=9606 GN=ADD1 PE=1 SV=1;E7EV99_HUMAN Adducin 1 OS=Homo sapiens OX=9606 GN=ADD1 PE=1 SV=1;E7ENY0_HUMAN Adducin 1 OS=Homo sapiens OX=9606 GN=ADD1 PE=1 SV=1;A0A804HL01_HUMAN Adducin 1 OS=Homo sapiens OX=9606 GN=ADD1	11	5	5	5	23.5	44.02	354150	22134
A0A8V8TM41;A8K6Q8;A0A8V8TLM6;P02786;A0A8V8TLN0;G3V0E5;A0A8V8TLK7;A0A8V8TN37;B7Z2I6;A0A8V8TM46;F8WBE5;A0A8V8TLK4;A0A8V8TND0	Transferrin receptor protein 1;Transferrin receptor protein 1, serum form	TFRC	A0A8V8TM41_HUMAN Transferrin receptor protein 1 OS=Homo sapiens OX=9606 GN=TFRC PE=1 SV=1;A8K6Q8_HUMAN Transferrin receptor protein 1 OS=Homo sapiens OX=9606 PE=2 SV=1;A0A8V8TLM6_HUMAN Transferrin receptor protein 1 OS=Homo sapiens OX=9606 GN=TFRC PE=1 SV=	13	5	5	5	9.6	78.925	163860	4428.7
Q96HS1;A0A994J4Y8;F5GXG4	Serine/threonine-protein phosphatase PGAM5, mitochondrial	PGAM5	PGAM5_HUMAN Serine/threonine-protein phosphatase PGAM5, mitochondrial OS=Homo sapiens OX=9606 GN=PGAM5 PE=1 SV=2;A0A994J4Y8_HUMAN PGAM family member 5, mitochondrial serine/threonine protein phosphatase OS=Homo sapiens OX=9606 GN=PGAM5 PE=1 SV=1	3	5	5	5	18.7	32.004	522940	26147
A0A9L9PXS3;R4GNE4;P36969;K7ERP4;K7ENB4;Q6PI42;K7EJ20;K7EKX7;A0A087X247;A0A0A0MTT1;Q6PJX4;A0A384MTT0	Glutathione peroxidase;Phospholipid hydroperoxide glutathione peroxidase, mitochondrial	GPX4	A0A9L9PXS3_HUMAN Glutathione peroxidase OS=Homo sapiens OX=9606 GN=GPX4 PE=1 SV=1;R4GNE4_HUMAN Glutathione peroxidase OS=Homo sapiens OX=9606 GN=GPX4 PE=1 SV=8;GPX4_HUMAN Phospholipid hydroperoxide glutathione peroxidase OS=Homo sapiens OX=9606 GN=GPX4 PE=	12	5	5	5	26.7	21.808	327730	27311
A7BI36;Q9P2E9;F8W7S5;A1A5C5;A1A5C4;B3KSG1;A0A087WU26;A2A2S5;Q32NB1	Ribosome-binding protein 1	RRBP1	A7BI36_HUMAN p180/ribosome receptor OS=Homo sapiens OX=9606 GN=RRBP1 PE=2 SV=2;RRBP1_HUMAN Ribosome-binding protein 1 OS=Homo sapiens OX=9606 GN=RRBP1 PE=1 SV=5;F8W7S5_HUMAN Ribosome binding protein 1 OS=Homo sapiens OX=9606 GN=RRBP1 PE=1 SV=1;A1A5C5_HUMAN	9	5	5	5	4.7	165.75	62445	578.2
E9PJH8;B4DN87;A8K259;P50454;Q9NPA9;E9PKH2;E9PR70;E9PPV6;E9PQ34;E9PIG2;E9PRS3;E9PNX1;E9PK86;E9PMI5	Serpin H1	SERPINH1;ra-a47	E9PJH8_HUMAN Serpin family H member 1 (Fragment) OS=Homo sapiens OX=9606 GN=SERPINH1 PE=1 SV=2;B4DN87_HUMAN cDNA FLJ52569, highly similar to Collagen-binding protein 2 OS=Homo sapiens OX=9606 PE=2 SV=1;A8K259_HUMAN Serpin H1 OS=Homo sapiens OX=9606 PE=2 SV	14	5	5	5	15.9	40.953	222150	10579
Q6NZ55;A8K4C8;P26373;J3QSB4;H3BTH3;O60250;J3KS98;B4DGL7	60S ribosomal protein L13	RPL13	Q6NZ55_HUMAN 60S ribosomal protein L13 OS=Homo sapiens OX=9606 GN=RPL13 PE=1 SV=1;A8K4C8_HUMAN 60S ribosomal protein L13 OS=Homo sapiens OX=9606 GN=RPL13 PE=2 SV=1;RL13_HUMAN Large ribosomal subunit protein eL13 OS=Homo sapiens OX=9606 GN=RPL13 PE=1 SV=4;J	8	5	5	5	25.6	24.265	489390	54377
Q59H57;B4DR70;A8K4H1;Q8TBR3;Q6IBQ5;H3BPE7;Q13344;P35637;Q70T18;B4E312;A0A0J9YYE0;Q92804	RNA-binding protein FUS	FUS	Q59H57_HUMAN Fusion (Involved in t(12;16) in malignant liposarcoma) isoform a variant (Fragment) OS=Homo sapiens OX=9606 PE=2 SV=1;B4DR70_HUMAN cDNA FLJ58049, highly similar to RNA-binding protein FUS OS=Homo sapiens OX=9606 PE=2 SV=1;A8K4H1_HUMAN cDNA FLJ	12	5	5	5	25	31.994	316940	26412
D6RG13;D6RAT0;Q6NXR8;A8K4W0;P61247;D6RB09;D6RAS7;D6R9B6;B7Z3M5;H0Y8L7;E9PFI5;H0Y9Y4;D6RED7;D6RGE0;D6RI02	40S ribosomal protein S3a	RPS3A	D6RG13_HUMAN Ribosomal protein S3A (Fragment) OS=Homo sapiens OX=9606 GN=RPS3A PE=1 SV=1;D6RAT0_HUMAN Small ribosomal subunit protein eS1 OS=Homo sapiens OX=9606 GN=RPS3A PE=1 SV=1;Q6NXR8_HUMAN Small ribosomal subunit protein eS1 OS=Homo sapiens OX=9606 GN	15	5	5	5	30	25.608	1107400	73825
A8K5D9;Q9NQW6;B4DSL6;C9JJT6;H7C1K5	Actin-binding protein anillin	ANLN	A8K5D9_HUMAN cDNA FLJ77424, highly similar to Homo sapiens anillin, actin binding protein (scraps homolog, Drosophila), mRNA OS=Homo sapiens OX=9606 PE=2 SV=1;ANLN_HUMAN Anillin OS=Homo sapiens OX=9606 GN=ANLN PE=1 SV=2;B4DSL6_HUMAN cDNA FLJ57190, highly s	5	5	5	5	6.9	119.9	172010	3127.4
A8K8U1;Q86VP6;B3KMG3;A0A0C4DGH5;B3KM30;H0YH27	Cullin-associated NEDD8-dissociated protein 1	CAND1	A8K8U1_HUMAN cDNA FLJ77762, highly similar to Homo sapiens cullin-associated and neddylation-dissociated 1 (CAND1), mRNA OS=Homo sapiens OX=9606 PE=2 SV=1;CAND1_HUMAN Cullin-associated NEDD8-dissociated protein 1 OS=Homo sapiens OX=9606 GN=CAND1 PE=1 SV=2;	6	5	5	5	5.9	136.32	106730	1721.5
P07910;G3V4C1;B2R5W2;B4DY08;A8K9A4;G3V2Q1;G3V4W0;B2R603;G3V576;G3V5X6;G3V4M8;Q6PKD2;B4DMJ1;A0A0G2JPF8;G3V251;A0A0G2JNQ3;G3V3K6;B4DSU6;G3V555;G3V575;B2RXH8;B7ZW38;O60812;P0DMR1;B3KX96;G3V2H6;G3V2D6;B4DQQ2;G3V5V7;Q569J8	Heterogeneous nuclear ribonucleoproteins C1/C2;Heterogeneous nuclear ribonucleoprotein C-like 2;Heterogeneous nuclear ribonucleoprotein C-like 3;Heterogeneous nuclear ribonucleoprotein C-like 1;Heterogeneous nuclear ribonucleoprotein C-like 4	HNRNPC;HNRPCL1;HNRNPCL2;HNRNPCL3;HNRNPCL1;HNRNPCL4	HNRPC_HUMAN Heterogeneous nuclear ribonucleoproteins C1/C2 OS=Homo sapiens OX=9606 GN=HNRNPC PE=1 SV=4;G3V4C1_HUMAN Heterogeneous nuclear ribonucleoprotein C OS=Homo sapiens OX=9606 GN=HNRNPC PE=1 SV=1;B2R5W2_HUMAN cDNA, FLJ92657, highly similar to Homo sa	30	5	5	5	17.6	33.67	284700	16747
B0QYK0;Q01844;A0A0D9SFL3;C9JGE3;H7BY36;A9Z0R7;Q71E78;C3UMV4;F1JVV5;C3UMV3;C3UMV2	RNA-binding protein EWS	EWSR1	B0QYK0_HUMAN EWS RNA binding protein 1 OS=Homo sapiens OX=9606 GN=EWSR1 PE=1 SV=1;EWS_HUMAN RNA-binding protein EWS OS=Homo sapiens OX=9606 GN=EWSR1 PE=1 SV=1;A0A0D9SFL3_HUMAN EWS RNA binding protein 1 OS=Homo sapiens OX=9606 GN=EWSR1 PE=1 SV=1;C9JGE3_HUMA	11	5	5	5	12.6	64.929	284520	16736
B0YIW5;Q6MZV5;B0YIW6;P48444;Q6P1Q5;E9PK34	Coatomer subunit delta	ARCN1;DKFZp686M09245	B0YIW5_HUMAN Coatomer subunit delta OS=Homo sapiens OX=9606 GN=ARCN1 PE=2 SV=1;Q6MZV5_HUMAN Coatomer subunit delta OS=Homo sapiens OX=9606 GN=DKFZp686M09245 PE=2 SV=1;B0YIW6_HUMAN Coatomer subunit delta OS=Homo sapiens OX=9606 GN=ARCN1 PE=1 SV=1;COPD_HUMAN	6	5	5	5	11	57.21	65758	2435.5
Q9H4N8;B2R6N6;Q04917;A2IDB2	14-3-3 protein eta	YWHAH	Q9H4N8_HUMAN Homo sapiens clone CDABP0046 mRNA sequence OS=Homo sapiens OX=9606 PE=2 SV=1;B2R6N6_HUMAN cDNA, FLJ93036, highly similar to Homo sapiens tyrosine 3-monooxygenase/tryptophan 5-monooxygenaseactivation protein, eta polypeptide (YWHAH), mRNA OS=Ho	4	6	5	5	42	20.24	337810	30710
D5MQE1;B2RE59;Q92600;B4DJE1;F8WBZ6	Cell differentiation protein RCD1 homolog	RQCD1	D5MQE1_HUMAN CCR4-NOT transcription complex subunit 9 OS=Homo sapiens OX=9606 GN=RQCD1 PE=2 SV=1;B2RE59_HUMAN CCR4-NOT transcription complex subunit 9 OS=Homo sapiens OX=9606 PE=2 SV=1;CNOT9_HUMAN CCR4-NOT transcription complex subunit 9 OS=Homo sapiens OX	5	5	5	5	22.7	33.631	170800	10047
B4DWS6;B3KQJ0;Q53GQ0;A0A1B0GV93;E9PI21;A0A1B0GVY6	Very-long-chain 3-oxoacyl-CoA reductase	HSD17B12	B4DWS6_HUMAN cDNA FLJ61181, highly similar to Homo sapiens hydroxysteroid (17-beta) dehydrogenase 12 (HSD17B12), mRNA OS=Homo sapiens OX=9606 PE=2 SV=1;B3KQJ0_HUMAN cDNA FLJ90530 fis, clone NT2RP4002187, highly similar to Homo sapiens hydroxysteroid (17-be	6	5	5	5	23	33.528	401670	26778
B7ZAR1;B4DDU6;E9PCA1;B4DX08;Q9BU08;V9HW37;P48643;B4DZY9;Q96GI1;B4DE30;E7ENZ3;B4DYC8;B4DZT5;B4DXI1	T-complex protein 1 subunit epsilon	CCT5;HEL-S-69	B7ZAR1_HUMAN T-complex protein 1 subunit epsilon OS=Homo sapiens OX=9606 GN=CCT5 PE=1 SV=1;B4DDU6_HUMAN T-complex protein 1 subunit epsilon OS=Homo sapiens OX=9606 PE=2 SV=1;E9PCA1_HUMAN T-complex protein 1 subunit epsilon OS=Homo sapiens OX=9606 GN=CCT5 P	14	5	5	5	21.1	55.348	345770	11526
B4DNY3;B4DNW7;B4DI38;D3DPU2;B4DUZ8;B4DNA3;B2RDY9;Q01518;Q5T0R7;Q5T0R6;Q5T0R5;Q5T0R4;Q5T0R3;Q5T0R2;Q5T0R1;Q5T0R9	Adenylyl cyclase-associated protein;Adenylyl cyclase-associated protein 1	CAP1	B4DNY3_HUMAN cDNA FLJ54271, highly similar to Adenylyl cyclase-associated protein 1 OS=Homo sapiens OX=9606 PE=2 SV=1;B4DNW7_HUMAN cDNA FLJ52340, highly similar to Adenylyl cyclase-associated protein 1 OS=Homo sapiens OX=9606 PE=2 SV=1;B4DI38_HUMAN cDNA FL	16	5	5	5	19.2	43.706	92430	4018.7
B4DY09;Q53FG3;F4ZW62;Q12905;F4ZW63;X6R6Z1;A0A0A0MRL0	Interleukin enhancer-binding factor 2	ILF2	B4DY09_HUMAN Interleukin enhancer binding factor 2 OS=Homo sapiens OX=9606 GN=ILF2 PE=1 SV=1;Q53FG3_HUMAN Interleukin enhancer binding factor 2 variant (Fragment) OS=Homo sapiens OX=9606 PE=2 SV=1;F4ZW62_HUMAN NF45 OS=Homo sapiens OX=9606 PE=1 SV=1;ILF2_HU	7	5	5	5	19.6	38.91	274550	16150
B4DYF9;B4DYQ1;Q58EY4;Q92922;Q05BW5;Q05CR1;B4DF22;Q59G16;F8VXC8;Q8TAQ2	SWI/SNF complex subunit SMARCC1;SWI/SNF complex subunit SMARCC2	SMARCC1;SMARCC2	B4DYF9_HUMAN cDNA FLJ57669, highly similar to SWI/SNF-related matrix-associatedactin-dependent regulator of chromatin subfamily C member 1 OS=Homo sapiens OX=9606 PE=2 SV=1;B4DYQ1_HUMAN cDNA FLJ57671, highly similar to SWI/SNF-related matrix-associated act	10	5	5	5	8.5	67.011	105170	4044.8
E7EQ52;B4DYP4;O95271;B4DX38;E7EWY6;B4DXL6	Tankyrase-1	TNKS	E7EQ52_HUMAN Poly [ADP-ribose] polymerase OS=Homo sapiens OX=9606 GN=TNKS PE=1 SV=1;B4DYP4_HUMAN Poly [ADP-ribose] polymerase OS=Homo sapiens OX=9606 PE=2 SV=1;TNKS1_HUMAN Poly [ADP-ribose] polymerase tankyrase-1 OS=Homo sapiens OX=9606 GN=TNKS PE=1 SV=2	6	9	5	5	13	118.82	61154	1072.9
D3YTB1;F8W727;P62910;A0A090N8E7	60S ribosomal protein L32	RPL32	D3YTB1_HUMAN Ribosomal protein L32 (Fragment) OS=Homo sapiens OX=9606 GN=RPL32 PE=1 SV=1;F8W727_HUMAN Ribosomal protein L32 OS=Homo sapiens OX=9606 GN=RPL32 PE=1 SV=1;RL32_HUMAN Large ribosomal subunit protein eL32 OS=Homo sapiens OX=9606 GN=RPL32 PE=1 SV=	4	5	5	5	39.1	15.616	664680	94954
H7C5D9;O75427;B4DYF8;B3KQE9	Leucine-rich repeat and calponin homology domain-containing protein 4	LRCH4	H7C5D9_HUMAN Leucine rich repeats and calponin homology domain containing 4 OS=Homo sapiens OX=9606 GN=LRCH4 PE=1 SV=2;LRCH4_HUMAN Leucine-rich repeat and calponin homology domain-containing protein 4 OS=Homo sapiens OX=9606 GN=LRCH4 PE=1 SV=2	4	5	5	5	15.6	70.219	145290	4273.2
O60299	Leucine zipper putative tumor suppressor 3	LZTS3	LZTS3_HUMAN Leucine zipper putative tumor suppressor 3 OS=Homo sapiens OX=9606 GN=LZTS3 PE=2 SV=1	1	5	5	5	10.1	71.79	114840	3480.1
O60884;T2DN57;T2DPK5;I3L320;A0A087WT48	DnaJ homolog subfamily A member 2	DNAJA2	DNJA2_HUMAN DnaJ homolog subfamily A member 2 OS=Homo sapiens OX=9606 GN=DNAJA2 PE=1 SV=1	5	5	5	5	15.8	45.745	287880	13086
Q6NS36;P02794;G3V192;Q6NZ44;B3KXC3;G3V1D1;Q8TD27;E9PRK8;E9PKY7;A9JQE1;E9PQR3;E9PPQ4;E9PKM5;E9PK45	Ferritin;Ferritin heavy chain;Ferritin heavy chain, N-terminally processed	FTH1	Q6NS36_HUMAN Ferritin (Fragment) OS=Homo sapiens OX=9606 GN=FTH1 PE=2 SV=1;FRIH_HUMAN Ferritin heavy chain OS=Homo sapiens OX=9606 GN=FTH1 PE=1 SV=2;G3V192_HUMAN Ferritin OS=Homo sapiens OX=9606 GN=FTH1 PE=1 SV=1;Q6NZ44_HUMAN Ferritin OS=Homo sapiens OX=96	14	5	5	5	30.2	26.219	492620	32841
V9HW31;P06576;Q0QEN7;H0YH81;F8W0P7;F8W079;H0YI37	ATP synthase subunit beta;ATP synthase subunit beta, mitochondrial	HEL-S-271;ATP5B	V9HW31_HUMAN ATP synthase subunit beta OS=Homo sapiens OX=9606 GN=HEL-S-271 PE=1 SV=1;ATPB_HUMAN ATP synthase subunit beta, mitochondrial OS=Homo sapiens OX=9606 GN=ATP5F1B PE=1 SV=3;Q0QEN7_HUMAN ATP synthase subunit beta (Fragment) OS=Homo sapiens OX=9606	7	5	5	5	19.1	56.559	131390	4530.6
P08253;H3BR66;H3BV48	72 kDa type IV collagenase;PEX	MMP2	MMP2_HUMAN 72 kDa type IV collagenase OS=Homo sapiens OX=9606 GN=MMP2 PE=1 SV=2;H3BR66_HUMAN Matrix metallopeptidase 2 (Fragment) OS=Homo sapiens OX=9606 GN=MMP2 PE=1 SV=1	3	5	5	5	9.5	73.881	122340	3707.4
P09543;K7EN66;C9K0L8;K7ERZ0;B4DI06;K7ERC4;B4DFN6	2,3-cyclic-nucleotide 3-phosphodiesterase	CNP	CN37_HUMAN 2,3-cyclic-nucleotide 3-phosphodiesterase OS=Homo sapiens OX=9606 GN=CNP PE=1 SV=2	7	5	5	5	17.3	47.578	267920	9923
P11047;R4GNC7	Laminin subunit gamma-1	LAMC1	LAMC1_HUMAN Laminin subunit gamma-1 OS=Homo sapiens OX=9606 GN=LAMC1 PE=1 SV=3	2	5	5	5	4.3	177.6	96370	1302.3
P20700;A0A0D9SFE5;Q6DC98;E9PBF6;B4DZT3;A0A0D9SFY5	Lamin-B1	LMNB1	LMNB1_HUMAN Lamin-B1 OS=Homo sapiens OX=9606 GN=LMNB1 PE=1 SV=2;A0A0D9SFE5_HUMAN Lamin B1 OS=Homo sapiens OX=9606 GN=LMNB1 PE=1 SV=1;Q6DC98_HUMAN LMNB1 protein (Fragment) OS=Homo sapiens OX=9606 GN=LMNB1 PE=2 SV=1;E9PBF6_HUMAN Lamin B1 OS=Homo sapiens OX=9	6	5	5	5	9.9	66.408	94203	2691.5
Q53YD7;P26641;B4DUP0;Q2F838;B4DSR4;B4DUK7	Elongation factor 1-gamma	EEF1G	Q53YD7_HUMAN Elongation factor 1-gamma OS=Homo sapiens OX=9606 GN=EEF1G PE=2 SV=1;EF1G_HUMAN Elongation factor 1-gamma OS=Homo sapiens OX=9606 GN=EEF1G PE=1 SV=3;B4DUP0_HUMAN cDNA FLJ59433, highly similar to Elongation factor 1-gamma OS=Homo sapiens OX=960	6	5	5	5	14	50.118	137590	5733
Q6IAX2;Q59GK9;P46778;G3V1B3;M0R181	60S ribosomal protein L21	RPL21	Q6IAX2_HUMAN 60S ribosomal protein L21 OS=Homo sapiens OX=9606 GN=RPL21 PE=2 SV=1;Q59GK9_HUMAN 60S ribosomal protein L21 (Fragment) OS=Homo sapiens OX=9606 PE=2 SV=1;RL21_HUMAN Large ribosomal subunit protein eL21 OS=Homo sapiens OX=9606 GN=RPL21 PE=1 SV=2	5	5	5	5	32.5	18.565	349730	58289
P46779;H0YLP6;Q59F34;H0YMF4;H0YKD8;O60251	60S ribosomal protein L28	RPL28	RL28_HUMAN Large ribosomal subunit protein eL28 OS=Homo sapiens OX=9606 GN=RPL28 PE=1 SV=3;H0YLP6_HUMAN Large ribosomal subunit protein eL28 OS=Homo sapiens OX=9606 GN=RPL28 PE=1 SV=1;Q59F34_HUMAN Large ribosomal subunit protein eL28 (Fragment) OS=Homo sap	6	5	5	5	27.7	15.747	417490	52186
P49916;B7Z6I3;K7ERZ5;K7EQB6;K7ENR9;Q96DF0	DNA ligase 3;DNA ligase	LIG3	DNLI3_HUMAN DNA ligase 3 OS=Homo sapiens OX=9606 GN=LIG3 PE=1 SV=2;B7Z6I3_HUMAN DNA ligase OS=Homo sapiens OX=9606 PE=2 SV=1;K7ERZ5_HUMAN DNA ligase 3 (Fragment) OS=Homo sapiens OX=9606 GN=LIG3 PE=1 SV=1	6	5	5	5	5.8	112.91	371960	6525.7
Q53HU0;P50990;Q7Z759;H7C4C8;H7C2U0	T-complex protein 1 subunit theta	CCT8	Q53HU0_HUMAN T-complex protein 1 subunit theta (Fragment) OS=Homo sapiens OX=9606 PE=2 SV=1;TCPQ_HUMAN T-complex protein 1 subunit theta OS=Homo sapiens OX=9606 GN=CCT8 PE=1 SV=4;Q7Z759_HUMAN T-complex protein 1 subunit theta OS=Homo sapiens OX=9606 GN=CCT	5	5	5	5	9.7	59.65	153090	4137.5
P55084;B5MD38;F5GZQ3;B4DDC9;B4DY96;C9JEY0;C9JE81;C9K0M0	Trifunctional enzyme subunit beta, mitochondrial;3-ketoacyl-CoA thiolase	HADHB	ECHB_HUMAN Trifunctional enzyme subunit beta, mitochondrial OS=Homo sapiens OX=9606 GN=HADHB PE=1 SV=3;B5MD38_HUMAN Hydroxyacyl-CoA dehydrogenase trifunctional multienzyme complex subunit beta OS=Homo sapiens OX=9606 GN=HADHB PE=1 SV=1;F5GZQ3_HUMAN Hydroxy	8	5	5	5	13.5	51.294	222390	8553.5
P62070;E9PK85;E9PQ87	Ras-related protein R-Ras2	RRAS2	RRAS2_HUMAN Ras-related protein R-Ras2 OS=Homo sapiens OX=9606 GN=RRAS2 PE=1 SV=1;E9PK85_HUMAN RAS related 2 (Fragment) OS=Homo sapiens OX=9606 GN=RRAS2 PE=1 SV=1	3	5	5	5	27.5	23.399	154210	10281
P62081;B5MCP9;A0A2R8Y623;Q59FS3	40S ribosomal protein S7	RPS7	RS7_HUMAN Small ribosomal subunit protein eS7 OS=Homo sapiens OX=9606 GN=RPS7 PE=1 SV=1;B5MCP9_HUMAN 40S ribosomal protein S7 OS=Homo sapiens OX=9606 GN=RPS7 PE=1 SV=1;A0A2R8Y623_HUMAN 40S ribosomal protein S7 (Fragment) OS=Homo sapiens OX=9606 GN=RPS7 PE=	4	5	5	5	32	22.127	479820	47982
P62249;M0R3H0;M0R210;M0R1M5;Q6IPX4;M0QX76	40S ribosomal protein S16	RPS16	RS16_HUMAN Small ribosomal subunit protein uS9 OS=Homo sapiens OX=9606 GN=RPS16 PE=1 SV=2;M0R3H0_HUMAN Ribosomal protein S16 OS=Homo sapiens OX=9606 GN=RPS16 PE=1 SV=1;M0R210_HUMAN Ribosomal protein S16 OS=Homo sapiens OX=9606 GN=RPS16 PE=1 SV=1;M0R1M5_HUM	6	5	5	5	33.6	16.445	976990	88817
P62280;M0QZC5;M0R1H5;M0R1H6	40S ribosomal protein S11	RPS11	RS11_HUMAN Small ribosomal subunit protein uS17 OS=Homo sapiens OX=9606 GN=RPS11 PE=1 SV=3;M0QZC5_HUMAN Ribosomal protein S11 OS=Homo sapiens OX=9606 GN=RPS11 PE=1 SV=1	4	5	5	5	23.4	18.431	449240	44924
P62424;Q9BY74;Q5T8U2;Q5T8U3	60S ribosomal protein L7a	RPL7A;RP-L7a	RL7A_HUMAN Large ribosomal subunit protein eL8 OS=Homo sapiens OX=9606 GN=RPL7A PE=1 SV=2;Q9BY74_HUMAN 60S ribosomal protein L7a (Fragment) OS=Homo sapiens OX=9606 GN=RP-L7a PE=2 SV=1;Q5T8U2_HUMAN 60S ribosomal protein L7a OS=Homo sapiens OX=9606 GN=RPL7A	4	5	5	5	19.9	29.995	576480	57648
Q9BTQ7;P62829;J3KT29;J3KTJ3;C9JD32;B9ZVP7;J3QQT9	60S ribosomal protein L23	RPL23	Q9BTQ7_HUMAN Large ribosomal subunit protein uL14 (Fragment) OS=Homo sapiens OX=9606 PE=2 SV=1;RL23_HUMAN Large ribosomal subunit protein uL14 OS=Homo sapiens OX=9606 GN=RPL23 PE=1 SV=1;J3KT29_HUMAN Large ribosomal subunit protein uL14 OS=Homo sapiens OX=9	7	5	5	5	51.5	14.149	1136400	126270
Q13136;A0A2R8Y7R9;O75334;Q59FZ5;E9PJZ7;A0A1B0GVT3;B1APN9;A0A8J8YUZ5;A0A8I5QJ45;E9PPF6;G3V200;Q4LE62;O75335;O75145;R4GNF1;B7Z7Y5;H0YHK3;M0QZB5;B4DIS5;E9PID5;R4GN36;B4DEU8;B7Z4H8;A0A0C4DGR7;A0A0C4DGR8;B3KVS8;B3KW88;H0YHJ4;F8VWR9;B3KN22	Liprin-alpha-1	PPFIA1	LIPA1_HUMAN Liprin-alpha-1 OS=Homo sapiens OX=9606 GN=PPFIA1 PE=1 SV=1;A0A2R8Y7R9_HUMAN PTPRF interacting protein alpha 1 (Fragment) OS=Homo sapiens OX=9606 GN=PPFIA1 PE=1 SV=1	30	5	5	5	5.3	135.78	121230	2054.8
Q14315;Q59H94	Filamin-C	FLNC	FLNC_HUMAN Filamin-C OS=Homo sapiens OX=9606 GN=FLNC PE=1 SV=3	2	11	5	5	5.8	291.02	119350	790.38
Q155Q3;A8K192;B4DH68;A0A087WVH1;B3KP10	Dixin	DIXDC1	DIXC1_HUMAN Dixin OS=Homo sapiens OX=9606 GN=DIXDC1 PE=1 SV=2;A8K192_HUMAN cDNA FLJ75584, highly similar to Homo sapiens DIX domain containing 1 (DIXDC1), mRNA OS=Homo sapiens OX=9606 PE=2 SV=1	5	5	5	5	10.7	77.477	116630	2990.5
Q96J84;Q5W0G0;B4DN67;Q5W0F9	Kin of IRRE-like protein 1	KIRREL	KIRR1_HUMAN Kin of IRRE-like protein 1 OS=Homo sapiens OX=9606 GN=KIRREL1 PE=1 SV=2;Q5W0G0_HUMAN Kirre like nephrin family adhesion molecule 1 (Fragment) OS=Homo sapiens OX=9606 GN=KIRREL1 PE=1 SV=2;B4DN67_HUMAN Kirre like nephrin family adhesion molecule	4	5	5	5	10	83.535	123900	3871.8
Q9NR12;D6RF83;H7BYK4;D6RH06;D6RAN1	PDZ and LIM domain protein 7	PDLIM7	PDLI7_HUMAN PDZ and LIM domain protein 7 OS=Homo sapiens OX=9606 GN=PDLIM7 PE=1 SV=1	5	5	5	5	12	49.844	326730	12101
Q9NRH1;B2RC46	Yae1 domain-containing protein 1	YAE1D1	YAE1_HUMAN Protein YAE1 homolog OS=Homo sapiens OX=9606 GN=YAE1 PE=1 SV=1;B2RC46_HUMAN cDNA, FLJ95848 OS=Homo sapiens OX=9606 PE=2 SV=1	2	5	5	5	34.5	25.299	175720	13517
Q9P2B4;B1AMN7;Q9NPX3	CTTNBP2 N-terminal-like protein	CTTNBP2NL	CT2NL_HUMAN CTTNBP2 N-terminal-like protein OS=Homo sapiens OX=9606 GN=CTTNBP2NL PE=1 SV=2	3	5	5	5	9.7	70.157	271460	7336.7
Q9UQB3;B4DRK2;E9PHB5;A0A994J5V2;E7EPC8;B4DJU1;B3KXF4;B4DG58;B1P762;A0A994J5I1;A0A994J833;D6RBA8;D6RC65;D6RHE9;D6RF55	Catenin delta-2	CTNND2	CTND2_HUMAN Catenin delta-2 OS=Homo sapiens OX=9606 GN=CTNND2 PE=1 SV=3;B4DRK2_HUMAN Catenin delta 2 OS=Homo sapiens OX=9606 GN=CTNND2 PE=1 SV=1;E9PHB5_HUMAN Catenin delta 2 OS=Homo sapiens OX=9606 GN=CTNND2 PE=1 SV=1;A0A994J5V2_HUMAN Catenin delta 2 OS=Ho	15	7	5	5	8.1	132.65	119970	2033.4
P50453;A0A024QZT4;Q6N0A8	Serpin B9	SERPINB9;DKFZp686O07189	SPB9_HUMAN Serpin B9 OS=Homo sapiens OX=9606 GN=SERPINB9 PE=1 SV=1;A0A024QZT4_HUMAN Testicular tissue protein Li 180 OS=Homo sapiens OX=9606 PE=2 SV=1;Q6N0A8_HUMAN Uncharacterized protein DKFZp686O07189 OS=Homo sapiens OX=9606 GN=DKFZp686O07189 PE=2 SV=1	3	4	4	4	13.6	42.403	90781	4126.4
Q0QER2;V9HW78;Q6FI37;A0A024R3Y6;O75874;B4DXS4;Q6FIA4;B2R5M8;C9JJE5;C9JLU6;C9J4N6	Isocitrate dehydrogenase [NADP];Isocitrate dehydrogenase [NADP] cytoplasmic	IDH1;HEL-216	Q0QER2_HUMAN isocitrate dehydrogenase (NADP(+)) (Fragment) OS=Homo sapiens OX=9606 GN=IDH1 PE=2 SV=1;V9HW78_HUMAN Isocitrate dehydrogenase [NADP] OS=Homo sapiens OX=9606 GN=HEL-216 PE=2 SV=1;Q6FI37_HUMAN Isocitrate dehydrogenase [NADP] OS=Homo sapiens OX=9	11	4	4	4	16.2	41.832	81700	3552.2
P07355;A0A024R5Z7;V9HW65;H0YN42;H0YMU9;H0YMD0;H0YMM1;B4DNH8;H0YNB8;H0YKS4;H0YNP5;A0A7I2V4P4;H0YMW4;A6NMY6;H0YN28;H0YKX9;H0YMT9;H0YLV6;H0YMD9;B3KRQ1;H0YKZ7;H0YKL9;H0YL33;H0YKV8;H0YM50;H0YNA0;H0YKN4;H0YLE2	Annexin A2;Annexin;Putative annexin A2-like protein	ANXA2;HEL-S-270;ANXA2P2	ANXA2_HUMAN Annexin A2 OS=Homo sapiens OX=9606 GN=ANXA2 PE=1 SV=2;A0A024R5Z7_HUMAN Annexin OS=Homo sapiens OX=9606 GN=ANXA2 PE=2 SV=1;V9HW65_HUMAN Annexin OS=Homo sapiens OX=9606 GN=HEL-S-270 PE=2 SV=1;H0YN42_HUMAN Annexin (Fragment) OS=Homo sapiens OX=960	28	4	4	4	13.9	38.604	168650	7332.5
P68104;Q53GE9;Q53HM9;Q53HQ7;Q6IPN6;Q6IPS9;Q6IPT9;A0A087WVQ9;A0A7I2V659;A0A4D5RAC7;Q53G85;A0A4D5RAC9;Q5VTE0;Q53HR5;A8K9C4;Q53GA1;Q96RE1;A0A4D5RAE2;B4DV42;A0A4D5RAN2;Q53HR1;A0A7I2V5N4;Q8IUB0;A0A4D5RA76;A0A4D5RA98;Q504Z0;Q53G89;A0A4D5RBG5;Q9H2I7;A0A087WV01;A0A4D5RA52;A0A7I2V3H3;Q96CD8;Q9NZS6;Q6P4C9;Q96C29;Q8TBL1;Q6P082;A0A4D5RAR2;B4E2C5;A0A4D5RAB8;Q16577;A0A4D5RBK4;A0A4D5RA61;A0A4D5RBI9;A0A2U3TZH3;Q…	Elongation factor 1-alpha 1;Elongation factor 1-alpha;Putative elongation factor 1-alpha-like 3	EEF1A1;EEF1A1P5;EEF1A1L14	EF1A1_HUMAN Elongation factor 1-alpha 1 OS=Homo sapiens OX=9606 GN=EEF1A1 PE=1 SV=1;Q53GE9_HUMAN Elongation factor 1-alpha (Fragment) OS=Homo sapiens OX=9606 PE=2 SV=1;Q53HM9_HUMAN Elongation factor 1-alpha (Fragment) OS=Homo sapiens OX=9606 PE=2 SV=1;Q53H	81	18	18	4	56.7	50.14	12173000	579690
A0A087WX99;Q8NB64;B2RCN5;P55283;A0A0G2JRA4	Cadherin-4	CDH4	A0A087WX99_HUMAN Cadherin 4 OS=Homo sapiens OX=9606 GN=CDH4 PE=1 SV=1;Q8NB64_HUMAN cDNA FLJ34177 fis, clone FCBBF3016451, highly similar to RETINAL-CADHERIN OS=Homo sapiens OX=9606 PE=2 SV=1;B2RCN5_HUMAN cDNA, FLJ96176, highly similar to Homo sapiens cadhe	5	4	4	4	7.7	90.137	254490	8483.1
Q6I7N8;A0A0B4J1V9;Q9NRZ9;A0A087WSW7;B1ALG6	Lymphoid-specific helicase	HELLS	Q6I7N8_HUMAN Lymphoid specific helicase variant9 OS=Homo sapiens OX=9606 GN=HELLS PE=2 SV=1;A0A0B4J1V9_HUMAN Helicase, lymphoid specific OS=Homo sapiens OX=9606 GN=HELLS PE=1 SV=1;HELLS_HUMAN Lymphoid-specific helicase OS=Homo sapiens OX=9606 GN=HELLS PE=1	5	4	4	4	6.4	93.961	126900	3172.4
A0A0S2Z3L2;P16615;H7C5W9;A0A0C4DH86;B1PM99;B3KS35;Q8N3X5;Q7Z675;Q7Z6E5;O14983	Sarcoplasmic/endoplasmic reticulum calcium ATPase 2	ATP2A2	A0A0S2Z3L2_HUMAN P-type Ca(2+) transporter (Fragment) OS=Homo sapiens OX=9606 GN=ATP2A2 PE=2 SV=1;AT2A2_HUMAN Sarcoplasmic/endoplasmic reticulum calcium ATPase 2 OS=Homo sapiens OX=9606 GN=ATP2A2 PE=1 SV=1;H7C5W9_HUMAN P-type Ca(2+) transporter (Fragment)	10	4	4	4	6	114.76	200430	4357.2
A0A0S2Z4Y4;A0A0S2Z5H3;Q14677;H0YD52	Clathrin interactor 1	CLINT1	A0A0S2Z4Y4_HUMAN Clathrin interactor 1 isoform 1 (Fragment) OS=Homo sapiens OX=9606 GN=CLINT1 PE=2 SV=1;A0A0S2Z5H3_HUMAN Clathrin interactor 1 isoform 2 (Fragment) OS=Homo sapiens OX=9606 GN=CLINT1 PE=2 SV=1;EPN4_HUMAN Clathrin interactor 1 OS=Homo sapiens	4	4	4	4	8.2	68.259	57239	2601.8
Q59GS3;A0A994J6V8;A0A140VJS3;P62195;J3QSA9;J3QQM1;J3QRW1;J3QLH6;J3KRP2;J3QRR3;J3QSE0;A0A994J6H0	26S protease regulatory subunit 8	PSMC5	Q59GS3_HUMAN Proteasome 26S ATPase subunit 5 variant (Fragment) OS=Homo sapiens OX=9606 PE=2 SV=1;A0A994J6V8_HUMAN Proteasome 26S subunit, ATPase 5 OS=Homo sapiens OX=9606 GN=PSMC5 PE=1 SV=1;A0A140VJS3_HUMAN Testicular tissue protein Li 149 OS=Homo sapiens	12	4	4	4	17.1	38.76	126200	5487.2
Q56VW8;A0A140VJT0;P63151;A0A590UJJ1;A0A590UJY3;Q6ZP32;E5RFR9;E5RHQ2;E5RJV2;E5RIY1;Q59GC6;Q9Y2T4	Serine/threonine-protein phosphatase 2A 55 kDa regulatory subunit B;Serine/threonine-protein phosphatase 2A 55 kDa regulatory subunit B alpha isoform	PPP2R2A	Q56VW8_HUMAN Serine/threonine-protein phosphatase 2A 55 kDa regulatory subunit B OS=Homo sapiens OX=9606 PE=2 SV=1;A0A140VJT0_HUMAN Serine/threonine-protein phosphatase 2A 55 kDa regulatory subunit B OS=Homo sapiens OX=9606 PE=2 SV=1;2ABA_HUMAN Serine/thre	12	4	4	4	15	51.647	198460	8269
E9PM69;R4GNH3;A8K781;A0A140VK42;P17980;E9PMD8;E9PKD5;E9PN50;E9PLG2	26S protease regulatory subunit 6A	PSMC3	E9PM69_HUMAN Proteasome 26S subunit, ATPase 3 OS=Homo sapiens OX=9606 GN=PSMC3 PE=1 SV=1;R4GNH3_HUMAN Proteasome 26S subunit, ATPase 3 OS=Homo sapiens OX=9606 GN=PSMC3 PE=1 SV=1;A8K781_HUMAN cDNA FLJ75299, highly similar to Xenopus laevis proteasome (proso	9	4	4	4	14.4	44.323	165650	6135.2
Q2TU78;E7D7Y0;E7D7X9;A0A1B2JLU7;P32322;Q8TBX0;J3QKT4;J3KQ22;E2QRB3;J3QL24;B7Z8T1;J3QR88;J3QLK9;J3QL23;J3QL32	Pyrroline-5-carboxylate reductase;Pyrroline-5-carboxylate reductase 1, mitochondrial	PIG45;PYCR1	Q2TU78_HUMAN pyrroline-5-carboxylate reductase OS=Homo sapiens OX=9606 GN=PIG45 PE=2 SV=1;E7D7Y0_HUMAN Pyrroline-5-carboxylate reductase OS=Homo sapiens OX=9606 PE=2 SV=1;E7D7X9_HUMAN Pyrroline-5-carboxylate reductase OS=Homo sapiens OX=9606 PE=2 SV=1;A0A1	15	4	4	4	29.1	20.639	179790	19977
A0A1U9X8R9;P14373;Q59EC6;A0A0G2JIZ4;A0A140T9B9;A0A140T9N6;A0A140T9V9;H0Y551	Zinc finger protein RFP	TRIM27	A0A1U9X8R9_HUMAN RING-type E3 ubiquitin transferase OS=Homo sapiens OX=9606 PE=4 SV=2;TRI27_HUMAN Zinc finger protein RFP OS=Homo sapiens OX=9606 GN=TRIM27 PE=1 SV=1;Q59EC6_HUMAN RING-type E3 ubiquitin transferase (Fragment) OS=Homo sapiens OX=9606 PE=2 SV	8	4	4	4	10.7	58.489	55353	2306.4
E9PNM1;Q6IAX1;B4DND3;A0A1W2PQ47;P37268;B7Z9R8;E9PS69;E9PJG4;B4DTK0;B4DWP0	Squalene synthase	FDFT1	E9PNM1_HUMAN Squalene synthase OS=Homo sapiens OX=9606 GN=FDFT1 PE=1 SV=1;Q6IAX1_HUMAN Squalene synthase OS=Homo sapiens OX=9606 GN=FDFT1 PE=2 SV=1;B4DND3_HUMAN Squalene synthase OS=Homo sapiens OX=9606 PE=2 SV=1;A0A1W2PQ47_HUMAN Squalene synthase OS=Homo	10	4	4	4	12.7	47.285	132380	6017.1
A0A2R8Y6B6;A0A994J702;A0A994J430;Q7L4Q3;P07203;Q6NSD4;A0A994J4L4;A0A994J707;X5DQZ7;A0A994J4E2;X5D926;A0A994J7E8;A0A7I2YMD7;A0A994J4K6;A0A7I2UQ36	Glutathione peroxidase;Glutathione peroxidase 1	GPX1	A0A2R8Y6B6_HUMAN Glutathione peroxidase 1 OS=Homo sapiens OX=9606 GN=GPX1 PE=1 SV=1;A0A994J702_HUMAN Glutathione peroxidase OS=Homo sapiens OX=9606 GN=GPX1 PE=1 SV=1;A0A994J430_HUMAN Glutathione peroxidase OS=Homo sapiens OX=9606 GN=GPX1 PE=1 SV=1;Q7L4Q3_H	15	4	4	4	35	16.914	166520	16652
A0A2X0SF83;A0A805TBS0;A0A7P0TAS2;Q5T5U3;B4DM37;E7ESW5;B7Z3A3;A0A1B0GV73;J3JSM9;A0A087WW76;A0A1B0GTZ9	Rho GTPase-activating protein 21	ARHGAP21	A0A2X0SF83_HUMAN ARHGAP21 (Fragment) OS=Homo sapiens OX=9606 GN=ARHGAP21 PE=4 SV=1;A0A805TBS0_HUMAN Rho GTPase activating protein 21 OS=Homo sapiens OX=9606 GN=ARHGAP21 PE=1 SV=1;A0A7P0TAS2_HUMAN Rho GTPase activating protein 21 OS=Homo sapiens OX=9606 GN=	11	4	4	4	3.3	216.35	74783	726.05
A0A2X0TVY0;C9JME2;Q9Y4F1;H0Y783;M0QXT1	FERM, RhoGEF and pleckstrin domain-containing protein 1	FARP1	A0A2X0TVY0_HUMAN FARP1 (Fragment) OS=Homo sapiens OX=9606 GN=FARP1 PE=4 SV=1;C9JME2_HUMAN FERM, ARH/RhoGEF and pleckstrin domain protein 1 OS=Homo sapiens OX=9606 GN=FARP1 PE=1 SV=2;FARP1_HUMAN FERM, ARHGEF and pleckstrin domain-containing protein 1 OS=Hom	5	4	4	4	5.6	118.63	95490	1872.4
P31943;G8JLB6;A0A384MEJ3;E9PCY7;A0A9L9PY23;D6RBM0;D6RIU0;D6RIT2;D6RFM3;D6RIH9;D6RJ04;D6RDU3;E7EN40;D6R9T0;D6RAM1;E7EQJ0;E5RGV0;H0YB39;D6RDL0;H0YBG7;H0YBD7;Q68DG4;D6RF17;D6R9D3;B4DP51;H0YAQ2;E5RGH4;E5RJ94	Heterogeneous nuclear ribonucleoprotein H;Heterogeneous nuclear ribonucleoprotein H, N-terminally processed	HNRNPH1	HNRH1_HUMAN Heterogeneous nuclear ribonucleoprotein H OS=Homo sapiens OX=9606 GN=HNRNPH1 PE=1 SV=4;G8JLB6_HUMAN Heterogeneous nuclear ribonucleoprotein H1 OS=Homo sapiens OX=9606 GN=HNRNPH1 PE=1 SV=1;A0A384MEJ3_HUMAN Epididymis secretory sperm binding prot	28	9	9	4	28.1	49.229	932180	51788
E7ETK5;A0A7I2YQK5;A0A384N6C2;A0A7I2V2T3;H0Y4R1;A0A994J749;P12268;Q6RUP9;Q6QE17;B7Z1G4	Inosine-5-monophosphate dehydrogenase 2	IMPDH2	E7ETK5_HUMAN Inosine-5-monophosphate dehydrogenase OS=Homo sapiens OX=9606 GN=IMPDH2 PE=1 SV=2;A0A7I2YQK5_HUMAN Inosine-5-monophosphate dehydrogenase OS=Homo sapiens OX=9606 GN=IMPDH2 PE=1 SV=1;A0A384N6C2_HUMAN Inosine-5-monophosphate dehydrogenase OS=H	10	4	4	4	13.3	53.026	108000	4695.8
Q03252;A0A384NPH0;A0A0A7M1X5	Lamin-B2	LMNB2	LMNB2_HUMAN Lamin-B2 OS=Homo sapiens OX=9606 GN=LMNB2 PE=1 SV=4;A0A384NPH0_HUMAN Epididymis secretory sperm binding protein OS=Homo sapiens OX=9606 PE=2 SV=1;A0A0A7M1X5_HUMAN Lamin B2, isoform CRA_b OS=Homo sapiens OX=9606 GN=LMNB2 PE=2 SV=1	3	4	4	4	7.6	69.948	56638	1530.8
P07437;Q5SU16;A0A384NYT8;Q5JP53;B4DY90;B7ZAF0;Q6LC01;Q5ST81;B7ZAK1;B4DQN9;B4DMU8;B4E052;Q9BUU9;B4DXZ5;Q96B85;B4DMJ5;Q1KSF8;Q6P602;A4UCT2;A4UCU2	Tubulin beta chain	TUBB	TBB5_HUMAN Tubulin beta chain OS=Homo sapiens OX=9606 GN=TUBB PE=1 SV=2;Q5SU16_HUMAN Tubulin beta chain OS=Homo sapiens OX=9606 GN=TUBB PE=1 SV=1;A0A384NYT8_HUMAN Tubulin beta chain (Fragment) OS=Homo sapiens OX=9606 PE=2 SV=1;Q5JP53_HUMAN Tubulin beta cha	20	17	17	4	54.7	49.67	10698000	534920
P49588;A0A6Q8PGN5;A0A6Q8PFY2;A0A6Q8PF33;A0A6Q8PGE8;A0A6Q8PGR9;A0A6Q8PFK3;A0A6Q8PHJ2;A0A6Q8PH44;A0A6Q8PHP7;A0A6Q8PHP3;A0A6Q8PF77;A0A6Q8PG28;H3BPK7;A0A6Q8PG62;A0A6Q8PGB5;A0A6Q8PGI8	Alanine--tRNA ligase, cytoplasmic	AARS	SYAC_HUMAN Alanine--tRNA ligase, cytoplasmic OS=Homo sapiens OX=9606 GN=AARS1 PE=1 SV=2;A0A6Q8PGN5_HUMAN Alanine--tRNA ligase OS=Homo sapiens OX=9606 GN=AARS1 PE=1 SV=1;A0A6Q8PFY2_HUMAN Alanine--tRNA ligase OS=Homo sapiens OX=9606 GN=AARS1 PE=1 SV=1;A0A6Q8	17	4	4	4	6.2	106.81	176970	3470
H3BQ34;A0A8V8TMM5;H3BTN5;V9HWB8;A0A804F6T5;A0A8V8TNX9;A0A804F729;P14618;B4DRT3;H3BT25;H3BUW1;H3BTJ2;Q8WUW7;Q504U3;B4DNK4	Pyruvate kinase;Pyruvate kinase PKM	PKM;HEL-S-30;PKM2	H3BQ34_HUMAN Pyruvate kinase OS=Homo sapiens OX=9606 GN=PKM PE=1 SV=1;A0A8V8TMM5_HUMAN Pyruvate kinase OS=Homo sapiens OX=9606 GN=PKM PE=1 SV=1;H3BTN5_HUMAN Pyruvate kinase (Fragment) OS=Homo sapiens OX=9606 GN=PKM PE=1 SV=1;V9HWB8_HUMAN Pyruvate kinase OS	15	4	4	4	25.6	30.72	75458	4438.7
A0A8Q3SIC5;B4E368;P14649;A0A8Q3SIF0;F8W1I5;A0A8Q3SI90;F8VSA2	Myosin light chain 6B	MYL6B	A0A8Q3SIC5_HUMAN Myosin light chain 6B OS=Homo sapiens OX=9606 GN=MYL6B PE=1 SV=1;B4E368_HUMAN cDNA FLJ60058, highly similar to Myosin light chain 1, slow-twitch muscle A isoform OS=Homo sapiens OX=9606 PE=2 SV=1;MYL6B_HUMAN Myosin light chain 6B OS=Homo s	7	5	4	4	27.6	23.818	158250	11304
Q96DV6;A2A3R6;P62753;A2A3R5;A2A3R7;Q9BZU1	40S ribosomal protein S6	RPS6	Q96DV6_HUMAN 40S ribosomal protein S6 OS=Homo sapiens OX=9606 GN=RPS6 PE=2 SV=1;A2A3R6_HUMAN 40S ribosomal protein S6 OS=Homo sapiens OX=9606 GN=RPS6 PE=2 SV=1;RS6_HUMAN Small ribosomal subunit protein eS6 OS=Homo sapiens OX=9606 GN=RPS6 PE=1 SV=1;A2A3R5_H	6	4	4	4	20.5	28.708	477610	59702
A4D1I0;Q9ULJ8	Neurabin-1	PPP1R9A	A4D1I0_HUMAN HCG1741805, isoform CRA_c OS=Homo sapiens OX=9606 GN=PPP1R9A PE=4 SV=1;NEB1_HUMAN Neurabin-1 OS=Homo sapiens OX=9606 GN=PPP1R9A PE=1 SV=2	2	22	22	4	25.7	148.2	2144500	38991
B4DV79;A4D210;P55884;Q96G38;B4DXN6;C9JQN7;Q59FS8;C9JZG1;Q86UM1	Eukaryotic translation initiation factor 3 subunit B	EIF3B	B4DV79_HUMAN Eukaryotic translation initiation factor 3 subunit B OS=Homo sapiens OX=9606 GN=EIF3B PE=2 SV=1;A4D210_HUMAN Eukaryotic translation initiation factor 3 subunit B OS=Homo sapiens OX=9606 GN=EIF3S9 PE=3 SV=1;EIF3B_HUMAN Eukaryotic translation in	9	4	4	4	8.4	85.134	92472	2568.7
P33176;C1PHA2;M1VE91;M1VKJ2;A8K048;V9HW29;M1VRN1;M1V490;M1VPF9;M1V481;M1VKI9;M1VE89;M1VRN0;M1VPF7;Q2TA90;B4DS27;Q66K46;Q6P164	Kinesin-1 heavy chain;Kinesin-like protein	KIF5B;KIF5B-ALK;KIF5B-RET(NM_020630)_K24;R11;KIF5B-RET(NM_020975)_K23;R12;HEL-S-61;KIF5B-RET(NM_020630)_K23;R12;KIF5B-RET(NM_020630)_K22;R12;KIF5B-RET(NM_020975)_K22;R12;KIF5B-ALK_K17;A20;KIF5B-RET(NM_020630)_K16;R12;KIF5B-RET(NM_020975)_K16;R12;KIF5B-RET(NM_020975)_K15;R12;KIF5B-RET(NM_020630)_K15;R12	KINH_HUMAN Kinesin-1 heavy chain OS=Homo sapiens OX=9606 GN=KIF5B PE=1 SV=1;C1PHA2_HUMAN Tyrosine-protein kinase receptor OS=Homo sapiens OX=9606 GN=KIF5B-ALK PE=2 SV=1;M1VE91_HUMAN KIF5B-RET(NM_020630)_K24R11 fusion protein OS=Homo sapiens OX=9606 GN=KIF5	18	7	7	4	9.2	109.68	158380	2639.6
B4DQ79;A8K379;Q6NUK7;P07948;E5RJ37	Non-specific protein-tyrosine kinase;Tyrosine-protein kinase Lyn	LYN	B4DQ79_HUMAN Tyrosine-protein kinase OS=Homo sapiens OX=9606 PE=2 SV=1;A8K379_HUMAN Tyrosine-protein kinase OS=Homo sapiens OX=9606 PE=2 SV=1;Q6NUK7_HUMAN Tyrosine-protein kinase (Fragment) OS=Homo sapiens OX=9606 GN=LYN PE=2 SV=1;LYN_HUMAN Tyrosine-protei	5	4	4	4	13.7	48.56	260360	10848
Q5VSL9;A8K4U4;Q8WUN4	Striatin-interacting protein 1	STRIP1	STRP1_HUMAN Striatin-interacting protein 1 OS=Homo sapiens OX=9606 GN=STRIP1 PE=1 SV=1;A8K4U4_HUMAN cDNA FLJ77113 OS=Homo sapiens OX=9606 PE=2 SV=1	3	4	4	4	9.2	95.575	124720	3118
A8K5S3;P53990;H3BQF7;H3BMU1;H3BUI0;J3KR23;B4DLP1;B4DHF3;F5GXM3;H3BRE2;B4DXC9;B4DM80	IST1 homolog	IST1	A8K5S3_HUMAN IST1 homolog OS=Homo sapiens OX=9606 PE=2 SV=1;IST1_HUMAN IST1 homolog OS=Homo sapiens OX=9606 GN=IST1 PE=1 SV=1;H3BQF7_HUMAN IST1 homolog (Fragment) OS=Homo sapiens OX=9606 GN=IST1 PE=1 SV=1;H3BMU1_HUMAN IST1 homolog (Fragment) OS=Homo sapien	12	4	4	4	15.4	39.766	259240	23567
A8K651;Q07021;I3L3Q7;I3L3B0	Complement component 1 Q subcomponent-binding protein, mitochondrial	C1QBP	A8K651_HUMAN Complement component 1 Q subcomponent-binding protein, mitochondrial OS=Homo sapiens OX=9606 PE=2 SV=1;C1QBP_HUMAN Complement component 1 Q subcomponent-binding protein, mitochondrial OS=Homo sapiens OX=9606 GN=C1QBP PE=1 SV=1;I3L3Q7_HUMAN Com	4	4	4	4	21.6	31.38	325310	25024
B2R4W8;A8K7H3;P62244;I3L3P7;H3BVC7;I3L246;H3BN98	40S ribosomal protein S15a	hCG_1994130;RPS15A	B2R4W8_HUMAN Small ribosomal subunit protein uS8 OS=Homo sapiens OX=9606 GN=hCG_1994130 PE=2 SV=1;A8K7H3_HUMAN Small ribosomal subunit protein uS8 OS=Homo sapiens OX=9606 PE=2 SV=1;RS15A_HUMAN Small ribosomal subunit protein uS8 OS=Homo sapiens OX=9606 GN=	7	4	4	4	38.5	14.839	261720	32715
A8K9L8;Q9NZR1;Q4G0W6;G5EA42;H0YMA2	Tropomodulin-2	TMOD2	A8K9L8_HUMAN cDNA FLJ76964, highly similar to Homo sapiens tropomodulin 2 (neuronal) (TMOD2), mRNA OS=Homo sapiens OX=9606 PE=2 SV=1;TMOD2_HUMAN Tropomodulin-2 OS=Homo sapiens OX=9606 GN=TMOD2 PE=1 SV=1;Q4G0W6_HUMAN TMOD2 protein OS=Homo sapiens OX=9606 GN	5	4	4	4	19.9	39.609	194550	10239
H7BY10;K7EJV9;K7ERT8;A8MUS3;P62750;K7EMA7;Q53RC5;B9EJE3	60S ribosomal protein L23a	RPL23A	H7BY10_HUMAN Ribosomal protein L23a (Fragment) OS=Homo sapiens OX=9606 GN=RPL23A PE=1 SV=1;K7EJV9_HUMAN Ribosomal protein L23a (Fragment) OS=Homo sapiens OX=9606 GN=RPL23A PE=1 SV=1;K7ERT8_HUMAN Ribosomal protein L23a (Fragment) OS=Homo sapiens OX=9606 GN=	8	4	4	4	30.4	17.692	309990	51665
A8MX94;V9HWE9;P09211;A0A087X2E9	Glutathione S-transferase P	GSTP1;HEL-S-22	A8MX94_HUMAN Glutathione S-transferase OS=Homo sapiens OX=9606 GN=GSTP1 PE=1 SV=1;V9HWE9_HUMAN Glutathione S-transferase OS=Homo sapiens OX=9606 GN=HEL-S-22 PE=2 SV=1;GSTP1_HUMAN Glutathione S-transferase P OS=Homo sapiens OX=9606 GN=GSTP1 PE=1 SV=2;A0A087	4	4	4	4	34.5	19.48	99690	12461
B4DMB1;Q0VGD6;B2R7W4;O43390;A0A6Q8PH31;A0A6Q8PH35;B4DT28;Q6MZS5;A0A6Q8PHG0;A0A6Q8PEX7;B4DMD1	Heterogeneous nuclear ribonucleoprotein R	HNRPR;HNRNPR;DKFZp686A13234	B4DMB1_HUMAN cDNA FLJ53358, highly similar to Heterogeneous nuclear ribonucleoprotein R OS=Homo sapiens OX=9606 PE=2 SV=1;Q0VGD6_HUMAN HNRPR protein (Fragment) OS=Homo sapiens OX=9606 GN=HNRPR PE=2 SV=1;B2R7W4_HUMAN cDNA, FLJ93632, highly similar to Homo s	11	4	4	4	9.7	67.007	102890	3215.2
B3KM97;B3KSQ1;M0R2N5;Q9NZ01;A0A384NL45;M0R3C3	Very-long-chain enoyl-CoA reductase	TECR	B3KM97_HUMAN very-long-chain enoyl-CoA reductase OS=Homo sapiens OX=9606 PE=2 SV=1;B3KSQ1_HUMAN very-long-chain enoyl-CoA reductase OS=Homo sapiens OX=9606 PE=2 SV=1;M0R2N5_HUMAN very-long-chain enoyl-CoA reductase OS=Homo sapiens OX=9606 GN=TECR PE=1 SV=1	6	4	4	4	13.3	36.053	332700	25592
B4DHC4;B3KNB4;P61981;B4DE78	14-3-3 protein gamma;14-3-3 protein gamma, N-terminally processed	YWHAG	B4DHC4_HUMAN cDNA FLJ51843, highly similar to 14-3-3 protein gamma OS=Homo sapiens OX=9606 PE=2 SV=1;B3KNB4_HUMAN cDNA FLJ14168 fis, clone NT2RP2001440, highly similar to 14-3-3 protein gamma OS=Homo sapiens OX=9606 PE=2 SV=1;1433G_HUMAN 14-3-3 protein gam	4	5	4	4	30.2	25.656	369410	26387
B3KNN7;B4DEB0;B4DPM7;B4DV84;Q8N9M2;Q6IBN0;O43242;Q96N86;O95325	26S proteasome non-ATPase regulatory subunit 3	PSMD3	B3KNN7_HUMAN cDNA FLJ30049 fis, clone ADRGL1000033, highly similar to 26S proteasome non-ATPase regulatory subunit 3 OS=Homo sapiens OX=9606 PE=2 SV=1;B4DEB0_HUMAN cDNA FLJ56054, highly similar to 26S proteasome non-ATPase regulatory subunit 3 OS=Homo sapi	9	4	4	4	10	57.232	90280	2735.7
B3KVR9;B3KW03;Q17RL8;Q76G19	PDZ domain-containing protein 4	hCG_2004980;PDZD4	B3KVR9_HUMAN HCG2004980, isoform CRA_a OS=Homo sapiens OX=9606 GN=hCG_2004980 PE=2 SV=1;B3KW03_HUMAN cDNA FLJ41828 fis, clone NT2RI2025957, highly similar to PDZ domain-containing protein 4 OS=Homo sapiens OX=9606 PE=2 SV=1;Q17RL8_HUMAN HCG2004980, isoform	4	4	4	4	8.6	75.348	121160	3671.6
B4DG42;Q96S97;C9JZL8;A0A499FIY8;C9JC07;A0A494C017;C9JJV6	Myeloid-associated differentiation marker	MYADM	B4DG42_HUMAN cDNA FLJ53753, highly similar to Myeloid-associated differentiation marker OS=Homo sapiens OX=9606 PE=2 SV=1;MYADM_HUMAN Myeloid-associated differentiation marker OS=Homo sapiens OX=9606 GN=MYADM PE=1 SV=2;C9JZL8_HUMAN Myeloid associated diffe	7	4	4	4	21.1	31.225	484130	69162
B4DKL5;Q6P6D7;Q6FHU2;Q6FHK8;Q53G35;P18669;B7Z9E5;B4DMJ7;B4DJA4;Q0D2Q6;P15259;A4D2J6;Q8N0Y7;B7ZW15	Phosphoglycerate mutase;Phosphoglycerate mutase 1;Phosphoglycerate mutase 2;Probable phosphoglycerate mutase 4	PGAM1;hCG_2015269;PGAM2;PGAM4	B4DKL5_HUMAN cDNA FLJ51983, highly similar to Phosphoglycerate mutase 1 OS=Homo sapiens OX=9606 PE=2 SV=1;Q6P6D7_HUMAN Phosphoglycerate mutase OS=Homo sapiens OX=9606 GN=PGAM1 PE=2 SV=1;Q6FHU2_HUMAN Phosphoglycerate mutase (Fragment) OS=Homo sapiens OX=960	14	4	4	4	25.9	27.097	151840	12653
Q9UQB8;I3L4C2;B4DMV0;B3KPV9;B4DWA1;B4DQ43;I3L2M4;I3L3C6;I3L1C8;I3L2J6;I3L113;I3L3J7;I3L0M4;I3L125;I3L0Y9;I3L526;I3L3C5;I3L327	Brain-specific angiogenesis inhibitor 1-associated protein 2	BAIAP2	BAIP2_HUMAN Brain-specific angiogenesis inhibitor 1-associated protein 2 OS=Homo sapiens OX=9606 GN=BAIAP2 PE=1 SV=1;I3L4C2_HUMAN Brain-specific angiogenesis inhibitor 1-associated protein 2 OS=Homo sapiens OX=9606 GN=BAIAP2 PE=1 SV=1;B4DMV0_HUMAN Brain-sp	18	4	4	4	10.5	60.867	147040	3869.6
P17844;B5BUE6;J3KTA4;B4DN41;A0A7I2V507;Q59E92;Q7Z2V5;A0A7I2V2S0;A0A0G2JLI4;B4DNG2;A0A7I2V5F5;J3KRZ1;J3QSF1;J3QRQ7;J3KTQ4;C1IK54;J3QR02	Probable ATP-dependent RNA helicase DDX5	DDX5;DKFZp686J01190	DDX5_HUMAN Probable ATP-dependent RNA helicase DDX5 OS=Homo sapiens OX=9606 GN=DDX5 PE=1 SV=1;B5BUE6_HUMAN Probable ATP-dependent RNA helicase DDX5 (Fragment) OS=Homo sapiens OX=9606 GN=DDX5 PE=2 SV=1;J3KTA4_HUMAN Probable ATP-dependent RNA helicase DDX5 O	17	9	4	4	16.6	69.147	328770	10274
O00148;B4DX78;Q13838;A0A024RCM3;A0A0G2JJZ9;Q69YT6;B4DP52;Q5STU3;H0Y400;A0A140T9X3;Q59G92;F6WLT2;K7EQN7;A0A286SD52;F6TRA5;A0A0A0MT12;F6S4E6;F6R6M7;K7EPJ3;F6QYI9;A0A286SD67;A0A0G2JJL7;A0A0G2JHN7;A0A286SD59;A0A286SD63;A0A286SD64;A0A286SD65;A0A286SD68;K7ENP6;K7EIL8;K7EL56;F6U6E2;K7EN69;F6S2B7;F6SXL5;B4DH55;Q7KYK3;B4DF34	ATP-dependent RNA helicase DDX39A;Spliceosome RNA helicase DDX39B	DDX39A;DDX39B;hCG_2005638;DKFZp547B159	DX39A_HUMAN ATP-dependent RNA helicase DDX39A OS=Homo sapiens OX=9606 GN=DDX39A PE=1 SV=2;B4DX78_HUMAN RNA helicase OS=Homo sapiens OX=9606 PE=2 SV=1;DX39B_HUMAN Spliceosome RNA helicase DDX39B OS=Homo sapiens OX=9606 GN=DDX39B PE=1 SV=1;A0A024RCM3_HUMAN R	38	4	4	4	11.5	49.129	167650	8823.9
P60953;B4E1U9;A0A8Q3SI43;A0A590UJK8;B4DMH5;B7ZAY4;A0A8Q3WLC5;Q5JYX0;Q9UJM1;Q9UJM0;A0A494C1M1;A0A494BZX6;Q6ICQ8;V9HWD0;Q7Z513;G3V476;A0A8Q3WKT2;Q59G91;A0A3B3IRV0;F8WET9;B1AH78;B1AH79;Q59FQ0;G3V4H1;P60763;P17081;P84095;Q9H4E5;P15153	Cell division control protein 42 homolog	CDC42	CDC42_HUMAN Cell division control protein 42 homolog OS=Homo sapiens OX=9606 GN=CDC42 PE=1 SV=2;B4E1U9_HUMAN Cell division control protein 42 homolog OS=Homo sapiens OX=9606 PE=2 SV=1;A0A8Q3SI43_HUMAN Cell division control protein 42 homolog OS=Homo sapien	29	5	5	4	33	21.258	504180	56020
P49841;B5BUC0;Q6FI27;A0A7I2YQK0;A0A3B3ITW1;A0A7I2V3D8;A0A7I2V3J4;A0A7I2V4F3;A0A7I2V441;A0A7I2V2V4;A0A7I2V606;A0A7I2V2I5;A0A7I2V3T3;A0A7I2V4X2;A0A7I2V3Z5;A0A7I2V4X3;A0A7I2YQU1;A0A7I2V2K7;A0A7I2YQB0;A0A7I2V5K9	Glycogen synthase kinase-3 beta	GSK3B	GSK3B_HUMAN Glycogen synthase kinase-3 beta OS=Homo sapiens OX=9606 GN=GSK3B PE=1 SV=2;B5BUC0_HUMAN [tau protein] kinase (Fragment) OS=Homo sapiens OX=9606 GN=GSK3B PE=2 SV=1;Q6FI27_HUMAN [tau protein] kinase OS=Homo sapiens OX=9606 GN=GSK3B PE=2 SV=1;A0A7	20	4	4	4	21.9	46.744	148830	6471
D5K9R2;D5K9Q7;D2IYK3;Q01860;D5K9R7;D5K9R5;D5K9R1;E9LR79;E9LR75;D5K9S1;D5K9Q6;D5K9Q3;D5K9Q9;D5K9R9;A0A1U9X8A4;E9LR77;D5K9R3;E9LR73;D5K9R8;D5K9R4;E9LRP4;E9LRF5;A0A1U9X8B4;E9LR96;D5K9U4;D5K9U9;E9LR92;D5K9V1;E9LRF2;E9LRM0;D5K9T9;D5K9T8;D5K9S8;E9LRP2;M1S623;D5K9U2;E9LRJ2;E9LR93;E9LRT1;D5K9W6;E9LRF8;D5K9U0;D5K9T7;D5K9W5;E9LRR8;E9LRM1;E9LR98;E9LRM2;E9LRM3;E9LRT0;E9LRS9;E9LRP3;E9LRA1;E9LRP6;D5K9S5;A0A1W2…	POU domain protein;POU domain, class 5, transcription factor 1	POU5F1;POU5F1P4;POU5F1P3	D5K9R2_HUMAN POU domain protein OS=Homo sapiens OX=9606 GN=POU5F1 PE=2 SV=1;D5K9Q7_HUMAN POU domain protein OS=Homo sapiens OX=9606 GN=POU5F1 PE=2 SV=1;D2IYK3_HUMAN POU domain protein OS=Homo sapiens OX=9606 GN=POU5F1 PE=2 SV=1;PO5F1_HUMAN POU domain, clas	91	4	4	4	18.6	38.54	111670	11167
E7ERK9;Q9UI10;Q9HBP7;F8W8L6;Q9Y3W7;Q71US4;Q59FC8;B4DUP5	Translation initiation factor eIF-2B subunit delta	EIF2B4;DKFZp586J0119	E7ERK9_HUMAN Eukaryotic translation initiation factor 2B subunit delta OS=Homo sapiens OX=9606 GN=EIF2B4 PE=1 SV=1;EI2BD_HUMAN Translation initiation factor eIF-2B subunit delta OS=Homo sapiens OX=9606 GN=EIF2B4 PE=1 SV=2;Q9HBP7_HUMAN Eukaryotic translatio	8	4	4	4	14.2	59.714	243600	9744.1
E7EUT5;V9HVZ4;Q2TSD0;P04406;Q0QET7;Q16768;Q5ZEY3;A4UCT1;B4DRV9	Glyceraldehyde-3-phosphate dehydrogenase	GAPDH;HEL-S-162eP	E7EUT5_HUMAN Glyceraldehyde-3-phosphate dehydrogenase OS=Homo sapiens OX=9606 GN=GAPDH PE=1 SV=1;V9HVZ4_HUMAN Glyceraldehyde-3-phosphate dehydrogenase OS=Homo sapiens OX=9606 GN=HEL-S-162eP PE=2 SV=1;Q2TSD0_HUMAN Glyceraldehyde-3-phosphate dehydrogenase OS	9	4	4	4	23.1	27.87	525470	40420
E9PBS1;P22234;D6RF62;B4DGX3	Multifunctional protein ADE2;Phosphoribosylaminoimidazole-succinocarboxamide synthase;Phosphoribosylaminoimidazole carboxylase	PAICS	E9PBS1_HUMAN Bifunctional phosphoribosylaminoimidazole carboxylase/phosphoribosylaminoimidazole succinocarboxamide synthetase (Fragment) OS=Homo sapiens OX=9606 GN=PAICS PE=1 SV=1;PUR6_HUMAN Bifunctional phosphoribosylaminoimidazole carboxylase/phosphoribo	4	4	4	4	15	45.651	159630	8401.3
E9PKZ0;P62917;E9PKU4;E9PP36;G3V1A1;B4DVG7	60S ribosomal protein L8	RPL8	E9PKZ0_HUMAN Large ribosomal subunit protein uL2 (Fragment) OS=Homo sapiens OX=9606 GN=RPL8 PE=1 SV=1;RL8_HUMAN Large ribosomal subunit protein uL2 OS=Homo sapiens OX=9606 GN=RPL8 PE=1 SV=2;E9PKU4_HUMAN Large ribosomal subunit protein uL2 (Fragment) OS=Hom	6	4	4	4	20.5	22.389	612290	76536
H9ZYJ2;P10599	Thioredoxin	TXN	H9ZYJ2_HUMAN Thioredoxin OS=Homo sapiens OX=9606 GN=TXN PE=2 SV=1;THIO_HUMAN Thioredoxin OS=Homo sapiens OX=9606 GN=TXN PE=1 SV=3	2	4	4	4	44.8	11.737	287170	41025
Q6Y7W6;I1E4Y6;A0A7I2V516;A0A7I2V3H0;A0A7I2V361;A0A7I2V3H7;B4DZM1;B4DRT8;E7ESB6;C9JW88;F8WCD5;B4DLU7;C9JRZ2;C9JHT0;C9J0V6;C9JXQ0;C9JPV7;C9JHW1	PERQ amino acid-rich with GYF domain-containing protein 2	GIGYF2	GGYF2_HUMAN GRB10-interacting GYF protein 2 OS=Homo sapiens OX=9606 GN=GIGYF2 PE=1 SV=1;I1E4Y6_HUMAN GRB10 interacting GYF protein 2 OS=Homo sapiens OX=9606 GN=GIGYF2 PE=1 SV=1;A0A7I2V516_HUMAN GRB10 interacting GYF protein 2 OS=Homo sapiens OX=9606 GN=GIG	18	4	4	4	3.8	150.07	80659	1581.6
I3L397;I3L504;P63241;F8WCJ1;C9J7B5;C9J4W5;Q9GZV4;Q6IS14	Eukaryotic translation initiation factor 5A;Eukaryotic translation initiation factor 5A-1	EIF5A	I3L397_HUMAN Eukaryotic translation initiation factor 5A (Fragment) OS=Homo sapiens OX=9606 GN=EIF5A PE=1 SV=8;I3L504_HUMAN Eukaryotic translation initiation factor 5A OS=Homo sapiens OX=9606 GN=EIF5A PE=1 SV=1;IF5A1_HUMAN Eukaryotic translation initiation	8	4	4	4	32.9	16.019	261410	32676
Q8IYG2;Q53H15;I6QTG3;P51654;H0Y3U6;A0A8I5KUG1;A0A1S5UZ08;B4DTD8;A0A8I5KYY0	Glypican-3;Secreted glypican-3	GPC3	Q8IYG2_HUMAN Glypican 3 OS=Homo sapiens OX=9606 GN=GPC3 PE=1 SV=1;Q53H15_HUMAN Glypican 3 variant (Fragment) OS=Homo sapiens OX=9606 GN=GPC3 PE=2 SV=1;I6QTG3_HUMAN Glypican 3 isoform 2 OS=Homo sapiens OX=9606 GN=GPC3 PE=2 SV=1;GPC3_HUMAN Glypican-3 OS=Homo	9	4	4	4	8.8	65.622	46658	2028.6
J3KT73;J3QL01;P63173;J3KSP2	60S ribosomal protein L38	RPL38	J3KT73_HUMAN Large ribosomal subunit protein eL38 OS=Homo sapiens OX=9606 GN=RPL38 PE=1 SV=1;J3QL01_HUMAN Large ribosomal subunit protein eL38 OS=Homo sapiens OX=9606 GN=RPL38 PE=1 SV=1;RL38_HUMAN Large ribosomal subunit protein eL38 OS=Homo sapiens OX=960	4	4	4	4	39.1	7.5649	439260	146420
K7EJ44;P07737;CON__P02584;I3L3D5	Profilin-1	PFN1	K7EJ44_HUMAN Profilin OS=Homo sapiens OX=9606 GN=PFN1 PE=1 SV=1;PROF1_HUMAN Profilin-1 OS=Homo sapiens OX=9606 GN=PFN1 PE=1 SV=2	4	4	4	4	45.2	11.39	364490	52070
Q8TBA7;K9JA46;P07900;Q2VPJ6;Q86U12;O75322;Q96HX7;Q58FG0;G3V2J8	Heat shock protein HSP 90-alpha	HSP90AA1;EL52	Q8TBA7_HUMAN HSP90AA1 protein (Fragment) OS=Homo sapiens OX=9606 GN=HSP90AA1 PE=2 SV=2;K9JA46_HUMAN Epididymis luminal secretory protein 52 OS=Homo sapiens OX=9606 GN=EL52 PE=2 SV=1;HS90A_HUMAN Heat shock protein HSP 90-alpha OS=Homo sapiens OX=9606 GN=HSP	9	10	4	4	19.4	73.826	232710	8024.4
L7RRS0;O00443;A0A0C4DGF9;B4DRX6;B4DG55;E9PPP3	Phosphatidylinositol 4-phosphate 3-kinase C2 domain-containing subunit alpha	PIK3C2A	L7RRS0_HUMAN Phosphatidylinositol-4-phosphate 3-kinase, catalytic subunit type 2 alpha OS=Homo sapiens OX=9606 GN=PIK3C2A PE=3 SV=1;P3C2A_HUMAN Phosphatidylinositol 4-phosphate 3-kinase C2 domain-containing subunit alpha OS=Homo sapiens OX=9606 GN=PIK3C2A	6	4	4	4	3.5	190.68	79490	845.63
O00178;B2RDW9;F5H716;B0QY59	GTP-binding protein 1	GTPBP1	GTPB1_HUMAN GTP-binding protein 1 OS=Homo sapiens OX=9606 GN=GTPBP1 PE=1 SV=3;B2RDW9_HUMAN cDNA, FLJ96803, highly similar to Homo sapiens GTP binding protein 1 (GTPBP1), mRNA OS=Homo sapiens OX=9606 PE=2 SV=1	4	4	4	4	8.1	72.453	79750	2658.3
O15511;B1ALC0;Q6IPM3	Actin-related protein 2/3 complex subunit 5	ARPC5	ARPC5_HUMAN Actin-related protein 2/3 complex subunit 5 OS=Homo sapiens OX=9606 GN=ARPC5 PE=1 SV=3;B1ALC0_HUMAN Actin-related protein 2/3 complex subunit 5 OS=Homo sapiens OX=9606 GN=ARPC5 PE=1 SV=1	3	4	4	4	36.4	16.32	1166200	116620
O43815;Q3B874;A0A097F6U9	Striatin	STRN	STRN_HUMAN Striatin OS=Homo sapiens OX=9606 GN=STRN PE=1 SV=4;Q3B874_HUMAN STRN protein (Fragment) OS=Homo sapiens OX=9606 GN=STRN PE=2 SV=1	3	4	4	4	8.7	86.131	120240	3164.3
O60547;B2R9X3	GDP-mannose 4,6 dehydratase	GMDS	GMDS_HUMAN GDP-mannose 4,6 dehydratase OS=Homo sapiens OX=9606 GN=GMDS PE=1 SV=1;B2R9X3_HUMAN GDP-mannose 4,6-dehydratase OS=Homo sapiens OX=9606 PE=2 SV=1	2	4	4	4	16.1	41.949	142790	5492.1
O75155;A0A384MDT0;A0A3B3ISC4;F8WBB8	Cullin-associated NEDD8-dissociated protein 2	CAND2	CAND2_HUMAN Cullin-associated NEDD8-dissociated protein 2 OS=Homo sapiens OX=9606 GN=CAND2 PE=1 SV=3;A0A384MDT0_HUMAN Epididymis secretory sperm binding protein OS=Homo sapiens OX=9606 PE=2 SV=1	4	4	4	4	4	135.25	46261	797.6
O75348;A0A7I2V4K4;A0A7I2V3Q6;A0A7I2V375;A0A7I2V2N1;A0A7I2YQH3;F2Z307;O95670	V-type proton ATPase subunit G 1	ATP6V1G1	VATG1_HUMAN V-type proton ATPase subunit G 1 OS=Homo sapiens OX=9606 GN=ATP6V1G1 PE=1 SV=3;A0A7I2V4K4_HUMAN V-type proton ATPase subunit G OS=Homo sapiens OX=9606 GN=ATP6V1G1 PE=1 SV=1;A0A7I2V3Q6_HUMAN V-type proton ATPase subunit G OS=Homo sapiens OX=9606	8	4	4	4	53.4	13.757	672330	96047
V9HWB9;P00338;F5GYU2;F5GXY2;F5H5J4;F5H6W8;F5GXH2;B4DJI1;F5GZQ4	L-lactate dehydrogenase;L-lactate dehydrogenase A chain	HEL-S-133P;LDHA	V9HWB9_HUMAN L-lactate dehydrogenase OS=Homo sapiens OX=9606 GN=HEL-S-133P PE=2 SV=1;LDHA_HUMAN L-lactate dehydrogenase A chain OS=Homo sapiens OX=9606 GN=LDHA PE=1 SV=2;F5GYU2_HUMAN Lactate dehydrogenase A (Fragment) OS=Homo sapiens OX=9606 GN=LDHA PE=1 S	9	4	4	4	17.5	36.688	89904	4994.7
P05141;Q6NVC0;O75961	ADP/ATP translocase 2;ADP/ATP translocase 2, N-terminally processed	SLC25A5	ADT2_HUMAN ADP/ATP translocase 2 OS=Homo sapiens OX=9606 GN=SLC25A5 PE=1 SV=7;Q6NVC0_HUMAN ADP/ATP translocase (Fragment) OS=Homo sapiens OX=9606 GN=SLC25A5 PE=2 SV=1	3	9	4	4	27.5	32.852	1078400	56759
P08754	Guanine nucleotide-binding protein G(k) subunit alpha	GNAI3	GNAI3_HUMAN Guanine nucleotide-binding protein G(i) subunit alpha-3 OS=Homo sapiens OX=9606 GN=GNAI3 PE=1 SV=3	1	9	4	4	38.7	40.532	160600	10706
Q5W9G3;P10586;B3KXA8;H0Y380;Q7Z3X4;B3KWM1;H0Y4H1;H0Y7Z9;Q59FI2;H0Y6Z7;B3KXJ7;B4DWI5;A8E4L7;G1UI20;Q308M3;A2A437	Receptor-type tyrosine-protein phosphatase F;Protein-tyrosine-phosphatase	LAR;PTPRF;DKFZp686B1310	Q5W9G3_HUMAN protein-tyrosine-phosphatase (Fragment) OS=Homo sapiens OX=9606 GN=LAR PE=2 SV=1;PTPRF_HUMAN Receptor-type tyrosine-protein phosphatase F OS=Homo sapiens OX=9606 GN=PTPRF PE=1 SV=2;B3KXA8_HUMAN protein-tyrosine-phosphatase OS=Homo sapiens OX=9	16	6	6	4	6.4	166.63	365940	4815
P19784;H3BNI9;H3BSA1	Casein kinase II subunit alpha	CSNK2A2	CSK22_HUMAN Casein kinase II subunit alpha OS=Homo sapiens OX=9606 GN=CSNK2A2 PE=1 SV=1;H3BNI9_HUMAN Casein kinase 2 alpha 2 OS=Homo sapiens OX=9606 GN=CSNK2A2 PE=1 SV=2;H3BSA1_HUMAN Casein kinase 2 alpha 2 (Fragment) OS=Homo sapiens OX=9606 GN=CSNK2A2 PE	3	4	4	4	17.1	41.213	119620	6296
V9HWC7;P30041;A4UCS6;B4DUK1	Peroxiredoxin-6	HEL-S-128m;PRDX6	V9HWC7_HUMAN Peroxiredoxin-6 OS=Homo sapiens OX=9606 GN=HEL-S-128m PE=2 SV=1;PRDX6_HUMAN Peroxiredoxin-6 OS=Homo sapiens OX=9606 GN=PRDX6 PE=1 SV=3;A4UCS6_HUMAN Peroxiredoxin 6 (Fragment) OS=Homo sapiens OX=9606 PE=2 SV=1;B4DUK1_HUMAN cDNA FLJ51310, modera	4	4	4	4	24.6	25.035	294450	19630
Q05DK5;P35612;Q96HD4;A0A1C7CYY0	Beta-adducin	ADD2	Q05DK5_HUMAN ADD2 protein (Fragment) OS=Homo sapiens OX=9606 GN=ADD2 PE=2 SV=1;ADDB_HUMAN Beta-adducin OS=Homo sapiens OX=9606 GN=ADD2 PE=1 SV=3;Q96HD4_HUMAN Similar to adducin 2 (Beta) (Fragment) OS=Homo sapiens OX=9606 PE=2 SV=1	4	4	4	4	8.3	78.832	143500	4100
Q96QL0;P39023;Q8TBW1;H7C422;Q9NY85;G5E9G0;H7C3M2;B5MCW2;Q9BT63;Q49AJ9;B2R7Y3;Q92901	60S ribosomal protein L3	RPL3;rpl3	Q96QL0_HUMAN Ribosomal protein L3 OS=Homo sapiens OX=9606 GN=RPL3 PE=2 SV=1;RL3_HUMAN Large ribosomal subunit protein uL3 OS=Homo sapiens OX=9606 GN=RPL3 PE=1 SV=2;Q8TBW1_HUMAN 60S ribosomal protein L3 (Fragment) OS=Homo sapiens OX=9606 PE=2 SV=1;H7C422_HU	12	13	13	4	33.7	46.119	1356200	71379
Q53XC2;P49770;Q9BPX4;H0YK01;H0YJJ8;G3V5E5	Translation initiation factor eIF-2B subunit beta	EIF2B2	Q53XC2_HUMAN Eukaryotic translation initiation factor 2B, subunit 2 beta, 39kDa OS=Homo sapiens OX=9606 GN=EIF2B2 PE=1 SV=1;EI2BB_HUMAN Translation initiation factor eIF-2B subunit beta OS=Homo sapiens OX=9606 GN=EIF2B2 PE=1 SV=3;Q9BPX4_HUMAN Eukaryotic tr	6	4	4	4	16	38.989	287570	15976
P51153;Q504R6;A0A087WWB9	Ras-related protein Rab-13	RAB13	RAB13_HUMAN Ras-related protein Rab-13 OS=Homo sapiens OX=9606 GN=RAB13 PE=1 SV=1;Q504R6_HUMAN RAB13 protein (Fragment) OS=Homo sapiens OX=9606 GN=RAB13 PE=2 SV=1;A0A087WWB9_HUMAN RAB13, member RAS oncogene family OS=Homo sapiens OX=9606 GN=RAB13 PE=1 SV=1	3	4	4	4	30	22.774	216630	18053
V9HW04;P62140;B7ZB67;B4DJ75;A0A8V8TQ71;A0A8V8TRH9;H0Y3Y6;C9JP48;B4E163;C9J9S3;A0A8V8TR83	Serine/threonine-protein phosphatase;Serine/threonine-protein phosphatase PP1-beta catalytic subunit	HEL-S-80p;PPP1CB	V9HW04_HUMAN Serine/threonine-protein phosphatase OS=Homo sapiens OX=9606 GN=HEL-S-80p PE=2 SV=1;PP1B_HUMAN Serine/threonine-protein phosphatase PP1-beta catalytic subunit OS=Homo sapiens OX=9606 GN=PPP1CB PE=1 SV=3;B7ZB67_HUMAN Serine/threonine-protein ph	11	11	11	4	41.3	37.186	6564100	386120
Q13151	Heterogeneous nuclear ribonucleoprotein A0	HNRNPA0	ROA0_HUMAN Heterogeneous nuclear ribonucleoprotein A0 OS=Homo sapiens OX=9606 GN=HNRNPA0 PE=1 SV=1	1	4	4	4	21.3	30.84	162840	12526
Q14008;Q8IYN5	Cytoskeleton-associated protein 5	CKAP5	CKAP5_HUMAN Cytoskeleton-associated protein 5 OS=Homo sapiens OX=9606 GN=CKAP5 PE=1 SV=3;Q8IYN5_HUMAN CKAP5 protein OS=Homo sapiens OX=9606 GN=CKAP5 PE=2 SV=1	2	4	4	4	2.2	225.49	55066	519.49
Q14232;H0YGG4;F5H0D0	Translation initiation factor eIF-2B subunit alpha	EIF2B1	EI2BA_HUMAN Translation initiation factor eIF-2B subunit alpha OS=Homo sapiens OX=9606 GN=EIF2B1 PE=1 SV=1	3	4	4	4	18	33.712	127010	7937.8
Q53SS8;Q15365	Poly(rC)-binding protein 1	PCBP1	Q53SS8_HUMAN Epididymis secretory protein Li 85 OS=Homo sapiens OX=9606 GN=PCBP1 PE=2 SV=1;PCBP1_HUMAN Poly(rC)-binding protein 1 OS=Homo sapiens OX=9606 GN=PCBP1 PE=1 SV=2	2	4	4	4	19.4	37.497	540050	31768
Q4ZG32;Q9HCM4;Q9NX84;Q59GC2;Q9H329	Band 4.1-like protein 5	EPB41L5	Q4ZG32_HUMAN Uncharacterized protein EPB41L5 (Fragment) OS=Homo sapiens OX=9606 GN=EPB41L5 PE=4 SV=1;E41L5_HUMAN Band 4.1-like protein 5 OS=Homo sapiens OX=9606 GN=EPB41L5 PE=1 SV=3	5	4	4	4	9.4	60.645	95726	4558.4
Q53FL4;Q59EK1;Q5VU08;Q9UEY8	Gamma-adducin	ADD3	Q53FL4_HUMAN Adducin 3 isoform a variant (Fragment) OS=Homo sapiens OX=9606 PE=2 SV=1;Q59EK1_HUMAN Adducin 3 isoform a variant (Fragment) OS=Homo sapiens OX=9606 PE=2 SV=1;Q5VU08_HUMAN Adducin 3 (Gamma), isoform CRA_a OS=Homo sapiens OX=9606 GN=ADD3 PE=2 S	4	4	4	4	7.3	74.48	76671	2948.9
Q5T0N5;B4DKY5;B7Z9L6;B4DSW1;B4DSI7;A0A075B6Q2	Formin-binding protein 1-like	FNBP1L	FBP1L_HUMAN Formin-binding protein 1-like OS=Homo sapiens OX=9606 GN=FNBP1L PE=1 SV=3;B4DKY5_HUMAN cDNA FLJ51716, highly similar to Homo sapiens formin binding protein 1-like (FNBP1L), transcript variant 2, mRNA OS=Homo sapiens OX=9606 PE=2 SV=1;B7Z9L6_HUM	6	4	4	4	8.3	70.065	130690	4356.5
Q5TDE9;Q9BSD7;Q5TDF0	Cancer-related nucleoside-triphosphatase	C1orf57;NTPCR	Q5TDE9_HUMAN Chromosome 1 open reading frame 57, isoform CRA_d OS=Homo sapiens OX=9606 GN=C1orf57 PE=2 SV=1;NTPCR_HUMAN Cancer-related nucleoside-triphosphatase OS=Homo sapiens OX=9606 GN=NTPCR PE=1 SV=1;Q5TDF0_HUMAN Chromosome 1 open reading frame 57, iso	3	4	4	4	30	20.713	117790	10708
Q6IBR2;Q9Y285;K7ER00;K7EK06;K7ER16;K7ERS0;K7EPH2	Phenylalanine--tRNA ligase alpha subunit	FARSLA;FARSA	Q6IBR2_HUMAN Phenylalanine--tRNA ligase alpha subunit OS=Homo sapiens OX=9606 GN=FARSLA PE=2 SV=1;SYFA_HUMAN Phenylalanine--tRNA ligase alpha subunit OS=Homo sapiens OX=9606 GN=FARSA PE=1 SV=3;K7ER00_HUMAN Phenylalanine--tRNA ligase alpha subunit OS=Homo s	7	4	4	4	10.4	57.563	109770	4772.5
Q6ZT12;H7C481	E3 ubiquitin-protein ligase UBR3	UBR3	UBR3_HUMAN E3 ubiquitin-protein ligase UBR3 OS=Homo sapiens OX=9606 GN=UBR3 PE=2 SV=2	2	4	4	4	2.9	212.43	57900	689.29
Q7L2H7;H0YCQ8;J3KNJ2	Eukaryotic translation initiation factor 3 subunit M	EIF3M	EIF3M_HUMAN Eukaryotic translation initiation factor 3 subunit M OS=Homo sapiens OX=9606 GN=EIF3M PE=1 SV=1;H0YCQ8_HUMAN Eukaryotic translation initiation factor 3 subunit M (Fragment) OS=Homo sapiens OX=9606 GN=EIF3M PE=1 SV=8	3	4	4	4	13.9	42.502	69978	3887.7
Q7Z417	Nuclear fragile X mental retardation-interacting protein 2	NUFIP2	NUFP2_HUMAN FMR1-interacting protein NUFIP2 OS=Homo sapiens OX=9606 GN=NUFIP2 PE=1 SV=1	1	4	4	4	7.8	76.12	62152	2390.4
Q86W92;F5GZP6;B4DFU8;A0A0A0MTP2;Q05CN4;G5EKE5	Liprin-beta-1;Tyrosine-protein kinase receptor	PPFIBP1;PPFIBP1-ALK	LIPB1_HUMAN Liprin-beta-1 OS=Homo sapiens OX=9606 GN=PPFIBP1 PE=1 SV=2;F5GZP6_HUMAN PPFIA binding protein 1 (Fragment) OS=Homo sapiens OX=9606 GN=PPFIBP1 PE=1 SV=1;B4DFU8_HUMAN cDNA FLJ54647, highly similar to Liprin-beta-1 (Fragment) OS=Homo sapiens OX=96	6	4	4	4	5.2	114.02	490390	10008
Q8WUP2;D6RAI6;E7EPI5;E7EWE8;E7EN81;D6R9V9;D6R9I4;D6RA19	Filamin-binding LIM protein 1	FBLIM1	FBLI1_HUMAN Filamin-binding LIM protein 1 OS=Homo sapiens OX=9606 GN=FBLIM1 PE=1 SV=2;D6RAI6_HUMAN Filamin binding LIM protein 1 (Fragment) OS=Homo sapiens OX=9606 GN=FBLIM1 PE=1 SV=1;E7EPI5_HUMAN Filamin binding LIM protein 1 (Fragment) OS=Homo sapiens OX	8	4	4	4	11.3	40.669	256760	15104
Q8WYL5;H0YHR3	Protein phosphatase Slingshot homolog 1	SSH1	SSH1_HUMAN Protein phosphatase Slingshot homolog 1 OS=Homo sapiens OX=9606 GN=SSH1 PE=1 SV=2	2	4	4	4	7	115.51	121050	2521.8
Q92621;U3KPX2;Q6P486;B4DE72;B4DM61	Nuclear pore complex protein Nup205	NUP205	NU205_HUMAN Nuclear pore complex protein Nup205 OS=Homo sapiens OX=9606 GN=NUP205 PE=1 SV=3;U3KPX2_HUMAN Nucleoporin 205 (Fragment) OS=Homo sapiens OX=9606 GN=NUP205 PE=1 SV=1;Q6P486_HUMAN NUP205 protein (Fragment) OS=Homo sapiens OX=9606 GN=NUP205 PE=2 SV	5	4	4	4	2.4	227.92	58240	594.29
Q9H6X2;Q53FL1;A0A7P0Z463;H0YC24;Q508I8;Q508I6;Q508I5;Q508I7;A0A7P0T9B0	Anthrax toxin receptor 1	ANTXR1;ANTXR1/NNG1 fusion	ANTR1_HUMAN Anthrax toxin receptor 1 OS=Homo sapiens OX=9606 GN=ANTXR1 PE=1 SV=2;Q53FL1_HUMAN Tumor endothelial marker 8 isoform 3 variant (Fragment) OS=Homo sapiens OX=9606 PE=2 SV=1;A0A7P0Z463_HUMAN ANTXR cell adhesion molecule 1 OS=Homo sapiens OX=9606	9	4	4	4	9.8	62.788	155170	7053.1
Q9NUD5	Zinc finger CCHC domain-containing protein 3	ZCCHC3	ZCHC3_HUMAN Zinc finger CCHC domain-containing protein 3 OS=Homo sapiens OX=9606 GN=ZCCHC3 PE=1 SV=2	1	4	4	4	14.1	43.547	51384	2055.4
Q9P1U1;Q59GD5;B7Z9W3;A0A0A0MTI9;Q9C0K3;B3KM55;H7C4J1;C9IZN3	Actin-related protein 3B;Actin-related protein 3C	ACTR3B;ACTR3C	ARP3B_HUMAN Actin-related protein 3B OS=Homo sapiens OX=9606 GN=ACTR3B PE=2 SV=1;Q59GD5_HUMAN Actin-related protein 3-beta variant (Fragment) OS=Homo sapiens OX=9606 PE=2 SV=1;B7Z9W3_HUMAN cDNA, FLJ78977, highly similar to Homo sapiens ARP3 actin-related p	8	6	4	4	19.4	47.607	101750	5087.4
Q9P219;Q0P665;G3V3S0;B4DZB8	Protein Daple	CCDC88C	DAPLE_HUMAN Protein Daple OS=Homo sapiens OX=9606 GN=CCDC88C PE=1 SV=3	4	4	4	4	2.1	228.23	81186	738.06
Q9UM47;M0QX38;A0A7P0TA56;A0A7P0T8W1;A0A7P0TB20;A0A7P0T8U6;P46531	Neurogenic locus notch homolog protein 3;Notch 3 extracellular truncation;Notch 3 intracellular domain	NOTCH3	NOTC3_HUMAN Neurogenic locus notch homolog protein 3 OS=Homo sapiens OX=9606 GN=NOTCH3 PE=1 SV=2	7	4	4	4	2	243.63	74531	810.11
Q9Y446	Plakophilin-3	PKP3	PKP3_HUMAN Plakophilin-3 OS=Homo sapiens OX=9606 GN=PKP3 PE=1 SV=1	1	4	4	4	7.2	87.081	79187	1721.5
Q9Y5K6	CD2-associated protein	CD2AP	CD2AP_HUMAN CD2-associated protein OS=Homo sapiens OX=9606 GN=CD2AP PE=1 SV=1	1	4	4	4	6.6	71.45	169160	4833.1
A0A024R2F9;Q9BTV4;V9GY05;Q8TEP9;A0A0S2Z5N2	Transmembrane protein 43	TMEM43	A0A024R2F9_HUMAN Transmembrane protein 43 isoform 1 (Fragment) OS=Homo sapiens OX=9606 GN=TMEM43 PE=2 SV=1;TMM43_HUMAN Transmembrane protein 43 OS=Homo sapiens OX=9606 GN=TMEM43 PE=1 SV=1	5	3	3	3	17	44.875	67785	2947.2
A0A024R897;B3KPC7;Q9BPX5	Actin-related protein 2/3 complex subunit 5;Actin-related protein 2/3 complex subunit 5-like protein	ARPC5L	A0A024R897_HUMAN Actin-related protein 2/3 complex subunit 5 OS=Homo sapiens OX=9606 GN=ARPC5L PE=2 SV=1;B3KPC7_HUMAN Actin-related protein 2/3 complex subunit 5 OS=Homo sapiens OX=9606 PE=2 SV=1;ARP5L_HUMAN Actin-related protein 2/3 complex subunit 5-like	3	3	3	3	26.1	16.941	520270	57807
F8VQR7;A0A024RBB5;F8VW96;Q16527	Cysteine and glycine-rich protein 2	CSRP2	F8VQR7_HUMAN Cysteine and glycine rich protein 2 OS=Homo sapiens OX=9606 GN=CSRP2 PE=1 SV=1;A0A024RBB5_HUMAN Cysteine and glycine-rich protein 2, isoform CRA_a OS=Homo sapiens OX=9606 GN=CSRP2 PE=2 SV=1;F8VW96_HUMAN Cysteine and glycine rich protein 2 OS=H	4	3	3	3	19.8	20.677	165650	15059
A0A068F7M9;Q9Y613;B4DVN5;B4E2D9	FH1/FH2 domain-containing protein 1	FHOD1	A0A068F7M9_HUMAN FH1/FH2 domain-containing protein 1 variant OS=Homo sapiens OX=9606 GN=FHOD1 PE=2 SV=1;FHOD1_HUMAN FH1/FH2 domain-containing protein 1 OS=Homo sapiens OX=9606 GN=FHOD1 PE=1 SV=3;B4DVN5_HUMAN cDNA FLJ55372, highly similar to FH1/FH2 domain-	4	3	3	3	4.4	129.31	49353	822.56
H0YJW7;A0A087WUN7;H0YJ40;G3V4X6;G3V2S9;Q9GZT3;H0YJ07;H0YJU7	SRA stem-loop-interacting RNA-binding protein, mitochondrial	SLIRP	H0YJW7_HUMAN SRA stem-loop interacting RNA binding protein (Fragment) OS=Homo sapiens OX=9606 GN=SLIRP PE=1 SV=1;A0A087WUN7_HUMAN SRA stem-loop interacting RNA binding protein OS=Homo sapiens OX=9606 GN=SLIRP PE=1 SV=1;H0YJ40_HUMAN SRA stem-loop interactin	8	3	3	3	50	8.6918	166560	27761
B2RD24;A0A087WVM4;B7ZM99;Q6UB35;Q4VXM1;Q4VXM0;Q8WX68	Monofunctional C1-tetrahydrofolate synthase, mitochondrial	MTHFD1L	B2RD24_HUMAN formate--tetrahydrofolate ligase OS=Homo sapiens OX=9606 PE=2 SV=1;A0A087WVM4_HUMAN formate--tetrahydrofolate ligase OS=Homo sapiens OX=9606 GN=MTHFD1L PE=1 SV=1;B7ZM99_HUMAN formate--tetrahydrofolate ligase OS=Homo sapiens OX=9606 GN=MTHFD1L	7	3	3	3	4.6	79.638	42544	1119.6
Q15334;A0A087WW77;A0PJG1	Lethal(2) giant larvae protein homolog 1	LLGL1	L2GL1_HUMAN Lethal(2) giant larvae protein homolog 1 OS=Homo sapiens OX=9606 GN=LLGL1 PE=1 SV=3;A0A087WW77_HUMAN Lethal(2) giant larvae protein homolog 1 OS=Homo sapiens OX=9606 GN=LLGL1 PE=1 SV=1	3	3	3	3	4.1	115.42	90357	2258.9
A0A2R8Y7K6;M0QZR8;Q59FA0;A0A087WYJ2;A0A2R8Y705;Q308M6;M0R2B7;P28340	DNA polymerase;DNA polymerase delta catalytic subunit	POLD1	A0A2R8Y7K6_HUMAN DNA-directed DNA polymerase OS=Homo sapiens OX=9606 GN=POLD1 PE=1 SV=1;M0QZR8_HUMAN DNA polymerase OS=Homo sapiens OX=9606 GN=POLD1 PE=1 SV=1;Q59FA0_HUMAN DNA polymerase (Fragment) OS=Homo sapiens OX=9606 PE=2 SV=1;A0A087WYJ2_HUMAN DNA pol	8	3	3	3	4.3	84.659	33452	815.9
A0A087X271;H3BVI6;B4DDF4;B2RWM5;Q6FHE4;Q6FHC3;Q53GK7;B4DUT8;Q99439;K7ES69;H3BQH0;A0A087X1X5;B4DHU5;B4DN57;A0A087WV51;U3KPS3	Calponin;Calponin-2	CNN2	A0A087X271_HUMAN Calponin (Fragment) OS=Homo sapiens OX=9606 GN=CNN2 PE=1 SV=1;H3BVI6_HUMAN Calponin OS=Homo sapiens OX=9606 GN=CNN2 PE=1 SV=2;B4DDF4_HUMAN Calponin OS=Homo sapiens OX=9606 GN=CNN2 PE=1 SV=1;B2RWM5_HUMAN Calponin (Fragment) OS=Homo sapiens	16	3	3	3	25.7	19.757	219830	19985
B2RCJ4;A0A0A0MQU6;Q9H2E6;E9PDV9;B7Z861;B3KU01;Q96T04;H0Y8V9;Q96SY4;Q8NC49;Q96SM8;Q96SW4;D6RCR0;D6RAG9;Q96JU9	Semaphorin-6A	SEMA6A	B2RCJ4_HUMAN cDNA, FLJ96110, highly similar to Homo sapiens sema domain, transmembrane domain (TM), andcytoplasmic domain, (semaphorin) 6A (SEMA6A), mRNA OS=Homo sapiens OX=9606 PE=2 SV=1;A0A0A0MQU6_HUMAN Sema domain, transmembrane domain (TM), and cytopla	15	3	3	3	4.4	114.33	32263	658.43
Q99418;A0A0D9SFG6;A0A994J5E5;O43739;M0R2J0;Q59F87;F8W8E2;Q15795;G5E9B7;Q96HS5;B2R9C3;K7ENQ8;B2RCD2;B7Z9W0;K7EKA2;B7Z2V9;B4E2V8;Q9H7Q0;K7ERV8;Q9UIA0;Q15438;A0A286YF81	Cytohesin-2;Cytohesin-3	CYTH2;CYTH3	CYH2_HUMAN Cytohesin-2 OS=Homo sapiens OX=9606 GN=CYTH2 PE=1 SV=2;A0A0D9SFG6_HUMAN Cytohesin 2 OS=Homo sapiens OX=9606 GN=CYTH2 PE=1 SV=1;A0A994J5E5_HUMAN Cytohesin 2 OS=Homo sapiens OX=9606 GN=CYTH2 PE=1 SV=1;CYH3_HUMAN Cytohesin-3 OS=Homo sapiens OX=9606	22	3	3	3	9.8	46.546	85849	4518.4
A0A0G2JIW1;P0DMV9;P0DMV8;Q59EJ3;A0A1U9X7W4;A8K5I0;B4DNT8;B4DWK5;B4DI39;B4DFN9;B4E388;Q9UQC1;B4E1S9;B4DVU9;B3KTT5;V9GZ37;B4DNX1;B4E1T6;B4DHP5;B4DNV4;P17066;A0A384NKX5;B2R6X5;B3KSM6;Q53FC7;P48741	Heat shock 70 kDa protein 1B;Heat shock 70 kDa protein 1A	HSPA1B;HSPA1A;HEL-S-103;HSP70-1	A0A0G2JIW1_HUMAN Heat shock 70 kDa protein 1B OS=Homo sapiens OX=9606 GN=HSPA1B PE=1 SV=1;HS71B_HUMAN Heat shock 70 kDa protein 1B OS=Homo sapiens OX=9606 GN=HSPA1B PE=1 SV=1;HS71A_HUMAN Heat shock 70 kDa protein 1A OS=Homo sapiens OX=9606 GN=HSPA1A PE=1 S	26	6	6	3	14.2	70.108	375360	11730
D6R991;D6REM6;Q68D11;A0A0R4J2E8;A8MXP9;P43243;H0Y8T4	Matrin-3	MATR3;DKFZp686K23100	D6R991_HUMAN Matrin 3 (Fragment) OS=Homo sapiens OX=9606 GN=MATR3 PE=1 SV=1;D6REM6_HUMAN Matrin 3 OS=Homo sapiens OX=9606 GN=MATR3 PE=1 SV=1;Q68D11_HUMAN Uncharacterized protein DKFZp686K23100 OS=Homo sapiens OX=9606 GN=DKFZp686K23100 PE=2 SV=1;A0A0R4J2E8_	7	3	3	3	10.4	48.159	142900	6804.6
P11362;A0A804HIF1;A0A8I3B1S4;A0A1B0RPQ4;A0A994J419;A0A0S2Z3Q6;A0A3B3ISD1;E7EU09;A0A0S2Z3T9;A0A0S2Z3T4;C1KBH7;H0YE20;E9PN14;A0A0S2Z3P8;B5A959;Q53G05;E9PNM3;A0A6I8PRY1;B5A958;E9PKF2;E9PKV7;A0A0S2Z3P4	Fibroblast growth factor receptor 1;Fibroblast growth factor receptor	FGFR1	FGFR1_HUMAN Fibroblast growth factor receptor 1 OS=Homo sapiens OX=9606 GN=FGFR1 PE=1 SV=3;A0A804HIF1_HUMAN Fibroblast growth factor receptor OS=Homo sapiens OX=9606 GN=FGFR1 PE=1 SV=1;A0A8I3B1S4_HUMAN Fibroblast growth factor receptor OS=Homo sapiens OX=9	22	3	3	3	4.6	91.867	55626	1636.1
B4DN38;A0A0S2Z4W6;B3KMR8;A0A0S2Z4X9;O94808;B3KM63;B2RB90	Glutamine--fructose-6-phosphate aminotransferase [isomerizing] 2	GFPT2	B4DN38_HUMAN glutamine--fructose-6-phosphate transaminase (isomerizing) OS=Homo sapiens OX=9606 PE=2 SV=1;A0A0S2Z4W6_HUMAN glutamine--fructose-6-phosphate transaminase (isomerizing) (Fragment) OS=Homo sapiens OX=9606 GN=GFPT2 PE=2 SV=1;B3KMR8_HUMAN glutami	7	3	3	3	6.9	68.116	41808	1161.3
A0A0U1RQQ1;A0A140VJN1;B2RTQ5;A0A8V8TRE2;Q5VZK9	Leucine-rich repeat-containing protein 16A	LRRC16A	A0A0U1RQQ1_HUMAN Capping protein regulator and myosin 1 linker 1 (Fragment) OS=Homo sapiens OX=9606 GN=CARMIL1 PE=1 SV=1;A0A140VJN1_HUMAN Testicular tissue protein Li 107 OS=Homo sapiens OX=9606 PE=2 SV=1;B2RTQ5_HUMAN LRRC16A protein OS=Homo sapiens OX=960	5	3	3	3	4.4	102.6	51765	1015
A0A0U1RRM8;H0YJ34;A8K6S3;Q96AC1	Fermitin family homolog 2	FERMT2	A0A0U1RRM8_HUMAN FERM domain containing kindlin 2 (Fragment) OS=Homo sapiens OX=9606 GN=FERMT2 PE=1 SV=1;H0YJ34_HUMAN FERM domain containing kindlin 2 (Fragment) OS=Homo sapiens OX=9606 GN=FERMT2 PE=1 SV=1;A8K6S3_HUMAN cDNA FLJ77570, highly similar to Homo	4	3	3	3	9.7	61.796	142910	4927.8
Q5U0A0;A0A109NGN6;P28066	Proteasome subunit alpha type;Proteasome subunit alpha type-5	PSMA5	Q5U0A0_HUMAN Proteasome subunit alpha type OS=Homo sapiens OX=9606 PE=2 SV=1;A0A109NGN6_HUMAN Proteasome subunit alpha type OS=Homo sapiens OX=9606 PE=2 SV=1;PSA5_HUMAN Proteasome subunit alpha type-5 OS=Homo sapiens OX=9606 GN=PSMA5 PE=1 SV=3	3	3	3	3	18.7	26.425	131150	11923
Q8IXW6;Q6DEN2;A0A140VK07;Q14195;B4DLZ4;H0YBT4;A9CQZ2;D6RF19;A9CQZ4;E5RFU4;Q86U75	Dihydropyrimidinase-related protein 3	DPYSL3	Q8IXW6_HUMAN Dihydropyrimidinase-like 3 OS=Homo sapiens OX=9606 GN=DPYSL3 PE=1 SV=1;Q6DEN2_HUMAN DPYSL3 protein OS=Homo sapiens OX=9606 GN=DPYSL3 PE=2 SV=1;A0A140VK07_HUMAN Testicular secretory protein Li 7 OS=Homo sapiens OX=9606 PE=2 SV=1;DPYL3_HUMAN Dih	11	4	4	3	12.3	61.979	273990	9448.1
C9JXG8;A0A140VK94;C9JGV6;F6WQW2;P43487;C9JJ34;B3KUP2;B7Z6U1;B4DE76;C9JIC6;C9JDM3	Ran-specific GTPase-activating protein	RANBP1	C9JXG8_HUMAN RAN binding protein 1 (Fragment) OS=Homo sapiens OX=9606 GN=RANBP1 PE=1 SV=2;A0A140VK94_HUMAN RAN binding protein 1, isoform CRA_g OS=Homo sapiens OX=9606 GN=RANBP1 PE=2 SV=1;C9JGV6_HUMAN RAN binding protein 1 (Fragment) OS=Homo sapiens OX=960	11	3	3	3	28.3	16.9	79388	11341
C9J9E2;B2RDF9;A0A140VKD5;Q8NCB2;B4DM24;E7ETR1;B4DIG8;B4DMF2;F8WDJ4;C9JSB2;B4DSW8	CaM kinase-like vesicle-associated protein	CAMKV	C9J9E2_HUMAN CaM kinase like vesicle associated OS=Homo sapiens OX=9606 GN=CAMKV PE=1 SV=1;B2RDF9_HUMAN cDNA, FLJ96591 OS=Homo sapiens OX=9606 PE=2 SV=1;A0A140VKD5_HUMAN Testis tissue sperm-binding protein Li 52e OS=Homo sapiens OX=9606 PE=2 SV=1;CAMKV_HUM	11	3	3	3	7.6	49.638	68365	3255.5
A0A1B0GV57;B4DIR9;Q9NYJ8;A0A8V8TQR7	TGF-beta-activated kinase 1 and MAP3K7-binding protein 2	TAB2	A0A1B0GV57_HUMAN TGF-beta activated kinase 1 (MAP3K7) binding protein 2 OS=Homo sapiens OX=9606 GN=TAB2 PE=1 SV=1;B4DIR9_HUMAN cDNA FLJ57993, highly similar to Mitogen-activated protein kinase kinase kinase7-interacting protein 2 OS=Homo sapiens OX=9606 PE	4	3	3	3	8.1	45.531	120210	7513
A0A1U9X609;Q5STZ8;Q8NE71;B4DNU2;Q59F96;H0YGW7;Q2L6I2;A0A0G2JIC2;A0A0G2JJB9	ATP-binding cassette sub-family F member 1	ABCF1	A0A1U9X609_HUMAN ABCF1 OS=Homo sapiens OX=9606 PE=4 SV=1;Q5STZ8_HUMAN ATP binding cassette subfamily F member 1 OS=Homo sapiens OX=9606 GN=ABCF1 PE=1 SV=10;ABCF1_HUMAN ATP-binding cassette sub-family F member 1 OS=Homo sapiens OX=9606 GN=ABCF1 PE=1 SV=2;B4	9	3	3	3	4	95.925	49576	1339.9
P48634;A0A1U9X982;A0A1U9X9A9;A0A1U9X999;A0A1U9X998;A0A1U9X996;A0A1U9X988;A0A1U9X993;A0A1U9X985;A0A1U9X977;A0A1U9X975;A0A1U9X974;A0A1U9X9A5;A0A1U9X987;A0A1U9X972;B4DLY2;B4DZ56	Protein PRRC2A	PRRC2A	PRC2A_HUMAN Protein PRRC2A OS=Homo sapiens OX=9606 GN=PRRC2A PE=1 SV=3;A0A1U9X982_HUMAN PRRC2A OS=Homo sapiens OX=9606 PE=4 SV=1;A0A1U9X9A9_HUMAN PRRC2A OS=Homo sapiens OX=9606 PE=4 SV=1;A0A1U9X999_HUMAN PRRC2A OS=Homo sapiens OX=9606 PE=4 SV=1;A0A1U9X998_	17	4	4	3	2.3	228.86	133180	1256.4
A0A1W2PNW4;L7RSL3;P17948;B5A924	Receptor protein-tyrosine kinase;Vascular endothelial growth factor receptor 1	FLT1	A0A1W2PNW4_HUMAN Platelet-derived growth factor receptor-like protein OS=Homo sapiens OX=9606 GN=FLT1 PE=1 SV=1;L7RSL3_HUMAN receptor protein-tyrosine kinase OS=Homo sapiens OX=9606 GN=FLT1 PE=3 SV=1;VGFR1_HUMAN Vascular endothelial growth factor receptor	4	3	3	3	6.9	74.925	119150	2906.1
Q13555;A0A2Q3DQE3;A0A8V8TPN2;Q5SWX3;A0A8V8TQ60;Q8WU40;H0Y6G2;A0A8V8TQ77;Q13280;A0A804CJ50;B3KY86;A8K6N9;B3KTH7;A0A8V8TQR5;A0A8V8TQ39;A0A8V8TPW6;A0A8V8TR22;A0A8V8TQ06;A4D2J9;B7Z1Z6;Q13554;A0A8V8TQ13;A0A8V8TQ12;A0A8V8TPH1;Q59FI6;A0A8V8TQS2;A0A8V8TPX9;H7BXS4;A0A8V8TPJ7;A0A8V8TPG6;Q53H78;A0A804HIC9;A0A8V8TR72;E9PBE8;E7EQE4;A0A5F9ZH50;A0A8V8TQU4;D6RFJ0;A0A8V8TQW6;A0A5F9ZHM9;A0A5F9ZH21;H7BZC6;A0A5K1VW7…	Calcium/calmodulin-dependent protein kinase type II subunit gamma	CAMK2G	KCC2G_HUMAN Calcium/calmodulin-dependent protein kinase type II subunit gamma OS=Homo sapiens OX=9606 GN=CAMK2G PE=1 SV=4;A0A2Q3DQE3_HUMAN calcium/calmodulin-dependent protein kinase OS=Homo sapiens OX=9606 GN=CAMK2G PE=1 SV=1;A0A8V8TPN2_HUMAN calcium/calm	51	5	5	3	12.7	62.606	162720	6508.7
P51532;B9EGQ8;Q9HBD4;A0A2R8Y4P4;A7E2E1;A0A2R8Y7S2;A0A994J6Y9;A0A2R8YGG3;A0A994J4Z2;A0A2R8YG32;A0A2R8Y440;A0A2R8Y7F3;Q59FZ6;A0A2R8YGP5;A0A2R8Y7Y7;A0A2R8YF80;A0A2R8Y526;A0A2R8Y4C5;B4E0F1;A0A2R8YDA1;A0A2R8Y6N0;A0A2R8Y6V2;B4DSI8;A0A2R8YF58;A0A2R8Y4R6;A0A994J501;A0A994HRU5;B4DK35;P51531;A0A0U1RQZ9;A0A994J4Z7;A0A2R8Y523;B3KNW7;B4DSC8;A0A2R8YCY3;A0A2R8YFV8;A0A0U1RQE1;F6VDE0	Transcription activator BRG1;Probable global transcription activator SNF2L2	SMARCA4;SMARCA2	SMCA4_HUMAN Transcription activator BRG1 OS=Homo sapiens OX=9606 GN=SMARCA4 PE=1 SV=2;B9EGQ8_HUMAN SMARCA4 protein OS=Homo sapiens OX=9606 GN=SMARCA4 PE=2 SV=1;Q9HBD4_HUMAN SMARCA4 isoform 2 OS=Homo sapiens OX=9606 GN=SMARCA4 PE=1 SV=1;A0A2R8Y4P4_HUMAN SWI	38	3	3	3	2.6	184.64	70463	1118.5
A0A2R8Y5N9;A0A2R8Y481;A0A2R8YGN6;A0A2R8YCL5;A0A2U3TZR0;E5KRP5;Q9UBP0;A0A2R8Y7K2;A0A2R8YFW8;A0A2R8Y4I8;E5KRP6;A0A2R8YFC9	Spastin	SPAST	A0A2R8Y5N9_HUMAN Spastin (Fragment) OS=Homo sapiens OX=9606 GN=SPAST PE=1 SV=1;A0A2R8Y481_HUMAN Spastin (Fragment) OS=Homo sapiens OX=9606 GN=SPAST PE=1 SV=1;A0A2R8YGN6_HUMAN Spastin (Fragment) OS=Homo sapiens OX=9606 GN=SPAST PE=1 SV=1;A0A2R8YCL5_HUMAN Sp	12	3	3	3	10.1	40.166	24937	997.49
Q8NEV1;A0A2R8YF43;P68400;Q5U5J2;B2R6D7;B5BUH5;E7EU96;Q2I0Y7;A0A2R8YD58;A0A2R8Y5A0;A0A2R8YFU2;A0A2R8YDP2;A0A2R8Y4H0;A0A2R8Y4D6;V9GYA2;A0A2R8YEW1;A0A087WY74;A0A2R8YDY7;A0A2R8YCK2	Casein kinase II subunit alpha 3;Casein kinase II subunit alpha	CSNK2A3;CSNK2A1	CSK23_HUMAN Casein kinase II subunit alpha 3 OS=Homo sapiens OX=9606 GN=CSNK2A3 PE=1 SV=2;A0A2R8YF43_HUMAN Casein kinase 2 alpha 1 OS=Homo sapiens OX=9606 GN=CSNK2A1 PE=1 SV=1;CSK21_HUMAN Casein kinase II subunit alpha OS=Homo sapiens OX=9606 GN=CSNK2A1 PE	19	3	3	3	10.5	45.219	103690	5184.5
A0A2R8Y6L5;Q13627;A0A2R8YEY4;E7EMI5;A0A2R8YDF3;A0A2R8Y6I6;Q76N25;M0R2X3;O94789;M0R131;B4DXU2;A0A2R8Y443;B4DX02;B3KQI0;A0A9H4CVU7;Q9Y463	Dual specificity tyrosine-phosphorylation-regulated kinase 1A	DYRK1A	A0A2R8Y6L5_HUMAN dual-specificity kinase (Fragment) OS=Homo sapiens OX=9606 GN=DYRK1A PE=1 SV=1;DYR1A_HUMAN Dual specificity tyrosine-phosphorylation-regulated kinase 1A OS=Homo sapiens OX=9606 GN=DYRK1A PE=1 SV=2;A0A2R8YEY4_HUMAN Dual specificity tyrosine	16	3	3	3	6.3	68.489	72133	2671.6
B4DRA5;B4DJW8;A0A2R8YFH5;Q15437;Q5QPE2;A0A2R8YF30;A0A2R8Y633;A0A2R8Y7S7;Q5QPE1;B4DS04;B4DF60	Protein transport protein Sec23B	SEC23B	B4DRA5_HUMAN Protein transport protein SEC23 OS=Homo sapiens OX=9606 PE=2 SV=1;B4DJW8_HUMAN Protein transport protein SEC23 OS=Homo sapiens OX=9606 PE=2 SV=1;A0A2R8YFH5_HUMAN Protein transport protein SEC23 OS=Homo sapiens OX=9606 GN=SEC23B PE=1 SV=1;SC23B	11	5	5	3	9.8	83.809	163670	4307
B7Z972;A0A384MDK7;F6S8N6;A0A3F2YNX8;P22061;H7C4X2;F8WDT3;F8WAV5;F8WAX2	Protein-L-isoaspartate O-methyltransferase;Protein-L-isoaspartate(D-aspartate) O-methyltransferase	PCMT1	B7Z972_HUMAN Protein-L-isoaspartate O-methyltransferase OS=Homo sapiens OX=9606 PE=2 SV=1;A0A384MDK7_HUMAN Protein-L-isoaspartate O-methyltransferase OS=Homo sapiens OX=9606 PE=2 SV=1;F6S8N6_HUMAN Protein-L-isoaspartate (D-aspartate) O-methyltransferase OS	9	3	3	3	20.8	20.683	102510	8542.3
A0A384MDR3;P02792;B1Q3B3;Q6S4P3;B1Q387;Q4FCH6;B1Q3B4	Ferritin light chain;Ferritin	FTL	A0A384MDR3_HUMAN Ferritin OS=Homo sapiens OX=9606 GN=FTL PE=2 SV=1;FRIL_HUMAN Ferritin light chain OS=Homo sapiens OX=9606 GN=FTL PE=1 SV=2;B1Q3B3_HUMAN Ferritin (Fragment) OS=Homo sapiens OX=9606 GN=FTL PE=3 SV=1;Q6S4P3_HUMAN Ferritin OS=Homo sapiens OX=9	7	3	3	3	24.6	20.019	287350	35919
A0A7I2V5L3;Q5QTS3;Q53H34;A0A384ME37;P40429;B4DNC8;A0A7I2V2L9;Q9BSQ6;M0QYS1;M0QZU1;A0A096LPE0;Q8J015;Q0VGL3	60S ribosomal protein L13a	RPL13A	A0A7I2V5L3_HUMAN Large ribosomal subunit protein uL13 OS=Homo sapiens OX=9606 GN=RPL13A PE=1 SV=1;Q5QTS3_HUMAN Large ribosomal subunit protein uL13 OS=Homo sapiens OX=9606 PE=2 SV=1;Q53H34_HUMAN Large ribosomal subunit protein uL13 (Fragment) OS=Homo sapie	13	3	3	3	16.5	21.716	168560	16856
E5RHW4;A0A384ME54;O94905;E5RJ09	Erlin-2	ERLIN2	E5RHW4_HUMAN Erlin (Fragment) OS=Homo sapiens OX=9606 GN=ERLIN2 PE=1 SV=1;A0A384ME54_HUMAN Erlin OS=Homo sapiens OX=9606 PE=2 SV=1;ERLN2_HUMAN Erlin-2 OS=Homo sapiens OX=9606 GN=ERLIN2 PE=1 SV=1;E5RJ09_HUMAN Erlin (Fragment) OS=Homo sapiens OX=9606 GN=ERLI	4	4	4	3	17.2	37.725	200130	9530
B5BUB1;A0A384MTR5;Q9Y265;H7C4G5;E7ETR0;B3KRS7;J3QLR1;H7C4I3	RuvB-like 1	RUVBL1	B5BUB1_HUMAN RuvB-like helicase (Fragment) OS=Homo sapiens OX=9606 GN=RUVBL1 PE=2 SV=1;A0A384MTR5_HUMAN RuvB-like helicase OS=Homo sapiens OX=9606 PE=2 SV=1;RUVB1_HUMAN RuvB-like 1 OS=Homo sapiens OX=9606 GN=RUVBL1 PE=1 SV=1;H7C4G5_HUMAN RuvB-like helicase	8	3	3	3	9.6	50.215	110600	5027.3
A0A384NKS6;P10909;B4DW11;H0YC35;Q8IWL5;H0YAS8;E7ERK6;H0YLK8	Clusterin;Clusterin beta chain;Clusterin alpha chain;Clusterin	CLU	A0A384NKS6_HUMAN Clusterin OS=Homo sapiens OX=9606 PE=2 SV=1;CLUS_HUMAN Clusterin OS=Homo sapiens OX=9606 GN=CLU PE=1 SV=1;B4DW11_HUMAN Clusterin OS=Homo sapiens OX=9606 PE=2 SV=1;H0YC35_HUMAN Clusterin (Fragment) OS=Homo sapiens OX=9606 GN=CLU PE=1 SV=1	8	3	3	3	9	57.832	135600	6163.7
B4DY28;A0A384P5K2;P21291;B4E2T4;E9PS42;Q59EQ5;E9PP21;Q9BTA4;B3KVC9;Q6ZMS3;Q6AWD1;E9PND2;Q6AI18	Cysteine and glycine-rich protein 1	CSRP1	B4DY28_HUMAN cDNA FLJ61189, highly similar to Cysteine and glycine-rich protein 1 OS=Homo sapiens OX=9606 PE=2 SV=1;A0A384P5K2_HUMAN Epididymis secretory sperm binding protein OS=Homo sapiens OX=9606 PE=2 SV=1;CSRP1_HUMAN Cysteine and glycine-rich protein	13	3	3	3	26.2	20.042	106040	8836.9
Q68DY8;Q63HM4;A0A3B3ISU0;A9X9L0;A9X9K9;A8K2P8;B4DLJ5;Q02487;J3QRL9;Q9HAX1;A8K6T3;Q14574	Desmocollin-2	DKFZp686I11137;DKFZp686P18250;DSC2	Q68DY8_HUMAN Uncharacterized protein DKFZp686I11137 OS=Homo sapiens OX=9606 GN=DKFZp686I11137 PE=2 SV=1;Q63HM4_HUMAN Uncharacterized protein DKFZp686P18250 OS=Homo sapiens OX=9606 GN=DKFZp686P18250 PE=2 SV=1;A0A3B3ISU0_HUMAN Desmocollin 2 OS=Homo sapiens O	12	3	3	3	5.4	73.33	32891	967.37
A0A3B3ITC2;Q13884	Beta-1-syntrophin	SNTB1	A0A3B3ITC2_HUMAN Syntrophin beta 1 OS=Homo sapiens OX=9606 GN=SNTB1 PE=1 SV=1;SNTB1_HUMAN Beta-1-syntrophin OS=Homo sapiens OX=9606 GN=SNTB1 PE=1 SV=3	2	3	3	3	7.2	44.249	61388	2790.4
Q6IPI1;A0A3B3ITT5;P47914;F8WF43;C9IYI4	60S ribosomal protein L29	RPL29	Q6IPI1_HUMAN 60S ribosomal protein L29 OS=Homo sapiens OX=9606 GN=RPL29 PE=2 SV=1;A0A3B3ITT5_HUMAN 60S ribosomal protein L29 OS=Homo sapiens OX=9606 GN=RPL29 PE=1 SV=1;RL29_HUMAN Large ribosomal subunit protein eL29 OS=Homo sapiens OX=9606 GN=RPL29 PE=1 SV	5	3	3	3	19.9	17.951	205260	51315
A0A3B3ITZ9;Q9Y2W1;Q7Z5U1;Q05D20;Q6P0P7;Q6PJV4	Thyroid hormone receptor-associated protein 3	THRAP3	A0A3B3ITZ9_HUMAN Thyroid hormone receptor associated protein 3 OS=Homo sapiens OX=9606 GN=THRAP3 PE=1 SV=1;TR150_HUMAN Thyroid hormone receptor-associated protein 3 OS=Homo sapiens OX=9606 GN=THRAP3 PE=1 SV=2	6	3	3	3	3.7	103.52	95355	2325.7
A4QN19;A4QN18;A0A8I5KPG1;A0A3F2YNX0;A0A3F2YNZ0;F1T0I1;O15027;X6RGP5	Protein transport protein Sec16A	SEC16A	A4QN19_HUMAN Protein transport protein sec16 (Fragment) OS=Homo sapiens OX=9606 GN=SEC16A PE=2 SV=1;A4QN18_HUMAN Protein transport protein sec16 (Fragment) OS=Homo sapiens OX=9606 GN=SEC16A PE=2 SV=1;A0A8I5KPG1_HUMAN Protein transport protein sec16 OS=Homo	8	3	3	3	2.2	186.49	47517	678.81
A0A494C0M1;A0A8V8TQJ0;P52701;A0A8V8TQW9;Q1L838;A0A8V8TPJ4	DNA mismatch repair protein Msh6	MSH6;GTBP	A0A494C0M1_HUMAN DNA mismatch repair protein OS=Homo sapiens OX=9606 GN=MSH6 PE=1 SV=1;A0A8V8TQJ0_HUMAN DNA mismatch repair protein OS=Homo sapiens OX=9606 GN=MSH6 PE=1 SV=1;MSH6_HUMAN DNA mismatch repair protein Msh6 OS=Homo sapiens OX=9606 GN=MSH6 PE=1 S	6	3	3	3	2.9	142.85	73378	1111.8
Q7Z6C1;A0A669KB12;Q09472;I3L466;B4E3L4;Q92793;B5A250;E2FZ93;A0A0U1RR87;A0A994J3N7;A0A994J6T4	Histone acetyltransferase p300;CREB-binding protein	EP300;CREBBP	Q7Z6C1_HUMAN histone acetyltransferase (Fragment) OS=Homo sapiens OX=9606 GN=EP300 PE=2 SV=1;A0A669KB12_HUMAN histone acetyltransferase OS=Homo sapiens OX=9606 GN=EP300 PE=1 SV=1;EP300_HUMAN Histone acetyltransferase p300 OS=Homo sapiens OX=9606 GN=EP300 P	11	3	3	3	2.9	170.08	129770	2821.1
P60228;A0A7I2V3I2;A0A7I2V3S3;A0A7I2V3I0;A0A7I2V4B4;A0A7I2V2H9;A0A7I2V2W0;B2R806;H0YBP5;Q6IAX5;A0A7I2V4G3;A0A7I2V5Z6;E5RGA2;B3KW56;A0A7I2V5P9;A0A7I2V2S9;E5RHS5;A0A7I2V429;A0A161SXE1;A0A7I2V570;A0A7I2V3W9;E5RII3	Eukaryotic translation initiation factor 3 subunit E	EIF3E	EIF3E_HUMAN Eukaryotic translation initiation factor 3 subunit E OS=Homo sapiens OX=9606 GN=EIF3E PE=1 SV=1;A0A7I2V3I2_HUMAN Eukaryotic translation initiation factor 3 subunit E OS=Homo sapiens OX=9606 GN=EIF3E PE=1 SV=1;A0A7I2V3S3_HUMAN Eukaryotic transla	22	3	3	3	10.1	52.22	165460	5909.5
A0A7I2V3Z3;A0A7I2V351;A0A7I2V487;Q7Z726;A8K7D9;A0A7I2YQE1;P52292;J3QL07;J3QLL0;J3KS65	Importin subunit alpha;Importin subunit alpha-1	KPNA2	A0A7I2V3Z3_HUMAN Karyopherin subunit alpha 2 OS=Homo sapiens OX=9606 GN=KPNA2 PE=1 SV=1;A0A7I2V351_HUMAN Importin subunit alpha OS=Homo sapiens OX=9606 GN=KPNA2 PE=1 SV=1;A0A7I2V487_HUMAN Importin subunit alpha OS=Homo sapiens OX=9606 GN=KPNA2 PE=1 SV=1;Q7	10	3	3	3	13.5	43.541	402770	25173
Q13310;B1ANR0;Q6IQ30;A0A7I2V4L7;A0A7I2V5W9;A0A7I2V598;H0Y5F5;H0YEU6;Q59GZ7;A0A7I2V4V6;Q53GL4;Q3B867;Q147Y3;B1ANR1;H0YEQ8;E5RGH3;A0A6I8PLA1;H0Y6X6;Q15164;A0A6I8PS38;E5RJB9;Q4VXU2;A0A6Q8JFT6;H0YER0;E5RHG7;H0YCC8;E5RH24	Polyadenylate-binding protein 4;Polyadenylate-binding protein	PABPC4	PABP4_HUMAN Polyadenylate-binding protein 4 OS=Homo sapiens OX=9606 GN=PABPC4 PE=1 SV=1;B1ANR0_HUMAN Polyadenylate-binding protein OS=Homo sapiens OX=9606 GN=PABPC4 PE=1 SV=1;Q6IQ30_HUMAN Polyadenylate-binding protein OS=Homo sapiens OX=9606 GN=PABPC4 PE=2	27	10	3	3	21.1	70.782	112810	3525.2
B3KMA6;A0A7P0T8L6;B3KN05;A0A7P0TA76;B2RBE0;O95573;Q6PIM8;A0A7P0TBB1;A0A7P0TB52	Long-chain-fatty-acid--CoA ligase 3	ACSL3	B3KMA6_HUMAN cDNA FLJ10609 fis, clone NT2RP2005276, highly similar to Long-chain-fatty-acid--CoA ligase 3 OS=Homo sapiens OX=9606 PE=2 SV=1;A0A7P0T8L6_HUMAN Acyl-CoA synthetase long chain family member 3 OS=Homo sapiens OX=9606 GN=ACSL3 PE=1 SV=1;B3KN05_HU	9	4	4	3	14.8	51.306	159280	6636.5
A0A9L9PXR5;H7C561;B4DJU4;A0A9L9PXE4;A0A7P0T9U7;Q15637;B4DX42;B4DSE4;A0A9L9PXU0;C9J792;Q14820;F8WEV5	Splicing factor 1	SF1	A0A9L9PXR5_HUMAN Splicing factor 1 OS=Homo sapiens OX=9606 GN=SF1 PE=1 SV=1;H7C561_HUMAN Splicing factor 1 OS=Homo sapiens OX=9606 GN=SF1 PE=1 SV=9;B4DJU4_HUMAN Splicing factor 1 OS=Homo sapiens OX=9606 PE=2 SV=1;A0A9L9PXE4_HUMAN Splicing factor 1 OS=Homo	12	3	3	3	7.3	58.222	118700	5935.1
Q05CP4;A0A7P0Z4M0;Q8IW76;A0A7P0TBA9;B7ZKK7;P19525;Q6PK38;A0A7P0TAL9	Interferon-induced, double-stranded RNA-activated protein kinase	EIF2AK2	Q05CP4_HUMAN eIF2AK2 protein (Fragment) OS=Homo sapiens OX=9606 GN=EIF2AK2 PE=2 SV=1;A0A7P0Z4M0_HUMAN Eukaryotic translation initiation factor 2 alpha kinase 2 OS=Homo sapiens OX=9606 GN=EIF2AK2 PE=1 SV=1;Q8IW76_HUMAN eIF2AK2 protein (Fragment) OS=Homo sap	8	3	3	3	10.7	40.68	67628	4508.5
O75534;A0A8I5KW72;Q9GZV0;A0A8I5QKX0;A0A8I5KV85;A0A8I5KPJ6;A0A8I5KXH5;Q96L66;A0A8I5KPC0;A0A8I5QJA6;E9PNG3;E9PLT0;A0A8I5KTQ3;A0A8I5KYL8;A0A8I5KXL1;A0A8I5KWW0;A0A8I5KPQ8;A0A8I5KS07;A0A8I5KW29;A0A8I5KYL4;A0A8I5KNL1;A0A8I5KYY8;Q9UG93;Q8WU01;Q9UG12;E9PLD4;E9PKN4	Cold shock domain-containing protein E1	CSDE1;UNR	CSDE1_HUMAN Cold shock domain-containing protein E1 OS=Homo sapiens OX=9606 GN=CSDE1 PE=1 SV=2;A0A8I5KW72_HUMAN Cold shock domain containing E1 OS=Homo sapiens OX=9606 GN=CSDE1 PE=1 SV=1;Q9GZV0_HUMAN cDNA FLJ12454 fis, clone NT2RM1000555, highly similar to	27	3	3	3	5.5	88.884	83054	1805.5
A0A8I5KSP1;A0A8I5KWU3;Q6PKG0;E5RH50;A0A0B4J210;H0YC73;H0YBW1;A0A994J4H9;A0A994J4X5;A0A3B3ISF0;Q659C4	La-related protein 1	LARP1	A0A8I5KSP1_HUMAN La ribonucleoprotein 1, translational regulator OS=Homo sapiens OX=9606 GN=LARP1 PE=1 SV=1;A0A8I5KWU3_HUMAN La ribonucleoprotein 1, translational regulator OS=Homo sapiens OX=9606 GN=LARP1 PE=1 SV=1;LARP1_HUMAN La-related protein 1 OS=Homo	11	3	3	3	5.6	99.122	73819	1506.5
C9JXB8;A0A994J4A5;C9JNW5;V9HW01;P83731	60S ribosomal protein L24	RPL24;HEL-S-310	C9JXB8_HUMAN Ribosomal protein L24 OS=Homo sapiens OX=9606 GN=RPL24 PE=1 SV=1;A0A994J4A5_HUMAN Ribosomal protein L24 OS=Homo sapiens OX=9606 GN=RPL24 PE=1 SV=1;C9JNW5_HUMAN Ribosomal protein L24 OS=Homo sapiens OX=9606 GN=RPL24 PE=1 SV=1;V9HW01_HUMAN Epidi	5	3	3	3	24	14.369	230590	32942
E7EPB3;A0PJ62;B7Z6S8;A8K3Q9;A8K7N0;Q6IPH7;P50914	60S ribosomal protein L14	RPL14	E7EPB3_HUMAN Large ribosomal subunit protein eL14 OS=Homo sapiens OX=9606 GN=RPL14 PE=1 SV=1;A0PJ62_HUMAN Large ribosomal subunit protein eL14 (Fragment) OS=Homo sapiens OX=9606 GN=RPL14 PE=2 SV=1;B7Z6S8_HUMAN Large ribosomal subunit protein eL14 OS=Homo s	7	3	3	3	24.2	14.558	210730	35121
A1JUI8;B4DPJ8;Q59ET3;B2R9K8;P40227;B4DN39;Q92526	T-complex protein 1 subunit zeta	CCT6A	A1JUI8_HUMAN Chaperonin subunit 6A (Fragment) OS=Homo sapiens OX=9606 GN=CCT6A PE=2 SV=1;B4DPJ8_HUMAN cDNA FLJ52344, highly similar to T-complex protein 1 subunit zeta OS=Homo sapiens OX=9606 PE=2 SV=1;Q59ET3_HUMAN Chaperonin containing TCP1, subunit 6A is	7	3	3	3	7.4	53.68	74414	3100.6
Q93077;Q9BTM1;Q16777;Q96KK5;A4FTV9;B4E0B3;B2R5B3;Q99878;A3KPC7;Q6FI13;P0C0S8;Q96QV6;A0A0U1RRH7;H0YFX9;P04908;Q7L7L0;A0A0U1RR32;P20671;Q08AJ9;C9J386;B2R5B6;A0A3B3IS11;V9GZN0;C9J0D1;A0A494C189;P0C0S5;Q8IUE6;Q71UI9;P16104	Histone H2A type 1-C;Histone H2A.J;Histone H2A type 2-C;Histone H2A type 1-H;Histone H2A;Histone H2A type 1-J;Histone H2A type 2-A;Histone H2A type 1;Histone H2A type 1-A;Histone H2A type 1-B/E;Histone H2A type 3;Histone H2A type 1-D	HIST1H2AC;H2AFJ;HIST2H2AC;HIST1H2AH;HIST1H2AK;HIST1H2AJ;HIST2H2AA3;HIST1H2AG;HIST1H2AA;HIST1H2AB;HIST3H2A;HIST1H2AD	H2A1C_HUMAN Histone H2A type 1-C OS=Homo sapiens OX=9606 GN=H2AC6 PE=1 SV=3;H2AJ_HUMAN Histone H2A.J OS=Homo sapiens OX=9606 GN=H2AJ PE=1 SV=1;H2A2C_HUMAN Histone H2A type 2-C OS=Homo sapiens OX=9606 GN=H2AC20 PE=1 SV=4;H2A1H_HUMAN Histone H2A type 1-H OS=	29	3	3	3	25.4	14.105	476630	95327
A4D1N4;C9JRZ6;Q9NX63;A0A286YEX5;B7Z1X9;F8WAR4	MICOS complex subunit MIC19	CHCHD3	A4D1N4_HUMAN Coiled-coil-helix-coiled-coil-helix domain containing 3 OS=Homo sapiens OX=9606 GN=CHCHD3 PE=4 SV=1;C9JRZ6_HUMAN Coiled-coil-helix-coiled-coil-helix domain containing 3 OS=Homo sapiens OX=9606 GN=CHCHD3 PE=1 SV=2;MIC19_HUMAN MICOS complex subu	6	3	3	3	14.1	26.152	116110	8931.6
Q05BW8;D6RA32;Q86X89;Q32NB7;Q6PJD3;A5D6X1;Q4VBY4;P46821;D6RA40;A5D8X6;A2BDK6;D6RCL2;D6RGJ3	Microtubule-associated protein 1B;MAP1B heavy chain;MAP1 light chain LC1	MAP1B	Q05BW8_HUMAN MAP1B protein (Fragment) OS=Homo sapiens OX=9606 GN=MAP1B PE=2 SV=1;D6RA32_HUMAN Microtubule associated protein 1B (Fragment) OS=Homo sapiens OX=9606 GN=MAP1B PE=1 SV=2;Q86X89_HUMAN MAP1B protein (Fragment) OS=Homo sapiens OX=9606 GN=MAP1B PE=	13	3	3	3	7.2	75.01	87207	3488.3
D6RAA6;A6QKW0;P57088;H0Y8N0	Transmembrane protein 33	TMEM33;SHINC3	D6RAA6_HUMAN Transmembrane protein 33 (Fragment) OS=Homo sapiens OX=9606 GN=TMEM33 PE=1 SV=1;A6QKW0_HUMAN SHINC3 OS=Homo sapiens OX=9606 GN=SHINC3 PE=2 SV=1;TMM33_HUMAN Transmembrane protein 33 OS=Homo sapiens OX=9606 GN=TMEM33 PE=1 SV=2	4	3	3	3	14	25.223	93534	10393
P60842;A8K088;A8K7F6;J3QKZ9;J3QLN6;Q59F68;E7EQG2;J3KT12;J3QS69;J3QL43;B4DNH2;J3QR64;J3KS25;B4E047;Q14240;J3KSZ0;Q9NZE6;Q96B07	Eukaryotic initiation factor 4A-I;Eukaryotic initiation factor 4A-II;Eukaryotic initiation factor 4A-II, N-terminally processed	EIF4A1;EIF4A2	IF4A1_HUMAN Eukaryotic initiation factor 4A-I OS=Homo sapiens OX=9606 GN=EIF4A1 PE=1 SV=1;A8K088_HUMAN ATP-dependent RNA helicase OS=Homo sapiens OX=9606 PE=2 SV=1;A8K7F6_HUMAN ATP-dependent RNA helicase OS=Homo sapiens OX=9606 PE=2 SV=1;J3QKZ9_HUMAN ATP-d	18	4	4	3	17.5	46.153	230110	10005
A8K2I7;O14908;K7EM11;K7ESN1;A0A2R8Y651;Q8TF64	PDZ domain-containing protein GIPC1	GIPC1	A8K2I7_HUMAN cDNA FLJ76072, highly similar to Homo sapiens GIPC PDZ domain containing family, member 1 (GIPC1), transcript variant 1, mRNA OS=Homo sapiens OX=9606 PE=2 SV=1;GIPC1_HUMAN PDZ domain-containing protein GIPC1 OS=Homo sapiens OX=9606 GN=GIPC1 PE	6	3	3	3	11.4	36.039	87935	5862.3
B7Z9L0;B7Z2Z8;A8K3C3;P50991;B7Z2F4	T-complex protein 1 subunit delta	CCT4	B7Z9L0_HUMAN T-complex protein 1 subunit delta OS=Homo sapiens OX=9606 PE=2 SV=1;B7Z2Z8_HUMAN T-complex protein 1 subunit delta OS=Homo sapiens OX=9606 PE=2 SV=1;A8K3C3_HUMAN T-complex protein 1 subunit delta OS=Homo sapiens OX=9606 PE=2 SV=1;TCPD_HUMAN T-	5	3	3	3	8.1	52.33	201690	6954.9
A8K4Z2;Q6LES9;A8K3S0;Q59GW7;P40937;F5H5S0;E9PEP3	Replication factor C subunit 5	RFC5	A8K4Z2_HUMAN cDNA FLJ77120, highly similar to Homo sapiens replication factor C (activator 1) 5, 36.5kDa (RFC5), transcript variant 2, mRNA OS=Homo sapiens OX=9606 PE=2 SV=1;Q6LES9_HUMAN RFC5 protein (Fragment) OS=Homo sapiens OX=9606 GN=RFC5 PE=2 SV=1;A8K	7	3	3	3	18	28.786	101350	5630.8
P62937;B4DM82;B2RE56;V9HWF5;A8K486;F8WE65;C9J5S7;Q71V99;A0A7I2V5J5;A0A075B767;A0A7P0S768;A0A0B4J2A2;E5RIZ5;A0A0H2UH34;P0DN26;F5H284;Q9Y536;A0A075B759	Peptidyl-prolyl cis-trans isomerase A;Peptidyl-prolyl cis-trans isomerase A, N-terminally processed;Peptidyl-prolyl cis-trans isomerase	PPIA;HEL-S-69p	PPIA_HUMAN Peptidyl-prolyl cis-trans isomerase A OS=Homo sapiens OX=9606 GN=PPIA PE=1 SV=2;B4DM82_HUMAN Peptidyl-prolyl cis-trans isomerase OS=Homo sapiens OX=9606 PE=2 SV=1;B2RE56_HUMAN Peptidyl-prolyl cis-trans isomerase OS=Homo sapiens OX=9606 PE=2 SV=1	18	3	3	3	26.7	18.012	506630	50663
Q8N0W4;Q8NFZ3;B4DHI3;A8K4S1;B3KP11;A6NMU8;I3L498;A0A8I5KSW0;X5DNV3;X5D2P6;X5D7L6;X5DRC3;A0A8I5KVP5;A0A8I5QL38;B7Z5Y1;A0A8I5QJH8;B7Z3P8;B7Z610;A0A8I5KSB7;A0A8I5KTH4;E7EVK0;Q4G160;B3KMT6;X5D307;Q6MZK0;X5D9J9;A0A8I5KQ26;A0A8I5QJU7;Q8NFZ4;Q9NZ94	Neuroligin-4, X-linked;Neuroligin-4, Y-linked	NLGN4X;NLGN4Y	NLGNX_HUMAN Neuroligin-4, X-linked OS=Homo sapiens OX=9606 GN=NLGN4X PE=1 SV=1;NLGNY_HUMAN Neuroligin-4, Y-linked OS=Homo sapiens OX=9606 GN=NLGN4Y PE=2 SV=1;B4DHI3_HUMAN Neuroligin 4 Y-linked OS=Homo sapiens OX=9606 GN=NLGN4Y PE=1 SV=1;A8K4S1_HUMAN cDNA F	30	3	3	3	5.6	91.914	73036	3175.5
Q14738;E9PFR3;A8K6Y2;B4DSD7;Q13362;A0A8Q3WKR3;Q7L7W2;Q96B13;H0Y8C4;Q59EF0;Q96L51;Q96L52;Q562F2;Q59EK0;H0YN84;B5BTZ7;B4DI74;Q58EX4;Q86XZ2;B7Z7C0;G3V2U3;H7C5Q9;Q16537;Q15173;B7Z5X1	Serine/threonine-protein phosphatase 2A 56 kDa regulatory subunit delta isoform;Serine/threonine-protein phosphatase 2A 56 kDa regulatory subunit gamma isoform	PPP2R5D;PPP2R5C	2A5D_HUMAN Serine/threonine-protein phosphatase 2A 56 kDa regulatory subunit delta isoform OS=Homo sapiens OX=9606 GN=PPP2R5D PE=1 SV=1;E9PFR3_HUMAN Serine/threonine-protein phosphatase 2A 56 kDa regulatory subunit OS=Homo sapiens OX=9606 GN=PPP2R5D PE=1 S	25	3	3	3	7.1	69.991	80338	2975.5
A8K724;O96013;M0R3G6;M0R2X4;M0R0L9;B4DUG0;B4E3B5;B4DE88;B3KTJ2;B0AZM9;Q9NQU5;Q9P286	Non-specific serine/threonine protein kinase;Serine/threonine-protein kinase PAK 4	PAK4	A8K724_HUMAN non-specific serine/threonine protein kinase OS=Homo sapiens OX=9606 PE=2 SV=1;PAK4_HUMAN Serine/threonine-protein kinase PAK 4 OS=Homo sapiens OX=9606 GN=PAK4 PE=1 SV=1;M0R3G6_HUMAN non-specific serine/threonine protein kinase (Fragment) OS=H	12	3	3	3	5.8	63.965	41230	1717.9
Q9H223;A8K9B9;C9JDQ8	EH domain-containing protein 4	EHD4	EHD4_HUMAN EH domain-containing protein 4 OS=Homo sapiens OX=9606 GN=EHD4 PE=1 SV=1;A8K9B9_HUMAN cDNA FLJ77391, highly similar to Homo sapiens EH-domain containing 4 (EHD4), mRNA OS=Homo sapiens OX=9606 PE=2 SV=1	3	6	6	3	12	61.174	228490	7616.4
O43592;A8KA19;F8WDU6	Exportin-T	XPOT	XPOT_HUMAN Exportin-T OS=Homo sapiens OX=9606 GN=XPOT PE=1 SV=2;A8KA19_HUMAN Exportin-T OS=Homo sapiens OX=9606 PE=2 SV=1	3	3	3	3	4.3	109.96	50943	1132.1
M0R3D6;M0R1A7;M0R117;B4DM74;Q53HD3;B2R4C0;Q02543;Q32XH3;M0R0P7;B4DM94;B4DUV3	60S ribosomal protein L18a	RPL18A	M0R3D6_HUMAN Large ribosomal subunit protein eL20 (Fragment) OS=Homo sapiens OX=9606 GN=RPL18A PE=1 SV=1;M0R1A7_HUMAN 60S ribosomal protein L18a OS=Homo sapiens OX=9606 GN=RPL18A PE=1 SV=1;M0R117_HUMAN 60S ribosomal protein L18a OS=Homo sapiens OX=9606 GN=	11	3	3	3	22.7	16.714	145740	18217
H7C2W9;C9JU56;B7Z4E3;B2R4C1;B7Z4C8;P62899;B8ZZK4;Q76N53	60S ribosomal protein L31	RPL31	H7C2W9_HUMAN Large ribosomal subunit protein eL31 (Fragment) OS=Homo sapiens OX=9606 GN=RPL31 PE=1 SV=1;C9JU56_HUMAN Large ribosomal subunit protein eL31 (Fragment) OS=Homo sapiens OX=9606 GN=RPL31 PE=1 SV=1;B7Z4E3_HUMAN Large ribosomal subunit protein eL3	8	3	3	3	28.7	12.701	306310	51052
Q0VAS5;B2R4R0;P62805;Q6B823	Histone H4	HIST1H4H;HIST1H4A	Q0VAS5_HUMAN Histone H4 OS=Homo sapiens OX=9606 GN=HIST1H4H PE=1 SV=1;B2R4R0_HUMAN Histone H4 OS=Homo sapiens OX=9606 GN=HIST1H4L PE=2 SV=1;H4_HUMAN Histone H4 OS=Homo sapiens OX=9606 GN=H4C1 PE=1 SV=2;Q6B823_HUMAN Histone H4 (Fragment) OS=Homo sapiens OX=	4	3	3	3	29.1	11.314	312320	52053
Q6NUR7;B2R6J2;P15311;B7Z437;B7Z5V2;V9HW42;J7M2B1;B7Z9R6	Ezrin;Tyrosine-protein kinase receptor	EZR;HEL-S-105;EZR-ROS1	Q6NUR7_HUMAN Ezrin OS=Homo sapiens OX=9606 GN=EZR PE=2 SV=1;B2R6J2_HUMAN cDNA, FLJ92973, highly similar to Homo sapiens villin 2 (ezrin) (VIL2), mRNA OS=Homo sapiens OX=9606 PE=2 SV=1;EZRI_HUMAN Ezrin OS=Homo sapiens OX=9606 GN=EZR PE=1 SV=4;B7Z437_HUMAN c	8	6	6	3	11.1	69.241	423170	12823
V9HWH7;B2R7P8;P31939;F8WEF0;B4DP06	Bifunctional purine biosynthesis protein PURH;Phosphoribosylaminoimidazolecarboxamide formyltransferase;IMP cyclohydrolase	HEL-S-70p;ATIC	V9HWH7_HUMAN Bifunctional purine biosynthesis protein ATIC OS=Homo sapiens OX=9606 GN=HEL-S-70p PE=2 SV=1;B2R7P8_HUMAN Bifunctional purine biosynthesis protein ATIC OS=Homo sapiens OX=9606 PE=2 SV=1;PUR9_HUMAN Bifunctional purine biosynthesis protein ATIC	5	3	3	3	9	64.615	58304	1534.3
P26196;B2R858;Q8IV96	Probable ATP-dependent RNA helicase DDX6	DDX6	DDX6_HUMAN Probable ATP-dependent RNA helicase DDX6 OS=Homo sapiens OX=9606 GN=DDX6 PE=1 SV=2;B2R858_HUMAN RNA helicase OS=Homo sapiens OX=9606 PE=2 SV=1;Q8IV96_HUMAN RNA helicase OS=Homo sapiens OX=9606 PE=1 SV=1	3	3	3	3	10.8	54.416	128780	4599.4
B2R8G6;B7Z6M0;Q14318;U3KQI1;U3KQ64;A0A0A0MTJ1	Peptidyl-prolyl cis-trans isomerase FKBP8	FKBP8	B2R8G6_HUMAN peptidylprolyl isomerase OS=Homo sapiens OX=9606 PE=2 SV=1;B7Z6M0_HUMAN peptidylprolyl isomerase OS=Homo sapiens OX=9606 PE=2 SV=1;FKBP8_HUMAN Peptidyl-prolyl cis-trans isomerase FKBP8 OS=Homo sapiens OX=9606 GN=FKBP8 PE=1 SV=2;U3KQI1_HUMAN FK	6	3	3	3	12.6	38.495	108780	5725.1
J3QRU1;B2RA70;P07947	Non-specific protein-tyrosine kinase;Tyrosine-protein kinase Yes	YES1	J3QRU1_HUMAN Tyrosine-protein kinase OS=Homo sapiens OX=9606 GN=YES1 PE=1 SV=1;B2RA70_HUMAN Tyrosine-protein kinase OS=Homo sapiens OX=9606 PE=2 SV=1;YES_HUMAN Tyrosine-protein kinase Yes OS=Homo sapiens OX=9606 GN=YES1 PE=1 SV=3	3	4	3	3	9.7	61.386	143920	5535.3
B2RC06;Q96GD4;J3QR41;J3KTD6;J3QLN8;J3KT86;J3KRJ2;J3KRF8	Aurora kinase B	AURKB	B2RC06_HUMAN Aurora kinase OS=Homo sapiens OX=9606 PE=2 SV=1;AURKB_HUMAN Aurora kinase B OS=Homo sapiens OX=9606 GN=AURKB PE=1 SV=3;J3QR41_HUMAN Aurora kinase (Fragment) OS=Homo sapiens OX=9606 GN=AURKB PE=1 SV=1;J3KTD6_HUMAN Aurora kinase (Fragment) OS=Ho	8	3	3	3	12.5	39.279	73157	3483.7
Q8N1H4;Q68DZ9;Q59GA1;B2RDQ3;P62995;H7BXF3	Transformer-2 protein homolog beta	DKFZp686F18120;TRA2B	Q8N1H4_HUMAN cDNA FLJ40872 fis, clone TUTER2000283, highly similar to Homo sapiens transformer-2-beta (SFRS10) gene OS=Homo sapiens OX=9606 PE=2 SV=1;Q68DZ9_HUMAN Uncharacterized protein DKFZp686F18120 (Fragment) OS=Homo sapiens OX=9606 GN=DKFZp686F18120 P	6	3	3	3	20.2	29.201	185310	15443
Q5T196;B3KQW9;Q8NFF5;Q5T191	FAD synthase;Molybdenum cofactor biosynthesis protein-like region;FAD synthase region	FLAD1	Q5T196_HUMAN Fad1, flavin adenine dinucleotide synthetase, homolog (Yeast), isoform CRA_e OS=Homo sapiens OX=9606 GN=FLAD1 PE=1 SV=1;B3KQW9_HUMAN cDNA FLJ33223 fis, clone ASTRO2000914, highly similar to Homo sapiens Fad1, flavin adenine dinucleotide synthe	4	3	3	3	12.7	50.141	63621	2766.1
B3KRK2;Q53HI2;Q9UJV9	Probable ATP-dependent RNA helicase DDX41	DDX41	B3KRK2_HUMAN RNA helicase OS=Homo sapiens OX=9606 GN=DDX41 PE=2 SV=1;Q53HI2_HUMAN RNA helicase (Fragment) OS=Homo sapiens OX=9606 PE=2 SV=1;DDX41_HUMAN Probable ATP-dependent RNA helicase DDX41 OS=Homo sapiens OX=9606 GN=DDX41 PE=1 SV=2	3	3	3	3	10.5	55.409	62900	1747.2
F8VUB4;F8VV52;B3KTL6;Q9NZN8;F8VQD8;A0A087X050;H0YI11;F8VVY1;H0YH84;F8VX63;F8VRS8;B2RDX7	CCR4-NOT transcription complex subunit 2	CNOT2	F8VUB4_HUMAN CCR4-NOT transcription complex subunit 2 OS=Homo sapiens OX=9606 GN=CNOT2 PE=1 SV=2;F8VV52_HUMAN CCR4-NOT transcription complex subunit 2 (Fragment) OS=Homo sapiens OX=9606 GN=CNOT2 PE=1 SV=1;B3KTL6_HUMAN cDNA FLJ38470 fis, clone FEBRA2022013,	12	3	3	3	12.9	57.419	63210	2748.3
B3KVJ5;E9PD53;B3KXX5;Q9NTJ3	Structural maintenance of chromosomes protein;Structural maintenance of chromosomes protein 4	SMC4	B3KVJ5_HUMAN cDNA FLJ16648 fis, clone TESTI4035508, highly similar to Structural maintenance of chromosomes 4-like 1 protein OS=Homo sapiens OX=9606 PE=2 SV=1;E9PD53_HUMAN Structural maintenance of chromosomes protein OS=Homo sapiens OX=9606 GN=SMC4 PE=1 S	4	3	3	3	3.6	101.07	42020	857.54
B4DHF6;B4DIN7;O00308	NEDD4-like E3 ubiquitin-protein ligase WWP2	WWP2	B4DHF6_HUMAN HECT-type E3 ubiquitin transferase OS=Homo sapiens OX=9606 PE=2 SV=1;B4DIN7_HUMAN E3 ubiquitin-protein ligase OS=Homo sapiens OX=9606 PE=2 SV=1;WWP2_HUMAN NEDD4-like E3 ubiquitin-protein ligase WWP2 OS=Homo sapiens OX=9606 GN=WWP2 PE=1 SV=2	3	3	3	3	9.2	57.78	56067	1868.9
V9HWJ0;B4DJ30;Q14697;B4DIW2;F5H6X6;B4DSM6;E9PKU7;B4DZ53;Q9BS14	Neutral alpha-glucosidase AB	HEL-S-164nA;GANAB	V9HWJ0_HUMAN Epididymis secretory sperm binding protein Li 164nA OS=Homo sapiens OX=9606 GN=HEL-S-164nA PE=2 SV=1;B4DJ30_HUMAN cDNA FLJ61290, highly similar to Neutral alpha-glucosidase AB OS=Homo sapiens OX=9606 PE=2 SV=1;GANAB_HUMAN Neutral alpha-glucosi	9	3	3	3	4.7	106.87	26746	622
B4DKS8;P52597	Heterogeneous nuclear ribonucleoprotein F;Heterogeneous nuclear ribonucleoprotein F, N-terminally processed	HNRNPF	B4DKS8_HUMAN cDNA FLJ57121, highly similar to Heterogeneous nuclear ribonucleoprotein F OS=Homo sapiens OX=9606 PE=2 SV=1;HNRPF_HUMAN Heterogeneous nuclear ribonucleoprotein F OS=Homo sapiens OX=9606 GN=HNRNPF PE=1 SV=3	2	4	3	3	18.6	37.255	343800	26446
B4DMR0;H0Y630;B4DR80;Q6P0Y1;Q6FG81;Q5U0E6;B4DT57;Q9Y6E0;Q5JV98	Serine/threonine-protein kinase 24;Serine/threonine-protein kinase 24 36 kDa subunit;Serine/threonine-protein kinase 24 12 kDa subunit	STK24;HEL-S-95	B4DMR0_HUMAN cDNA FLJ60706, highly similar to Serine/threonine-protein kinase 24 OS=Homo sapiens OX=9606 PE=2 SV=1;H0Y630_HUMAN Serine/threonine kinase 24 (Fragment) OS=Homo sapiens OX=9606 GN=STK24 PE=1 SV=1;B4DR80_HUMAN Serine/threonine kinase 24 OS=Homo	9	4	4	3	15.2	38.225	134990	7499.2
F5GYK2;B4DMU7;Q59GV6;Q9NRL3;M0R2A7;M0QYS2;M0R0P4;M0QXN2;M0R0W8;M0R317;R4GN16;B3KPF6	Striatin-4	STRN4	F5GYK2_HUMAN Striatin 4 OS=Homo sapiens OX=9606 GN=STRN4 PE=1 SV=1;B4DMU7_HUMAN cDNA FLJ59351, highly similar to Striatin-4 OS=Homo sapiens OX=9606 PE=2 SV=1;Q59GV6_HUMAN Zinedin variant (Fragment) OS=Homo sapiens OX=9606 PE=2 SV=1;STRN4_HUMAN Striatin-4 O	12	3	3	3	6.3	68.584	46573	2116.9
Q96AF9;B4DQR8;Q28617;B4DY85;H0Y2Y8;Q9BUS0;Q15942;C9JJK5;H7C3D3	Zyxin	ZYX	Q96AF9_HUMAN ZYX protein (Fragment) OS=Homo sapiens OX=9606 GN=ZYX PE=2 SV=2;B4DQR8_HUMAN cDNA FLJ53160, highly similar to Zyxin OS=Homo sapiens OX=9606 PE=2 SV=1;Q28617_HUMAN ESP-2 (Fragment) OS=Homo sapiens OX=9606 PE=2 SV=1;B4DY85_HUMAN cDNA FLJ61463, h	9	3	3	3	7.3	50.472	34879	1660.9
B4DS57;Q53H03;P49321;Q6PJY7;E9PI86;E9PRH9;H0YF33;O95138;E9PPR5;Q9P1N1;Q5T624;Q5T626	Nuclear autoantigenic sperm protein	NASP	B4DS57_HUMAN Nuclear autoantigenic sperm protein OS=Homo sapiens OX=9606 PE=2 SV=1;Q53H03_HUMAN Nuclear autoantigenic sperm protein (Fragment) OS=Homo sapiens OX=9606 PE=2 SV=1;NASP_HUMAN Nuclear autoantigenic sperm protein OS=Homo sapiens OX=9606 GN=NASP	12	3	3	3	5.8	74.804	79867	2218.5
B4DUI2;Q9UKS6;E9PIY1;A0A0C4DGG1;E9PJ75;E9PNM9;B4DV80	Protein kinase C and casein kinase substrate in neurons protein 3	PACSIN3	B4DUI2_HUMAN cDNA FLJ61415, highly similar to Protein kinase C and casein kinase substratein neurons protein 3 OS=Homo sapiens OX=9606 PE=2 SV=1;PACN3_HUMAN Protein kinase C and casein kinase substrate in neurons protein 3 OS=Homo sapiens OX=9606 GN=PACSIN	7	3	3	3	9	48.272	77601	3880.1
U3KPZ0;B4DUI5;V9HWK1;P60174;U3KQF3;Q53HE2;U3KPS5;Q2QD09	Triosephosphate isomerase	TPI1;HEL-S-49	U3KPZ0_HUMAN Triosephosphate isomerase (Fragment) OS=Homo sapiens OX=9606 GN=TPI1 PE=1 SV=1;B4DUI5_HUMAN Triosephosphate isomerase OS=Homo sapiens OX=9606 PE=2 SV=1;V9HWK1_HUMAN Triosephosphate isomerase OS=Homo sapiens OX=9606 GN=HEL-S-49 PE=2 SV=1;TPIS_H	8	3	3	3	37.2	12.437	94726	11841
B4DVJ0;A0A0J9YXP8;A0A0J9YX90;A0A0J9YYH3;A0A2R8Y6C7;K7EQ48;B4DE36;A0A1W6AYU6;A0A2U3TZU2;P06744;CON__Q3ZBD7	Glucose-6-phosphate isomerase	GPI	B4DVJ0_HUMAN Glucose-6-phosphate isomerase OS=Homo sapiens OX=9606 PE=2 SV=1;A0A0J9YXP8_HUMAN Glucose-6-phosphate isomerase (Fragment) OS=Homo sapiens OX=9606 GN=GPI PE=1 SV=1;A0A0J9YX90_HUMAN Glucose-6-phosphate isomerase (Fragment) OS=Homo sapiens OX=960	11	3	3	3	8.7	59.99	86391	3322.7
J3QLE5;Q66K91;Q5XPV6;B4DVS0;X5DP00;Q9UIS4;Q15182;P63162;P14678;J3KRY3;S4R3P3;Q6LBS1;Q53HE7	Small nuclear ribonucleoprotein-associated protein;Small nuclear ribonucleoprotein-associated protein N;Small nuclear ribonucleoprotein-associated proteins B and B	SNRPN;SNRPB	J3QLE5_HUMAN Small nuclear ribonucleoprotein polypeptide N (Fragment) OS=Homo sapiens OX=9606 GN=SNRPN PE=1 SV=1;Q66K91_HUMAN Small nuclear ribonucleoprotein-associated protein OS=Homo sapiens OX=9606 GN=SNRPB PE=1 SV=1;Q5XPV6_HUMAN Small nuclear ribonucle	13	3	3	3	17.2	17.546	103590	10359
B4DXW6;P54136	Arginine--tRNA ligase, cytoplasmic	RARS	B4DXW6_HUMAN arginine--tRNA ligase OS=Homo sapiens OX=9606 PE=2 SV=1;SYRC_HUMAN Arginine--tRNA ligase, cytoplasmic OS=Homo sapiens OX=9606 GN=RARS1 PE=1 SV=2	2	3	3	3	9.7	52.291	62165	2590.2
B4DYY5;F8W726;Q14157;Q5VU81;Q5VU80;Q5VU79;Q5VU78;Q5VU77;B4DZJ6	Ubiquitin-associated protein 2-like	UBAP2L	B4DYY5_HUMAN cDNA FLJ55671, highly similar to Ubiquitin-associated protein 2-like OS=Homo sapiens OX=9606 PE=2 SV=1;F8W726_HUMAN Ubiquitin associated protein 2 like OS=Homo sapiens OX=9606 GN=UBAP2L PE=1 SV=2;UBP2L_HUMAN Ubiquitin-associated protein 2-like	9	3	3	3	4.5	113.56	77941	2886.7
B4E2V5;B4DZK8;P27105;F8VSL7;B4E310	Erythrocyte band 7 integral membrane protein	STOM	B4E2V5_HUMAN cDNA FLJ52062, highly similar to Erythrocyte band 7 integral membrane protein OS=Homo sapiens OX=9606 PE=2 SV=1;B4DZK8_HUMAN cDNA FLJ61192, highly similar to Erythrocyte band 7 integral membrane protein OS=Homo sapiens OX=9606 PE=2 SV=1;STOM_H	5	3	3	3	21.5	25.964	169420	12101
H0YBZ4;B4E3G8;Q15390;B7ZA87;H7C5V5;H0YF01;B4DQT2	Mitochondrial fission regulator 1	MTFR1	H0YBZ4_HUMAN Mitochondrial fission regulator (Fragment) OS=Homo sapiens OX=9606 GN=MTFR1 PE=1 SV=1;B4E3G8_HUMAN Mitochondrial fission regulator OS=Homo sapiens OX=9606 PE=2 SV=1;MTFR1_HUMAN Mitochondrial fission regulator 1 OS=Homo sapiens OX=9606 GN=MTFR1	7	3	3	3	13.7	31.932	108570	9870.4
B5BU25;P26368	Splicing factor U2AF 65 kDa subunit	U2AF2	B5BU25_HUMAN Splicing factor U2AF subunit OS=Homo sapiens OX=9606 GN=U2AF2 PE=2 SV=1;U2AF2_HUMAN Splicing factor U2AF 65 kDa subunit OS=Homo sapiens OX=9606 GN=U2AF2 PE=1 SV=4	2	3	3	3	6.8	53.136	61827	4121.8
E7ERC4;B5BUB5;P05455;E9PGX9;E9PFL9;Q14730	Lupus La protein	SSB	E7ERC4_HUMAN Small RNA binding exonuclease protection factor La (Fragment) OS=Homo sapiens OX=9606 GN=SSB PE=1 SV=1;B5BUB5_HUMAN Autoantigen La (Fragment) OS=Homo sapiens OX=9606 GN=SSB PE=2 SV=1;LA_HUMAN Lupus La protein OS=Homo sapiens OX=9606 GN=SSB PE=	6	3	3	3	22.3	21.442	135780	11315
P55209;F8VUX1;H0YIV4;B7Z2V4;F5H4R6;F8W0J6;B7Z5H0;F8VY35;F8VXI6;F8W020;F8W118;F8VV59;B7Z9C2;H0YHC3;F8VVB5;F8VRJ2;F8W543;H0YH88	Nucleosome assembly protein 1-like 1	NAP1L1	NP1L1_HUMAN Nucleosome assembly protein 1-like 1 OS=Homo sapiens OX=9606 GN=NAP1L1 PE=1 SV=1;F8VUX1_HUMAN Nucleosome assembly protein 1 like 1 (Fragment) OS=Homo sapiens OX=9606 GN=NAP1L1 PE=1 SV=1;H0YIV4_HUMAN Nucleosome assembly protein 1 like 1 (Fragmen	18	3	3	3	12	45.374	335220	23944
B7Z8X5;Q96HC4;Q59FC9;B7Z481;H0YBI4;H0Y8Y3;A0A0A0MSP3;Q4W5K9	PDZ and LIM domain protein 5	PDLIM5	B7Z8X5_HUMAN cDNA FLJ61541, highly similar to Homo sapiens PDZ and LIM domain 5 (PDLIM5), transcript variant 2, mRNA OS=Homo sapiens OX=9606 PE=2 SV=1;PDLI5_HUMAN PDZ and LIM domain protein 5 OS=Homo sapiens OX=9606 GN=PDLIM5 PE=1 SV=5;Q59FC9_HUMAN Enigma	8	3	3	3	8.3	52.702	53731	1990
B7Z9M9;V9HWA6;P60981;F6RFD5	Destrin	HEL32;DSTN	B7Z9M9_HUMAN cDNA, FLJ78893, highly similar to Destrin OS=Homo sapiens OX=9606 PE=2 SV=1;V9HWA6_HUMAN Epididymis luminal protein 32 OS=Homo sapiens OX=9606 GN=HEL32 PE=2 SV=1;DEST_HUMAN Destrin OS=Homo sapiens OX=9606 GN=DSTN PE=1 SV=3;F6RFD5_HUMAN Destrin	4	3	3	3	31.1	16.548	302450	30245
Q96N83;B7ZKQ8;O00592	Podocalyxin	PODXL	Q96N83_HUMAN Podocalyxin OS=Homo sapiens OX=9606 PE=2 SV=1;B7ZKQ8_HUMAN Podocalyxin OS=Homo sapiens OX=9606 GN=PODXL PE=2 SV=1;PODXL_HUMAN Podocalyxin OS=Homo sapiens OX=9606 GN=PODXL PE=1 SV=2	3	3	3	3	8.9	54.576	213010	9261.4
Q6ZN96;C9IZY8;Q96PY5;B3KT32;Q8N4Y7;Q9NSL0;B3KXD8;F8W1F5;Q8IVF7	Formin-like protein 2;Formin-like protein 3	FMNL2;FMNL3;DKFZp762B245	Q6ZN96_HUMAN cDNA FLJ16308 fis, clone PUAEN2006335 OS=Homo sapiens OX=9606 PE=1 SV=1;C9IZY8_HUMAN Formin like 2 OS=Homo sapiens OX=9606 GN=FMNL2 PE=1 SV=2;FMNL2_HUMAN Formin-like protein 2 OS=Homo sapiens OX=9606 GN=FMNL2 PE=1 SV=3;B3KT32_HUMAN cDNA FLJ375	9	3	3	3	6.9	63.67	99035	3301.2
C9J4Z3;P61513;M0R0A1;Q6P4E4;E9PEL3;M0R2L6;G5E9R3	60S ribosomal protein L37a	RPL37A	C9J4Z3_HUMAN Ribosomal protein L37a OS=Homo sapiens OX=9606 GN=RPL37A PE=1 SV=1;RL37A_HUMAN Large ribosomal subunit protein eL43 OS=Homo sapiens OX=9606 GN=RPL37A PE=1 SV=2;M0R0A1_HUMAN Ribosomal protein L37a OS=Homo sapiens OX=9606 GN=RPL37A PE=1 SV=1;Q6P	7	3	3	3	57.4	7.624	274030	68507
C9J5X1;P08069	Tyrosine-protein kinase receptor;Insulin-like growth factor 1 receptor;Insulin-like growth factor 1 receptor alpha chain;Insulin-like growth factor 1 receptor beta chain	IGF1R	C9J5X1_HUMAN Tyrosine-protein kinase receptor OS=Homo sapiens OX=9606 GN=IGF1R PE=1 SV=1;IGF1R_HUMAN Insulin-like growth factor 1 receptor OS=Homo sapiens OX=9606 GN=IGF1R PE=1 SV=1	2	3	3	3	3.9	154.79	28585	426.65
C9J8H1;Q53Y06;P36543	V-type proton ATPase subunit E 1	ATP6V1E1	C9J8H1_HUMAN ATPase H+ transporting V1 subunit E1 (Fragment) OS=Homo sapiens OX=9606 GN=ATP6V1E1 PE=1 SV=1;Q53Y06_HUMAN ATPase, H+ transporting, lysosomal 31kDa, V1 subunit E isoform 1 OS=Homo sapiens OX=9606 GN=ATP6V1E1 PE=2 SV=1;VATE1_HUMAN V-type proton	3	3	3	3	10.8	23.539	276270	30697
C9JJ54;Q9H8N9;Q8IWB7;A0A494C0A6	WD repeat and FYVE domain-containing protein 1	WDFY1	C9JJ54_HUMAN WD repeat and FYVE domain containing 1 (Fragment) OS=Homo sapiens OX=9606 GN=WDFY1 PE=1 SV=1;Q9H8N9_HUMAN cDNA FLJ13353 fis, clone OVARC1002182, weakly similar to BETA-TRCP (BETA-TRANSDUCIN REPEAT-CONTAINING PROTEIN) OS=Homo sapiens OX=9606 PE	4	3	3	3	19.5	24.259	51531	4294.3
C9JKI3;E9PCT5;Q2TNI1;Q59E85;Q03135;Q7Z4F3;A9XTE5	Caveolin;Caveolin-1	CAV1	C9JKI3_HUMAN Caveolin (Fragment) OS=Homo sapiens OX=9606 GN=CAV1 PE=1 SV=1;E9PCT5_HUMAN Caveolin OS=Homo sapiens OX=9606 GN=CAV1 PE=1 SV=1;Q2TNI1_HUMAN Caveolin OS=Homo sapiens OX=9606 GN=CAV1 PE=2 SV=1;Q59E85_HUMAN Caveolin (Fragment) OS=Homo sapiens OX=9	7	3	3	3	29	15.928	160890	20111
C9JXC6;A0A8V8TN19;A0A8V8TMZ3;B3KNF6;B4DR61;A0A8V8TMZ5;P61619;B3KNG2;B3KME8;B4DM08;A0A8V8TNG8;A0A8V8TN25;B3KQ68	Protein transport protein Sec61 subunit alpha isoform 1	SEC61A1	C9JXC6_HUMAN SEC61 translocon subunit alpha 1 OS=Homo sapiens OX=9606 GN=SEC61A1 PE=1 SV=2;A0A8V8TN19_HUMAN SEC61 translocon subunit alpha 1 OS=Homo sapiens OX=9606 GN=SEC61A1 PE=1 SV=1;A0A8V8TMZ3_HUMAN SEC61 translocon subunit alpha 1 OS=Homo sapiens OX=9	13	3	3	3	7.8	46.044	182440	11402
C9K025;P18077;F8WBS5;F8WB72	60S ribosomal protein L35a	RPL35A	C9K025_HUMAN Large ribosomal subunit protein eL33 (Fragment) OS=Homo sapiens OX=9606 GN=RPL35A PE=1 SV=1;RL35A_HUMAN Large ribosomal subunit protein eL33 OS=Homo sapiens OX=9606 GN=RPL35A PE=1 SV=2	4	3	3	3	29.8	10.645	190960	31826
V9HW74;D6R956;P09936;A6NLJ7;D6R974;D6RE83;B2RD14;D6RF53	Ubiquitin carboxyl-terminal hydrolase;Ubiquitin carboxyl-terminal hydrolase isozyme L1	HEL-117;UCHL1	V9HW74_HUMAN Ubiquitin carboxyl-terminal hydrolase OS=Homo sapiens OX=9606 GN=HEL-117 PE=2 SV=1;D6R956_HUMAN Ubiquitin carboxyl-terminal hydrolase OS=Homo sapiens OX=9606 GN=UCHL1 PE=1 SV=1;UCHL1_HUMAN Ubiquitin carboxyl-terminal hydrolase isozyme L1 OS=Ho	8	3	3	3	19.3	24.824	168480	16848
E5RHG8;Q15369;A0A8I5KYG1;A0A8J9AD82;R4GMY8	Transcription elongation factor B polypeptide 1	TCEB1	E5RHG8_HUMAN Elongin-C (Fragment) OS=Homo sapiens OX=9606 GN=ELOC PE=1 SV=1;ELOC_HUMAN Elongin-C OS=Homo sapiens OX=9606 GN=ELOC PE=1 SV=1;A0A8I5KYG1_HUMAN Elongin-C OS=Homo sapiens OX=9606 GN=ELOC PE=1 SV=1;A0A8J9AD82_HUMAN Elongin-C OS=Homo sapiens OX=96	5	3	3	3	46.1	9.9601	103880	14839
E5RI99;P62888;A0A0B4J213;A0A0C4DH44	60S ribosomal protein L30	RPL30	E5RI99_HUMAN Large ribosomal subunit protein eL30 (Fragment) OS=Homo sapiens OX=9606 GN=RPL30 PE=1 SV=1;RL30_HUMAN Large ribosomal subunit protein eL30 OS=Homo sapiens OX=9606 GN=RPL30 PE=1 SV=2;A0A0B4J213_HUMAN Large ribosomal subunit protein eL30 OS=Homo	4	3	3	3	41.2	12.656	429670	71612
Q59FY5;E5RIF2;Q9Y6D6;Q59FR3;B4DYN7;A0A7P0T9L9;A0A7P0TA34;A0A7P0T7Z2;Q9Y6D5;B3KMS9;B3KMT7;E5RHL7	Brefeldin A-inhibited guanine nucleotide-exchange protein 1;Brefeldin A-inhibited guanine nucleotide-exchange protein 2	ARFGEF1;ARFGEF2	Q59FY5_HUMAN Brefeldin A-inhibited guanine nucleotide-exchange protein 1 variant (Fragment) OS=Homo sapiens OX=9606 PE=2 SV=1;E5RIF2_HUMAN ADP ribosylation factor guanine nucleotide exchange factor 1 (Fragment) OS=Homo sapiens OX=9606 GN=ARFGEF1 PE=1 SV=2;	12	3	3	3	4.5	145.49	68690	995.51
E7ERF2;P17987;F5GZ03;F5H282;E7EQR6;F5H7Y1;F5H136	T-complex protein 1 subunit alpha	TCP1	E7ERF2_HUMAN T-complex protein 1 subunit alpha OS=Homo sapiens OX=9606 GN=TCP1 PE=1 SV=1;TCPA_HUMAN T-complex protein 1 subunit alpha OS=Homo sapiens OX=9606 GN=TCP1 PE=1 SV=1;F5GZ03_HUMAN T-complex 1 (Fragment) OS=Homo sapiens OX=9606 GN=TCP1 PE=1 SV=1;F5	7	3	3	3	10.6	46.91	92495	3854
Q15417;E9PDU6;Q9BWY6	Calponin-3;Calponin	CNN3	CNN3_HUMAN Calponin-3 OS=Homo sapiens OX=9606 GN=CNN3 PE=1 SV=1;E9PDU6_HUMAN Calponin (Fragment) OS=Homo sapiens OX=9606 GN=CNN3 PE=1 SV=1	3	3	3	3	13.7	36.413	211970	14131
H0Y6P5;Q86WJ2;Q68DT8;Q5TG12;E9PGC5;Q15262;H0Y6V4;A0A0G2JQF6;Q59EZ1;B4DHC3;B4DGA3;E7EPS8;P28827	Protein-tyrosine-phosphatase;Receptor-type tyrosine-protein phosphatase kappa	PTPRK;DKFZp686C2268	H0Y6P5_HUMAN Protein tyrosine phosphatase receptor type K (Fragment) OS=Homo sapiens OX=9606 GN=PTPRK PE=1 SV=1;Q86WJ2_HUMAN protein-tyrosine-phosphatase OS=Homo sapiens OX=9606 GN=PTPRK PE=2 SV=1;Q68DT8_HUMAN protein-tyrosine-phosphatase OS=Homo sapiens O	13	3	3	3	11.1	39.435	45328	2518.2
F5GWA4;Q9H3F6;F5GWK6;F5H268;B3KVY5;B3KRS9;F5H497	BTB/POZ domain-containing adapter for CUL3-mediated RhoA degradation protein 3	KCTD10	F5GWA4_HUMAN Potassium channel tetramerization domain containing 10 OS=Homo sapiens OX=9606 GN=KCTD10 PE=1 SV=1;BACD3_HUMAN BTB/POZ domain-containing adapter for CUL3-mediated RhoA degradation protein 3 OS=Homo sapiens OX=9606 GN=KCTD10 PE=1 SV=1	7	3	3	3	13.6	32.389	65082	3828.4
F8VWL3;A0A2X0U2J9;B7Z493;E9PJX4;B7Z8F9;Q96M96;Q49A55;A0A804HK93;E9PQT1;E9PNX0	FYVE, RhoGEF and PH domain-containing protein 4	FGD4	F8VWL3_HUMAN FYVE, RhoGEF and PH domain containing 4 OS=Homo sapiens OX=9606 GN=FGD4 PE=1 SV=1;A0A2X0U2J9_HUMAN FGD4 (Fragment) OS=Homo sapiens OX=9606 GN=FGD4 PE=4 SV=1;B7Z493_HUMAN FYVE, RhoGEF and PH domain containing 4 OS=Homo sapiens OX=9606 GN=FGD4 P	10	16	16	3	27.2	101	1583600	28794
H3BNC9;P08708;H0YN88;A0A075B716;H0YN73;A0A0J9YYC4	40S ribosomal protein S17	RPS17	H3BNC9_HUMAN Small ribosomal subunit protein eS17 OS=Homo sapiens OX=9606 PE=3 SV=2;RS17_HUMAN Small ribosomal subunit protein eS17 OS=Homo sapiens OX=9606 GN=RPS17 PE=1 SV=2;H0YN88_HUMAN Small ribosomal subunit protein eS17 OS=Homo sapiens OX=9606 GN=RPS1	6	3	3	3	9.1	64.532	440660	17626
H3BVG0;Q8N1F7;H3BNN5;H3BV11;H3BRI8;H3BM93;A8K897	Nuclear pore complex protein Nup93	NUP93	H3BVG0_HUMAN Nuclear pore complex protein Nup93 OS=Homo sapiens OX=9606 GN=NUP93 PE=1 SV=1;NUP93_HUMAN Nuclear pore complex protein Nup93 OS=Homo sapiens OX=9606 GN=NUP93 PE=1 SV=2;H3BNN5_HUMAN Nuclear pore complex protein Nup93 (Fragment) OS=Homo sapiens	7	3	3	3	5.2	99.554	36218	724.35
J3KNQ3;Q53GN6;Q9Y6E3;Q9UNM6;H0YD73;B4DJ66;B2RBM7;E9PPD2;E9PQG3;Q9UNM7;E9PL38	26S proteasome non-ATPase regulatory subunit 13	PSMD13	J3KNQ3_HUMAN 26S proteasome non-ATPase regulatory subunit 13 OS=Homo sapiens OX=9606 GN=PSMD13 PE=1 SV=1;Q53GN6_HUMAN 26S proteasome non-ATPase regulatory subunit 13 (Fragment) OS=Homo sapiens OX=9606 PE=2 SV=1;Q9Y6E3_HUMAN 26S proteasome non-ATPase regula	11	3	3	3	12.6	39.829	63041	2626.7
J3QRS3;P19105;O14950;Q53HL1;Q2F834	Myosin regulatory light chain 12A;Myosin regulatory light chain 12B	MYL12A;MYL12B	J3QRS3_HUMAN Myosin light chain 12A OS=Homo sapiens OX=9606 GN=MYL12A PE=1 SV=1;ML12A_HUMAN Myosin regulatory light chain 12A OS=Homo sapiens OX=9606 GN=MYL12A PE=1 SV=2;ML12B_HUMAN Myosin regulatory light chain 12B OS=Homo sapiens OX=9606 GN=MYL12B PE=1 S	5	7	7	3	55.4	20.457	3734700	373470
O60437;K7EKI8;K7EQ71	Periplakin	PPL	PEPL_HUMAN Periplakin OS=Homo sapiens OX=9606 GN=PPL PE=1 SV=4;K7EKI8_HUMAN Periplakin OS=Homo sapiens OX=9606 GN=PPL PE=1 SV=1;K7EQ71_HUMAN Periplakin (Fragment) OS=Homo sapiens OX=9606 GN=PPL PE=1 SV=1	3	3	3	3	2.3	204.74	16262	143.91
O14495;A0A286YES4;A0A286YF41;A0A286YEZ7	Lipid phosphate phosphohydrolase 3	PPAP2B	PLPP3_HUMAN Phospholipid phosphatase 3 OS=Homo sapiens OX=9606 GN=PLPP3 PE=1 SV=1;A0A286YES4_HUMAN Phosphatidic acid phosphatase type 2/haloperoxidase domain-containing protein (Fragment) OS=Homo sapiens OX=9606 PE=3 SV=1	4	3	3	3	13.8	35.116	92132	6580.9
O15195;D6R9H2;A0A0S2Z5H2;E9PFV5;A0A0S2Z5G7	Villin-like protein	VILL	VILL_HUMAN Villin-like protein OS=Homo sapiens OX=9606 GN=VILL PE=1 SV=3;D6R9H2_HUMAN Villin like OS=Homo sapiens OX=9606 GN=VILL PE=1 SV=1;A0A0S2Z5H2_HUMAN Villin-like isoform 1 (Fragment) OS=Homo sapiens OX=9606 GN=VILL PE=2 SV=1	5	3	3	3	5.1	95.906	43491	966.46
O75052;E9PSG0	Carboxyl-terminal PDZ ligand of neuronal nitric oxide synthase protein	NOS1AP	CAPON_HUMAN Carboxyl-terminal PDZ ligand of neuronal nitric oxide synthase protein OS=Homo sapiens OX=9606 GN=NOS1AP PE=1 SV=3;E9PSG0_HUMAN Nitric oxide synthase 1 adaptor protein OS=Homo sapiens OX=9606 GN=NOS1AP PE=1 SV=1	2	3	3	3	6.5	56.149	125260	4040.7
Q9UF24;Q53FM7;O75489	NADH dehydrogenase [ubiquinone] iron-sulfur protein 3, mitochondrial	DKFZp586K0821;NDUFS3	Q9UF24_HUMAN NADH dehydrogenase [ubiquinone] iron-sulfur protein 3, mitochondrial (Fragment) OS=Homo sapiens OX=9606 GN=DKFZp586K0821 PE=2 SV=1;Q53FM7_HUMAN NADH dehydrogenase [ubiquinone] iron-sulfur protein 3, mitochondrial (Fragment) OS=Homo sapiens OX=	3	3	3	3	23.2	22.218	50344	4195.4
O95864;B3KNG5;B3KVS0;B3KNI9	Fatty acid desaturase 2	FADS2	FADS2_HUMAN Acyl-CoA 6-desaturase OS=Homo sapiens OX=9606 GN=FADS2 PE=1 SV=1	4	3	3	3	10.6	52.259	126670	7037.3
Q6FI97;Q53FS0;O96019;H7C5S0	Actin-like protein 6A	BAF53A;ACTL6A	Q6FI97_HUMAN BAF53A protein OS=Homo sapiens OX=9606 GN=BAF53A PE=2 SV=1;Q53FS0_HUMAN Actin-like 6A isoform 1 variant (Fragment) OS=Homo sapiens OX=9606 PE=2 SV=1;ACL6A_HUMAN Actin-like protein 6A OS=Homo sapiens OX=9606 GN=ACTL6A PE=1 SV=1	4	3	3	3	8.4	47.38	80945	4047.3
P05387;H0YDD8	60S acidic ribosomal protein P2	RPLP2	RLA2_HUMAN Large ribosomal subunit protein P2 OS=Homo sapiens OX=9606 GN=RPLP2 PE=1 SV=1;H0YDD8_HUMAN Large ribosomal subunit protein P2 (Fragment) OS=Homo sapiens OX=9606 GN=RPLP2 PE=1 SV=1	2	4	4	3	53	11.665	500830	100170
Q6I9V5;Q59EI9;P12236	ADP/ATP translocase 3;ADP/ATP translocase 3, N-terminally processed	SLC25A6	Q6I9V5_HUMAN ADP/ATP translocase OS=Homo sapiens OX=9606 GN=SLC25A6 PE=2 SV=1;Q59EI9_HUMAN ADP/ATP translocase (Fragment) OS=Homo sapiens OX=9606 PE=2 SV=1;ADT3_HUMAN ADP/ATP translocase 3 OS=Homo sapiens OX=9606 GN=SLC25A6 PE=1 SV=4	3	11	11	3	41.6	32.866	6302200	315110
P14635;E9PC90;H1UBN2;Q9BWU8;Q9BWV0;Q9BWU9;Q9BWU7;Q9BPX9;H0YA62	G2/mitotic-specific cyclin-B1	CCNB1;CCNB1V	CCNB1_HUMAN G2/mitotic-specific cyclin-B1 OS=Homo sapiens OX=9606 GN=CCNB1 PE=1 SV=1;E9PC90_HUMAN G2/mitotic-specific cyclin-B1 (Fragment) OS=Homo sapiens OX=9606 GN=CCNB1 PE=1 SV=1;H1UBN2_HUMAN G2/mitotic-specific cyclin-B1 OS=Homo sapiens OX=9606 GN=CCNB	9	3	3	3	9.5	48.337	132850	6992.1
P16401	Histone H1.5	HIST1H1B	H15_HUMAN Histone H1.5 OS=Homo sapiens OX=9606 GN=H1-5 PE=1 SV=3	1	3	3	3	13.7	22.58	192880	19288
P25391;A0A087WYF1;A0A087WX80;P24043	Laminin subunit alpha-1	LAMA1	LAMA1_HUMAN Laminin subunit alpha-1 OS=Homo sapiens OX=9606 GN=LAMA1 PE=1 SV=2	4	3	3	3	1	337.08	78670	524.47
P30050;Q59FI9	60S ribosomal protein L12	RPL12	RL12_HUMAN Large ribosomal subunit protein uL11 OS=Homo sapiens OX=9606 GN=RPL12 PE=1 SV=1;Q59FI9_HUMAN Large ribosomal subunit protein uL11 (Fragment) OS=Homo sapiens OX=9606 PE=2 SV=1	2	3	3	3	29.7	17.818	340710	37856
P53621;A0A3B3ISC6;A0A3B3IS84;A0A3B3IT15;A0A3B3ITI7;A0A3B3IU89	Coatomer subunit alpha;Xenin;Proxenin	COPA	COPA_HUMAN Coatomer subunit alpha OS=Homo sapiens OX=9606 GN=COPA PE=1 SV=2;A0A3B3ISC6_HUMAN COPI coat complex subunit alpha (Fragment) OS=Homo sapiens OX=9606 GN=COPA PE=1 SV=1;A0A3B3IS84_HUMAN Coatomer subunit alpha OS=Homo sapiens OX=9606 GN=COPA PE=1 S	6	3	3	3	3.3	138.34	47810	683
P56545;Q9NSY3;E9PGB1;E7EUB3;E7ESU7;D6RAX2;X5D7T7;H0Y8U5;X5D8Y5;Q4KMQ8;Q13363	C-terminal-binding protein 2	CTBP2	CTBP2_HUMAN C-terminal-binding protein 2 OS=Homo sapiens OX=9606 GN=CTBP2 PE=1 SV=1	11	3	3	3	10.8	48.944	100100	5268.3
P56747;B3KW38;Q75L80;B3KX18;Q75L79;O14493;O95484;O15551	Claudin-6	CLDN6	CLD6_HUMAN Claudin-6 OS=Homo sapiens OX=9606 GN=CLDN6 PE=1 SV=2	8	3	3	3	17.3	23.291	225750	32250
Q53XL8;Q53HB3;P62191	26S protease regulatory subunit 4	PSMC1	Q53XL8_HUMAN Proteasome (Prosome, macropain) 26S subunit, ATPase, 1 OS=Homo sapiens OX=9606 GN=PSMC1 PE=1 SV=1;Q53HB3_HUMAN Proteasome 26S ATPase subunit 1 variant (Fragment) OS=Homo sapiens OX=9606 PE=1 SV=1;PRS4_HUMAN 26S proteasome regulatory subunit 4	3	3	3	3	11.8	49.184	81400	3256
Q5JR95;Q5JR94;P62241;Q9BS10	40S ribosomal protein S8	RPS8	Q5JR95_HUMAN Small ribosomal subunit protein eS8 OS=Homo sapiens OX=9606 GN=RPS8 PE=1 SV=1;Q5JR94_HUMAN 40S ribosomal protein S8 OS=Homo sapiens OX=9606 GN=RPS8 PE=2 SV=1;RS8_HUMAN Small ribosomal subunit protein eS8 OS=Homo sapiens OX=9606 GN=RPS8 PE=1 SV	4	3	3	3	21.3	21.879	612170	76521
P62316;K7ERG4	Small nuclear ribonucleoprotein Sm D2	SNRPD2	SMD2_HUMAN Small nuclear ribonucleoprotein Sm D2 OS=Homo sapiens OX=9606 GN=SNRPD2 PE=1 SV=1;K7ERG4_HUMAN Small nuclear ribonucleoprotein Sm D2 OS=Homo sapiens OX=9606 GN=SNRPD2 PE=1 SV=1	2	3	3	3	29.7	13.527	131340	18763
P62854;Q75MH1;Q5JNZ5;Q76N56	40S ribosomal protein S26;Putative 40S ribosomal protein S26-like 1	RPS26;RPS26P11	RS26_HUMAN Small ribosomal subunit protein eS26 OS=Homo sapiens OX=9606 GN=RPS26 PE=1 SV=3;Q75MH1_HUMAN 40S ribosomal protein S26 OS=Homo sapiens OX=9606 GN=RPS26 PE=3 SV=1;RS26L_HUMAN Putative ribosomal protein eS26-like OS=Homo sapiens OX=9606 GN=RPS26P1	4	3	3	3	29.6	13.015	366810	73363
Q5VVC8;Q08ES8;Q5VVD0;P62913	60S ribosomal protein L11	RPL11	Q5VVC8_HUMAN Large ribosomal subunit protein uL5 OS=Homo sapiens OX=9606 GN=RPL11 PE=1 SV=2;Q08ES8_HUMAN Large ribosomal subunit protein uL5 OS=Homo sapiens OX=9606 PE=2 SV=1;Q5VVD0_HUMAN Large ribosomal subunit protein uL5 OS=Homo sapiens OX=9606 GN=RPL11	4	3	3	3	18.6	19.024	241790	26865
P78524;H0YE59;E9PNX7;E9PKE0;E9PJC3;B4DZA9;B4DDL8;E9PI58;E9PQA9;E9PNM8;E9PKN3;F8WAT8;A2RUF6;Q9ULE3	Suppression of tumorigenicity 5 protein	ST5	DEN2B_HUMAN DENN domain-containing protein 2B OS=Homo sapiens OX=9606 GN=DENND2B PE=1 SV=3;H0YE59_HUMAN DENN domain containing 2B (Fragment) OS=Homo sapiens OX=9606 GN=DENND2B PE=1 SV=1;E9PNX7_HUMAN DENN domain containing 2B (Fragment) OS=Homo sapiens OX=9	14	3	3	3	3.6	126.48	54654	993.7
Q05209;H0YC15;H3BM04;B4E105	Tyrosine-protein phosphatase non-receptor type 12	PTPN12	PTN12_HUMAN Tyrosine-protein phosphatase non-receptor type 12 OS=Homo sapiens OX=9606 GN=PTPN12 PE=1 SV=3	4	3	3	3	5.6	88.105	24316	565.48
Q05BU7;Q9Y6W5;A0A590UJ74;Q5T8P4;Q9UPY6	Wiskott-Aldrich syndrome protein family member 2	WASF2	Q05BU7_HUMAN WASF2 protein (Fragment) OS=Homo sapiens OX=9606 GN=WASF2 PE=2 SV=1;WASF2_HUMAN Actin-binding protein WASF2 OS=Homo sapiens OX=9606 GN=WASF2 PE=1 SV=3	5	3	3	3	26.1	21.409	100930	10093
Q15654;F2ZC09;F2ZC06;Q71V88;Q68D94	Thyroid receptor-interacting protein 6	TRIP6;TRIP6i4;TRIP6i1	TRIP6_HUMAN Thyroid receptor-interacting protein 6 OS=Homo sapiens OX=9606 GN=TRIP6 PE=1 SV=3;F2ZC09_HUMAN Thyroid hormone receptor interacting protein 6 isoform 4 OS=Homo sapiens OX=9606 GN=TRIP6i4 PE=2 SV=1;F2ZC06_HUMAN Thyroid hormone receptor interacti	5	3	3	3	13.2	50.287	84589	4028
Q15717	ELAV-like protein 1	ELAVL1	ELAV1_HUMAN ELAV-like protein 1 OS=Homo sapiens OX=9606 GN=ELAVL1 PE=1 SV=2	1	3	3	3	10.4	36.091	69668	4354.3
Q86YM6;Q53F18;Q86YM7;Q5U5K4	Homer protein homolog 1	HOMER1	Q86YM6_HUMAN HOMER1F OS=Homo sapiens OX=9606 GN=HOMER1 PE=1 SV=1;Q53F18_HUMAN Homer 1 variant (Fragment) OS=Homo sapiens OX=9606 PE=2 SV=1;HOME1_HUMAN Homer protein homolog 1 OS=Homo sapiens OX=9606 GN=HOMER1 PE=1 SV=2;Q5U5K4_HUMAN Homer homolog 1 (Drosoph	4	3	3	3	25.6	20.819	50906	4242.2
Q9NX92;Q53RE7;Q6P5A5;Q9C0C4;Q8NBN9;Q71RG3	Semaphorin-4C	SEMA4C	Q9NX92_HUMAN cDNA FLJ20369 fis, clone HEP19364 OS=Homo sapiens OX=9606 PE=2 SV=1;Q53RE7_HUMAN Uncharacterized protein SEMA4C OS=Homo sapiens OX=9606 GN=SEMA4C PE=3 SV=1;Q6P5A5_HUMAN SEMA4C protein (Fragment) OS=Homo sapiens OX=9606 GN=SEMA4C PE=2 SV=1;SEM4	6	3	3	3	7.5	56.147	46582	1455.7
Q9Y281;Q549N0;F8WDN3	Cofilin-2	CFL2	COF2_HUMAN Cofilin-2 OS=Homo sapiens OX=9606 GN=CFL2 PE=1 SV=1;Q549N0_HUMAN Cofilin 2 (Muscle), isoform CRA_a OS=Homo sapiens OX=9606 GN=CFL2 PE=1 SV=1	3	5	3	3	31.9	18.736	112440	10222
Q59EU6;Q9BUP0;Q53SA2;Q7Z2R5;B4DEE0;C9JTV4;Q8WYH2;H7C0I0;Q53S38	EF-hand domain-containing protein D1	EFHD1;FLJ13612;MST133;PP1187	Q59EU6_HUMAN EF hand domain family, member D1 variant (Fragment) OS=Homo sapiens OX=9606 PE=2 SV=1;EFHD1_HUMAN EF-hand domain-containing protein D1 OS=Homo sapiens OX=9606 GN=EFHD1 PE=1 SV=1;Q53SA2_HUMAN Uncharacterized protein FLJ13612 (Fragment) OS=Homo	9	4	3	3	18.1	29.774	449300	32093
Q59G96;K7EMQ3;B4DJ53;P50570;E5RIK2;A0A8I5KXV5;B3KPF2;E5RHK8;H0YBC6;Q9UQ16	Dynamin-2	DNM2	Q59G96_HUMAN Dynamin 2 isoform 4 variant (Fragment) OS=Homo sapiens OX=9606 PE=2 SV=1;K7EMQ3_HUMAN Dynamin 2 (Fragment) OS=Homo sapiens OX=9606 GN=DNM2 PE=1 SV=2;B4DJ53_HUMAN cDNA FLJ56447, highly similar to Dynamin-2 OS=Homo sapiens OX=9606 PE=2 SV=1;DYN2	10	3	3	3	8.2	55.11	39767	1242.7
Q5EBL8	PDZ domain-containing protein 11	PDZD11	PDZ11_HUMAN PDZ domain-containing protein 11 OS=Homo sapiens OX=9606 GN=PDZD11 PE=1 SV=2	1	3	3	3	37.1	16.131	397510	56786
Q5T0Z8	Uncharacterized protein C6orf132	C6orf132	CF132_HUMAN Uncharacterized protein C6orf132 OS=Homo sapiens OX=9606 GN=C6orf132 PE=1 SV=4	1	3	3	3	2.9	124.03	78038	1182.4
Q5T4S7;B3KMT2;X6R960;A0A0A0MSW0	E3 ubiquitin-protein ligase UBR4	UBR4	UBR4_HUMAN E3 ubiquitin-protein ligase UBR4 OS=Homo sapiens OX=9606 GN=UBR4 PE=1 SV=1	4	3	3	3	0.9	573.83	56426	236.09
Q9NVF8;Q6FIC5;Q9Y696;B3KTR3;B4DWC4	Chloride intracellular channel protein;Chloride intracellular channel protein 4	CLIC4	Q9NVF8_HUMAN (human) hypothetical protein OS=Homo sapiens OX=9606 PE=2 SV=1;Q6FIC5_HUMAN Chloride intracellular channel protein OS=Homo sapiens OX=9606 GN=CLIC4 PE=2 SV=1;CLIC4_HUMAN Chloride intracellular channel protein 4 OS=Homo sapiens OX=9606 GN=CLIC4	5	3	3	3	17.3	23.394	63833	5803
Q6NXT3;Q9BZG1;C9JBG0;Q96PJ7;C9JY26;E7ES60;B4DNC0;V9GY61;K7EJW7;K7EIF2;J3QLC6;H7C0Y7	Ras-related protein Rab-34	RAB34	Q6NXT3_HUMAN RAB34 protein OS=Homo sapiens OX=9606 GN=RAB34 PE=2 SV=1;RAB34_HUMAN Ras-related protein Rab-34 OS=Homo sapiens OX=9606 GN=RAB34 PE=1 SV=1;C9JBG0_HUMAN RAB34, member RAS oncogene family (Fragment) OS=Homo sapiens OX=9606 GN=RAB34 PE=1 SV=8;Q96	12	3	3	3	15.4	29.071	228180	13422
Q7L190;B7Z595;B7Z5Q7;C9J7A7	Developmental pluripotency-associated protein 4	DPPA4	DPPA4_HUMAN Developmental pluripotency-associated protein 4 OS=Homo sapiens OX=9606 GN=DPPA4 PE=1 SV=2;B7Z595_HUMAN cDNA FLJ57556, highly similar to Developmental pluripotency-associated protein 4 OS=Homo sapiens OX=9606 PE=2 SV=1;B7Z5Q7_HUMAN cDNA FLJ5783	4	3	3	3	10.9	33.54	89197	6861.3
Q8N5W9	Filamin-interacting protein FAM101B	FAM101B	RFLB_HUMAN Refilin-B OS=Homo sapiens OX=9606 GN=RFLNB PE=1 SV=1	1	3	3	3	24.8	22.882	356750	59458
Q8NF37;A0A0G2JRI7;A0A0G2JQ62	Lysophosphatidylcholine acyltransferase 1	LPCAT1	PCAT1_HUMAN Lysophosphatidylcholine acyltransferase 1 OS=Homo sapiens OX=9606 GN=LPCAT1 PE=1 SV=2;A0A0G2JRI7_HUMAN Lysophosphatidylcholine acyltransferase 1 OS=Homo sapiens OX=9606 GN=LPCAT1 PE=1 SV=1;A0A0G2JQ62_HUMAN Lysophosphatidylcholine acyltransferas	3	3	3	3	7.5	59.151	197340	9396.9
Q8WUW1	Protein BRICK1	BRK1	BRK1_HUMAN Protein BRICK1 OS=Homo sapiens OX=9606 GN=BRK1 PE=1 SV=1	1	3	3	3	37.3	8.7448	102770	17129
Q93034;L0L6C1;L0L6D8	Cullin-5	CUL5	CUL5_HUMAN Cullin-5 OS=Homo sapiens OX=9606 GN=CUL5 PE=1 SV=4;L0L6C1_HUMAN CUL5 (Fragment) OS=Homo sapiens OX=9606 GN=CUL5 PE=3 SV=1	3	3	3	3	6.2	90.954	47703	1037
Q96II8;B4DEQ7	Leucine-rich repeat and calponin homology domain-containing protein 3	LRCH3	LRCH3_HUMAN DISP complex protein LRCH3 OS=Homo sapiens OX=9606 GN=LRCH3 PE=1 SV=2;B4DEQ7_HUMAN cDNA FLJ50003, highly similar to Homo sapiens leucine-rich repeats and calponin homology (CH) domain containing 3 (LRCH3), mRNA OS=Homo sapiens OX=9606 PE=2 SV=1	2	3	3	3	7.1	86.082	59123	1689.2
Q9BXS4;Q5T6Z8;Q6P5R1;Q5T703;Q5T704	Transmembrane protein 59	TMEM59	TMM59_HUMAN Transmembrane protein 59 OS=Homo sapiens OX=9606 GN=TMEM59 PE=1 SV=1;Q5T6Z8_HUMAN Transmembrane protein 59 OS=Homo sapiens OX=9606 GN=TMEM59 PE=1 SV=1;Q6P5R1_HUMAN TMEM59 protein (Fragment) OS=Homo sapiens OX=9606 GN=TMEM59 PE=2 SV=1	5	3	3	3	13	36.223	57831	4130.8
Q9H792;H0YN99;H3BUZ5	Pseudopodium-enriched atypical kinase 1	PEAK1	PEAK1_HUMAN Inactive tyrosine-protein kinase PEAK1 OS=Homo sapiens OX=9606 GN=PEAK1 PE=1 SV=4;H0YN99_HUMAN Pseudopodium enriched atypical kinase 1 OS=Homo sapiens OX=9606 GN=PEAK1 PE=1 SV=1	3	3	3	3	2.4	193.1	46614	501.23
Q9UBH6	Xenotropic and polytropic retrovirus receptor 1	XPR1	S53A1_HUMAN Solute carrier family 53 member 1 OS=Homo sapiens OX=9606 GN=XPR1 PE=1 SV=1	1	3	3	3	6.3	81.534	102130	3294.6
Q9UBI6;Q53GD1	Guanine nucleotide-binding protein G(I)/G(S)/G(O) subunit gamma-12;Guanine nucleotide-binding protein subunit gamma	GNG12	GBG12_HUMAN Guanine nucleotide-binding protein G(I)/G(S)/G(O) subunit gamma-12 OS=Homo sapiens OX=9606 GN=GNG12 PE=1 SV=3;Q53GD1_HUMAN Guanine nucleotide-binding protein subunit gamma (Fragment) OS=Homo sapiens OX=9606 PE=2 SV=1	2	3	3	3	56.9	8.0061	196630	49158
Q9Y295;Q9UFA5	Developmentally-regulated GTP-binding protein 1	DRG1	DRG1_HUMAN Developmentally-regulated GTP-binding protein 1 OS=Homo sapiens OX=9606 GN=DRG1 PE=1 SV=1	2	3	3	3	9.3	40.542	84142	3658.4
Q9Y3F4;B0AZV0	Serine-threonine kinase receptor-associated protein	STRAP	STRAP_HUMAN Serine-threonine kinase receptor-associated protein OS=Homo sapiens OX=9606 GN=STRAP PE=1 SV=1;B0AZV0_HUMAN cDNA, FLJ79540, highly similar to Serine-threonine kinase receptor-associatedprotein OS=Homo sapiens OX=9606 PE=2 SV=1	2	3	3	3	13.1	38.438	116840	5564
Q9Y512;B4DN54;B3KUE6	Sorting and assembly machinery component 50 homolog	SAMM50	SAM50_HUMAN Sorting and assembly machinery component 50 homolog OS=Homo sapiens OX=9606 GN=SAMM50 PE=1 SV=3;B4DN54_HUMAN cDNA FLJ55111, highly similar to Sorting and assembly machinery component 50 homolog OS=Homo sapiens OX=9606 PE=2 SV=1;B3KUE6_HUMAN cDN	3	3	3	3	8.3	51.976	62550	2156.9
A0A024R1A3;P22314	Ubiquitin-like modifier-activating enzyme 1	UBE1;UBA1	A0A024R1A3_HUMAN E1 ubiquitin-activating enzyme OS=Homo sapiens OX=9606 PE=2 SV=1;UBA1_HUMAN Ubiquitin-like modifier-activating enzyme 1 OS=Homo sapiens OX=9606 GN=UBA1 PE=1 SV=3	2	2	2	2	3.2	117.85	100070	1853.2
G9FP35;A0A024R240;P50148;B1AM21	Guanine nucleotide-binding protein G(q) subunit alpha	GNAQ	G9FP35_HUMAN Guanine nucleotide binding protein OS=Homo sapiens OX=9606 GN=GNAQ PE=2 SV=1;A0A024R240_HUMAN Epididymis secretory sperm binding protein OS=Homo sapiens OX=9606 PE=2 SV=1;GNAQ_HUMAN Guanine nucleotide-binding protein G(q) subunit alpha OS=Homo	4	2	2	2	8.9	42.111	30075	1582.9
Q00341;A0A024R4E5;B2R5V9;C9JZI8;H0Y394;Q96CF6;Q6ZS03;B4DKR8;Q6ZN49;H7BZC3;C9JIZ1;C9J5E5;C9JHS9;C9J739;C9JHZ8;C9JK79;C9JHS7;C9JT62;C9JHN6;C9JEJ8;C9JBS3;C9JQ82;C9JMQ6;C9JES8	Vigilin	HDLBP	VIGLN_HUMAN Vigilin OS=Homo sapiens OX=9606 GN=HDLBP PE=1 SV=2;A0A024R4E5_HUMAN High density lipoprotein binding protein OS=Homo sapiens OX=9606 GN=HDLBP PE=1 SV=1;B2R5V9_HUMAN cDNA, FLJ92652, highly similar to Homo sapiens high density lipoprotein binding	24	2	2	2	2.6	141.45	35495	537.8
Q0QF37;Q75MT9;Q6FHZ0;A0A024R4K3;P40926;G3XAL0;B3KTM1	Malate dehydrogenase;Malate dehydrogenase, mitochondrial	MDH2	Q0QF37_HUMAN Malate dehydrogenase (Fragment) OS=Homo sapiens OX=9606 GN=MDH2 PE=2 SV=1;Q75MT9_HUMAN Malate dehydrogenase (Fragment) OS=Homo sapiens OX=9606 GN=MDH2 PE=3 SV=1;Q6FHZ0_HUMAN Malate dehydrogenase OS=Homo sapiens OX=9606 GN=MDH2 PE=2 SV=1;A0A024	7	2	2	2	10.8	31.969	19520	1084.5
Q9UBM7;A0A804HI25;A0A804HJQ7;A0A024R5F7;A0A1Y1B909;A8K0D2;A0A8I5KRR9;E9PM00;A0A1Y1BG54;X5DNI9;E9PJ54;A0A804HJI8;X5DRD7;B4E1K5;A0A0S2Z3S3;H0YE57;X5D9E1;A0A1Y1BBN3;A0A804HL56	7-dehydrocholesterol reductase	DHCR7	DHCR7_HUMAN 7-dehydrocholesterol reductase OS=Homo sapiens OX=9606 GN=DHCR7 PE=1 SV=1;A0A804HI25_HUMAN 7-dehydrocholesterol reductase OS=Homo sapiens OX=9606 GN=DHCR7 PE=1 SV=1;A0A804HJQ7_HUMAN 7-dehydrocholesterol reductase OS=Homo sapiens OX=9606 GN=DHCR	19	2	2	2	7.4	54.489	136580	11381
B7Z8T5;A0A218KGN3;A0A024R6A3;A0A218KGQ3;A0A218KGP3;A0A218KGP1;A0A218KGQ6;A0A218KGN7;A0A218KGN4;A0A218KGP0;A0A0S2Z4D2;Q53FV8;A0A8V8TPK5;A0A8V8TQ90;G3V4M0;A0A8V8TPL0;A0A8V8TQ36;P49768;A0A8V8TLT5;A0A8V8TR52	Presenilin;Presenilin-1;Presenilin-1 NTF subunit;Presenilin-1 CTF subunit;Presenilin-1 CTF12	PSEN1	B7Z8T5_HUMAN Presenilin-1 OS=Homo sapiens OX=9606 PE=2 SV=1;A0A218KGN3_HUMAN Presenilin OS=Homo sapiens OX=9606 GN=PSEN1 PE=3 SV=1;A0A024R6A3_HUMAN Presenilin (Fragment) OS=Homo sapiens OX=9606 GN=PSEN1 PE=2 SV=1;A0A218KGQ3_HUMAN Presenilin OS=Homo sapiens	20	2	2	2	10.2	29.544	88911	9879
A0A024R6M6;A8K5J7;Q9UL15	BAG family molecular chaperone regulator 5	BAG5	A0A024R6M6_HUMAN BCL2-associated athanogene 5 OS=Homo sapiens OX=9606 GN=BAG5 PE=2 SV=1;A8K5J7_HUMAN cDNA FLJ77290, highly similar to Homo sapiens BCL2-associated athanogene 5 (BAG5), mRNA OS=Homo sapiens OX=9606 PE=2 SV=1;BAG5_HUMAN BAG family molecular c	3	2	2	2	6	51.199	31868	1327.8
A0A994J4L7;A0A024R7L5;Q92900;A0A059XG67;A0A059XBJ1;A0A059XAL2;A0A059XAJ5;A0A059X4U2;B3KY55;A0A8A5YP40	Regulator of nonsense transcripts 1	UPF1	A0A994J4L7_HUMAN UPF1 RNA helicase and ATPase OS=Homo sapiens OX=9606 GN=UPF1 PE=1 SV=1;A0A024R7L5_HUMAN UPF1 OS=Homo sapiens OX=9606 GN=UPF1 PE=2 SV=1;RENT1_HUMAN Regulator of nonsense transcripts 1 OS=Homo sapiens OX=9606 GN=UPF1 PE=1 SV=2;A0A059XG67_HUM	10	2	2	2	2.2	122.47	26125	458.33
A0A087WTZ5;E9PRQ7;Q04323;B4DU88;B4DNC6;B4E0P8;E9PJ81	UBX domain-containing protein 1	UBXN1	A0A087WTZ5_HUMAN UBX domain protein 1 OS=Homo sapiens OX=9606 GN=UBXN1 PE=1 SV=1;E9PRQ7_HUMAN UBX domain protein 1 OS=Homo sapiens OX=9606 GN=UBXN1 PE=1 SV=1;UBXN1_HUMAN UBX domain-containing protein 1 OS=Homo sapiens OX=9606 GN=UBXN1 PE=1 SV=2;B4DU88_HUMA	7	2	2	2	17.6	27.015	27181	2265.1
Q13148;K7EN94;A0A0A0N0L3;B4DRW3;A0A087WYY0;A0A087X260;A0A087WXQ5;G3V162;A0A087WV68;A0A0A0N0N3;B1AKP7;A0A0A0N0M3;A0A087WZM1;A0A087WYE7;K7EJM5;A0A087WXV3;A0A087WX67;A0A087WW61;A0A087WZC9;A0A087WX29	TAR DNA-binding protein 43	TARDBP;TDP43	TADBP_HUMAN TAR DNA-binding protein 43 OS=Homo sapiens OX=9606 GN=TARDBP PE=1 SV=1;K7EN94_HUMAN TAR DNA-binding protein 43 (Fragment) OS=Homo sapiens OX=9606 GN=TARDBP PE=1 SV=7;A0A0A0N0L3_HUMAN TAR DNA-binding protein 43 OS=Homo sapiens OX=9606 GN=TDP43 P	20	2	2	2	6.8	44.739	100790	7752.9
A0A7I2YQI9;A0A7I2V4X0;A0A7I2V641;Q05BX4;Q05CW6;A0A7I2V2K8;A0A7P0MW50;A0A7I2YQY1;A0A7I2V262;A0A087WW66;A0A7I2V5C8;A0A7I2V523;B2R6D0;Q99460;A0A7I2V491;A0A7I2V479	26S proteasome non-ATPase regulatory subunit 1	PSMD1	A0A7I2YQI9_HUMAN 26S proteasome non-ATPase regulatory subunit 1 OS=Homo sapiens OX=9606 GN=PSMD1 PE=1 SV=1;A0A7I2V4X0_HUMAN 26S proteasome non-ATPase regulatory subunit 1 OS=Homo sapiens OX=9606 GN=PSMD1 PE=1 SV=1;A0A7I2V641_HUMAN 26S proteasome non-ATPase	16	2	2	2	3.5	78.184	30001	833.37
J3KRB3;A0A087WWH0;J3QS96;A0A087WXM6;J3QQT2;J3KRX5;A0A0A6YYL6;P18621;J3KSJ0;A0A087WY81;A4D1R6;J3QLC8;A0A0A0MRF8;A4D1R5	60S ribosomal protein L17	RPL17;RPL17-C18orf32;LOC402695;LOC202789	J3KRB3_HUMAN Large ribosomal subunit protein uL22 (Fragment) OS=Homo sapiens OX=9606 GN=RPL17 PE=1 SV=3;A0A087WWH0_HUMAN Large ribosomal subunit protein uL22 (Fragment) OS=Homo sapiens OX=9606 GN=RPL17 PE=1 SV=6;J3QS96_HUMAN Large ribosomal subunit protein	14	2	2	2	20.2	14.894	342510	48929
J3QQH7;J3QLE9;E9PJ21;Q05D91;A0A087WWI4;Q6IN67;A0A0G2JRS0;B7Z766;A0A8Q3SHG4;A0A087X054;K7EQK2;B7Z2N4;B3KXH0;A0A384P5T6;A0A494C039;Q9Y4L1	Hypoxia up-regulated protein 1	HYOU1	J3QQH7_HUMAN Hypoxia up-regulated 1 (Fragment) OS=Homo sapiens OX=9606 GN=HYOU1 PE=1 SV=3;J3QLE9_HUMAN Hypoxia up-regulated 1 (Fragment) OS=Homo sapiens OX=9606 GN=HYOU1 PE=1 SV=2;E9PJ21_HUMAN Hypoxia up-regulated protein 1 (Fragment) OS=Homo sapiens OX=96	16	2	2	2	3.8	67.249	10710	345.48
Q9NP79;A0A087WY55;Q5TGM0	Vacuolar protein sorting-associated protein VTA1 homolog	VTA1	VTA1_HUMAN Vacuolar protein sorting-associated protein VTA1 homolog OS=Homo sapiens OX=9606 GN=VTA1 PE=1 SV=1;A0A087WY55_HUMAN Chromosome 6 open reading frame 55, isoform CRA_b OS=Homo sapiens OX=9606 GN=VTA1 PE=1 SV=1;Q5TGM0_HUMAN Vesicle trafficking 1 OS	3	2	2	2	11.1	33.879	166220	13851
Q16851;A0A7I2V4T0;E7EUC7;B2RAN1;A0A140VKE1;A0A087WYS1;A0A7I2YQ74;Q53QE9;A0A7I2V676;C9JNZ1;C9JQU9;C9JVG3;C9JWG0;B4DUP2;F2Z3H1;A0A7I2V2Q3;C9JUW1;C9JTZ5;C9J6Q0	UTP--glucose-1-phosphate uridylyltransferase	UGP2	UGPA_HUMAN UTP--glucose-1-phosphate uridylyltransferase OS=Homo sapiens OX=9606 GN=UGP2 PE=1 SV=5;A0A7I2V4T0_HUMAN UTP--glucose-1-phosphate uridylyltransferase OS=Homo sapiens OX=9606 GN=UGP2 PE=1 SV=1;E7EUC7_HUMAN UTP--glucose-1-phosphate uridylyltransfer	19	2	2	2	6.3	56.94	79200	2828.6
A0A087WYT3;B3KUY2;Q15185;B4DDC6	Prostaglandin E synthase 3	PTGES3	A0A087WYT3_HUMAN Prostaglandin E synthase 3 OS=Homo sapiens OX=9606 GN=PTGES3 PE=1 SV=1;B3KUY2_HUMAN Prostaglandin E synthase 3 OS=Homo sapiens OX=9606 GN=PTGES3 PE=2 SV=1;TEBP_HUMAN Prostaglandin E synthase 3 OS=Homo sapiens OX=9606 GN=PTGES3 PE=1 SV=1;B4	4	2	2	2	17.7	19.155	53150	6643.8
A0A087X0H9;Q5T8P6;E2PSN0;B4DZH7	RNA-binding protein 26	RBM26	A0A087X0H9_HUMAN RNA binding motif protein 26 OS=Homo sapiens OX=9606 GN=RBM26 PE=1 SV=1;RBM26_HUMAN RNA-binding protein 26 OS=Homo sapiens OX=9606 GN=RBM26 PE=1 SV=3;E2PSN0_HUMAN RNA binding motif protein 26 (Fragment) OS=Homo sapiens OX=9606 GN=RBM26 PE=	4	2	2	2	2.5	113.79	15508	456.13
H0YJC0;V9HW24;A0A087X2I1;P62333;H0YJE9;H0YJT1;B4DR91;H0YJS8	26S protease regulatory subunit 10B	PSMC6;HEL-S-73	H0YJC0_HUMAN Proteasome 26S subunit, ATPase 6 (Fragment) OS=Homo sapiens OX=9606 GN=PSMC6 PE=1 SV=1;V9HW24_HUMAN Epididymis secretory protein Li 73 OS=Homo sapiens OX=9606 GN=HEL-S-73 PE=2 SV=1;A0A087X2I1_HUMAN Proteasome 26S subunit, ATPase 6 OS=Homo sapi	8	2	2	2	9.9	29.541	111650	9303.9
D9ZGF5;A0A0A0MQV6;P09038	Fibroblast growth factor;Fibroblast growth factor 2	FGF2	D9ZGF5_HUMAN Fibroblast growth factor OS=Homo sapiens OX=9606 GN=FGF2 PE=3 SV=1;A0A0A0MQV6_HUMAN Fibroblast growth factor OS=Homo sapiens OX=9606 GN=FGF2 PE=1 SV=1;FGF2_HUMAN Fibroblast growth factor 2 OS=Homo sapiens OX=9606 GN=FGF2 PE=1 SV=3	3	2	2	2	12.3	17.254	149460	21352
A0A0A0MRJ3;A0A8I5KSE4;Q8NEY1;A4FUT7	Neuron navigator 1	NAV1	A0A0A0MRJ3_HUMAN Neuron navigator 1 OS=Homo sapiens OX=9606 GN=NAV1 PE=1 SV=1;A0A8I5KSE4_HUMAN Neuron navigator 1 OS=Homo sapiens OX=9606 GN=NAV1 PE=1 SV=1;NAV1_HUMAN Neuron navigator 1 OS=Homo sapiens OX=9606 GN=NAV1 PE=1 SV=2;A4FUT7_HUMAN NAV1 protein (F	4	2	2	2	2.7	197.4	22491	229.5
A0A0A0MTI1;Q15392;A0A3B3IRV7;A0A3B3ISR5;B7Z943;B7Z919;Q3LIE7;B7ZAV4	Delta(24)-sterol reductase	DHCR24;Nbla03646	A0A0A0MTI1_HUMAN 24-dehydrocholesterol reductase OS=Homo sapiens OX=9606 GN=DHCR24 PE=1 SV=1;DHC24_HUMAN Delta(24)-sterol reductase OS=Homo sapiens OX=9606 GN=DHCR24 PE=1 SV=2;A0A3B3IRV7_HUMAN 24-dehydrocholesterol reductase OS=Homo sapiens OX=9606 GN=DHCR	8	2	2	2	3.8	61.446	19571	889.6
A0A0B4J1Z1;B4DEK2;C9JAB2;Q16629;F8WEA1;Q8NB80;A0A087X2D0	Serine/arginine-rich splicing factor 7	SRSF7	A0A0B4J1Z1_HUMAN Serine and arginine rich splicing factor 7 OS=Homo sapiens OX=9606 GN=SRSF7 PE=1 SV=1;B4DEK2_HUMAN cDNA FLJ59182, highly similar to Splicing factor, arginine/serine-rich 7 OS=Homo sapiens OX=9606 PE=2 SV=1;C9JAB2_HUMAN Serine and arginine	7	3	3	2	22.6	15.763	428740	53593
A0A590UK48;A0A590UKA8;Q12959;A0A590UJR4;A0A590UK81;A0A590UJ68;A0A590UJ18;A0A590UJ81;A0A590UJ08;A0A590UJR5;B4DF78;A0A590UJC5;Q59FC4;A0A0C4DFT3;A0A590UJ64;A0A590UJD9;A0A590UJX2;A0A590UJS9;A0A590UJ29;E9PIJ9;A0A994J587;Q5JUW8;E9PIW2;B7Z395;H7C325;A0A5F9ZH92;F8VYC1;B7Z264;E9PN83;B7Z2T4;A0A994J7Q5;A0A3B3ISW2;A0A994J822;Q59FY1;A0A994J7P1;A0A994J819;K7EKP9;B9EGL1;O14909;A0A994J5T6;C9JUA9;K7EKU8;F8W750;Q8…	Disks large homolog 1;Disks large homolog 2;Disks large homolog 3;Disks large homolog 4	DLG1;DLG2;DLG3;DLG4;DKFZp761P0818	A0A590UK48_HUMAN Discs large MAGUK scaffold protein 1 OS=Homo sapiens OX=9606 GN=DLG1 PE=1 SV=1;A0A590UKA8_HUMAN Discs large MAGUK scaffold protein 1 OS=Homo sapiens OX=9606 GN=DLG1 PE=1 SV=1;DLG1_HUMAN Disks large homolog 1 OS=Homo sapiens OX=9606 GN=DLG1	70	2	2	2	2.2	90.626	28074	758.74
E7EW77;E7EP65;A0A0C4DG21;A0A7D9NKC8;F8WAL6;Q9NYB9;Q53RS4;B7Z836;E9PEZ7;H7C3Q7;H0Y6B5;Q53SH3;B7Z617;B7Z612	Abl interactor 2	ABI2;ABI-2	E7EW77_HUMAN Abl interactor 2 OS=Homo sapiens OX=9606 GN=ABI2 PE=1 SV=1;E7EP65_HUMAN Abl interactor 2 (Fragment) OS=Homo sapiens OX=9606 GN=ABI2 PE=1 SV=1;A0A0C4DG21_HUMAN Abl interactor 2 OS=Homo sapiens OX=9606 GN=ABI2 PE=1 SV=1;A0A7D9NKC8_HUMAN Abl inte	14	3	2	2	10	52.789	25356	1408.7
B4DWM8;A0A0C4DGX8;Q8NF19;B3KR70;A0A384MQW4;Q15904;A6NLC6	V-type proton ATPase subunit S1	ATP6AP1;FLJ00383	B4DWM8_HUMAN cDNA FLJ56259, highly similar to Vacuolar ATP synthase subunit S1 OS=Homo sapiens OX=9606 PE=2 SV=1;A0A0C4DGX8_HUMAN ATPase H+ transporting accessory protein 1 (Fragment) OS=Homo sapiens OX=9606 GN=ATP6AP1 PE=1 SV=2;Q8NF19_HUMAN FLJ00383 prote	7	2	2	2	5.4	32.871	100540	7733.6
Q32MZ4;A0A0F7NGI8;Q05D04	Leucine-rich repeat flightless-interacting protein 1	LRRFIP1	LRRF1_HUMAN Leucine-rich repeat flightless-interacting protein 1 OS=Homo sapiens OX=9606 GN=LRRFIP1 PE=1 SV=2;A0A0F7NGI8_HUMAN Leucine rich repeat (In FLII) interacting protein 1, isoform CRA_c OS=Homo sapiens OX=9606 GN=LRRFIP1 PE=2 SV=1;Q05D04_HUMAN LRRF	3	3	2	2	4.5	89.252	16907	497.26
A0A8Q3WLN4;A0A8Q3WLX8;A0A8Q3WKJ2;A0A8Q3WKI3;A0A8Q3WKP0;A0A8Q3WKK6;A0A0J9YXC7;P48059;B4DUX2;A0A0M3HER1;Q7Z4I3;Q7Z4I4;Q7Z4I5;B3KNZ3;Q7Z4I7	LIM and senescent cell antigen-like-containing domain protein 1;LIM and senescent cell antigen-like-containing domain protein 2	LIMS1;LIMS2	A0A8Q3WLN4_HUMAN LIM zinc finger domain containing 1 OS=Homo sapiens OX=9606 GN=LIMS1 PE=1 SV=1;A0A8Q3WLX8_HUMAN LIM zinc finger domain containing 1 OS=Homo sapiens OX=9606 GN=LIMS1 PE=1 SV=1;A0A8Q3WKJ2_HUMAN LIM and senescent cell antigen-like-containing	15	2	2	2	10	29.976	55361	3690.7
A0A0S2Z3H3;P12235;A8K787;V9GYG0;A0A0S2Z359;A0A0S2Z3C4;Q59EP7;Q9H0C2	ADP/ATP translocase 1	SLC25A4	A0A0S2Z3H3_HUMAN ADP/ATP translocase (Fragment) OS=Homo sapiens OX=9606 GN=SLC25A4 PE=2 SV=1;ADT1_HUMAN ADP/ATP translocase 1 OS=Homo sapiens OX=9606 GN=SLC25A4 PE=1 SV=4;A8K787_HUMAN ADP/ATP translocase OS=Homo sapiens OX=9606 PE=2 SV=1;V9GYG0_HUMAN ADP/A	8	8	2	2	33.2	33.064	223960	11198
Q5JWF2;A0A590UJS2;P63092;A0A7I2V5R6;Q5JWE9;A0A0S2Z3H8;A0A0S2Z3S5;Q5FWY2;Q14455;A0A0A0MR13;A0A590UJQ9;B0AZR9;A0A590UK28;A0A590UJF0;A0A804HIH4;A0A590UJY2;O60726	Guanine nucleotide-binding protein G(s) subunit alpha isoforms XLas;Guanine nucleotide-binding protein G(s) subunit alpha isoforms short	GNAS;GSA	GNAS1_HUMAN Guanine nucleotide-binding protein G(s) subunit alpha isoforms XLas OS=Homo sapiens OX=9606 GN=GNAS PE=1 SV=2;A0A590UJS2_HUMAN GNAS complex locus OS=Homo sapiens OX=9606 GN=GNAS PE=1 SV=2;GNAS2_HUMAN Guanine nucleotide-binding protein G(s) subu	17	3	2	2	4.1	111.02	61912	1820.9
A0A0S2Z489;O00232	26S proteasome non-ATPase regulatory subunit 12	PSMD12	A0A0S2Z489_HUMAN Proteasome (Prosome, macropain) 26S subunit, non-ATPase, 12, isoform CRA_a (Fragment) OS=Homo sapiens OX=9606 GN=PSMD12 PE=2 SV=1;PSD12_HUMAN 26S proteasome non-ATPase regulatory subunit 12 OS=Homo sapiens OX=9606 GN=PSMD12 PE=1 SV=3	2	2	2	2	5	52.904	22863	914.51
P51659;B4DI68;B2R659;B4DDM5;E7EPL9;A0A804HK65;A0A2R8YD50;A0A804HKU2;E7ET17;B3KSP2;A0A2R8Y7L2;E7ER27;A0A0S2Z4J1;A0A804HIG8;B4DSD0;A0A804HIR1;Q59H27;A0A2R8Y7W2	Peroxisomal multifunctional enzyme type 2;(3R)-hydroxyacyl-CoA dehydrogenase;Enoyl-CoA hydratase 2	HSD17B4	DHB4_HUMAN Peroxisomal multifunctional enzyme type 2 OS=Homo sapiens OX=9606 GN=HSD17B4 PE=1 SV=3;B4DI68_HUMAN cDNA FLJ61268, highly similar to Peroxisomal multifunctional enzyme type 2 OS=Homo sapiens OX=9606 PE=2 SV=1;B2R659_HUMAN cDNA, FLJ92803, highly	18	2	2	2	4.6	79.685	24147	574.92
M0R088;A0A994J4Y3;A0A0S2Z4W1;A9Z1X7;A0A994J7H1;B7Z7U0;A0A994J7V4;A0A0S2Z4Z6;Q8IYB3;M0R1E7;M0QXG5	Serine/arginine repetitive matrix protein 1	SRRM1	M0R088_HUMAN Serine and arginine repetitive matrix 1 (Fragment) OS=Homo sapiens OX=9606 GN=SRRM1 PE=1 SV=1;A0A994J4Y3_HUMAN Serine and arginine repetitive matrix 1 OS=Homo sapiens OX=9606 GN=SRRM1 PE=1 SV=1;A0A0S2Z4W1_HUMAN Serine/arginine repetitive matri	11	2	2	2	3.2	78.139	86576	2885.9
Q5JRI1;Q53GD7;A0A0S2Z504;O75494;Q6IQ42	Serine/arginine-rich splicing factor 10	SRSF10;FUSIP1	Q5JRI1_HUMAN Serine and arginine rich splicing factor 10 OS=Homo sapiens OX=9606 GN=SRSF10 PE=1 SV=1;Q53GD7_HUMAN FUS interacting protein (Serine-arginine rich) 1 isoform 2 variant (Fragment) OS=Homo sapiens OX=9606 PE=2 SV=1;A0A0S2Z504_HUMAN Serine/argini	5	2	2	2	15.7	20.913	115480	12831
E5RIP4;A0A0S2Z5C8;A0A0S2Z5B1;A0A0S2Z5Z7;A0A0S2Z534;Q15043;E5RFZ8;E5RGA7;E5RJ40;E5RJG5	Zinc transporter ZIP14	SLC39A14	E5RIP4_HUMAN Solute carrier family 39 member 14 (Fragment) OS=Homo sapiens OX=9606 GN=SLC39A14 PE=1 SV=2;A0A0S2Z5C8_HUMAN Solute carrier family 39 member 14 isoform 4 OS=Homo sapiens OX=9606 GN=SLC39A14 PE=2 SV=1;A0A0S2Z5B1_HUMAN Solute carrier family 39 m	10	2	2	2	20.6	17	51896	5766.2
K7EKN4;K7EN52;K7ENQ5;K7EJZ2;K7ER52;K7EIE4;K7EQD7;K7EK18;K7EL40;A0A6Q8PHC2;A0A0S2Z5W9;A0A0S2Z5A5;Q9UHD8;K7EQ08;K7ER14;Q1WWK5	Septin-9	SEPT9	K7EKN4_HUMAN Septin 9 (Fragment) OS=Homo sapiens OX=9606 GN=SEPTIN9 PE=1 SV=8;K7EN52_HUMAN Septin 9 (Fragment) OS=Homo sapiens OX=9606 GN=SEPTIN9 PE=1 SV=8;K7ENQ5_HUMAN Septin 9 (Fragment) OS=Homo sapiens OX=9606 GN=SEPTIN9 PE=1 SV=2;K7EJZ2_HUMAN Septin 9	16	2	2	2	25.2	11.95	75606	15121
A0A0S2Z5B8;A0A0S2Z5D4;Q9UJW0;E5RGG1;H9KVE0;B4DS07	Dynactin subunit 4	DCTN4	A0A0S2Z5B8_HUMAN Dynactin subunit 4 (Fragment) OS=Homo sapiens OX=9606 GN=DCTN4 PE=2 SV=1;A0A0S2Z5D4_HUMAN Dynactin subunit 4 (Fragment) OS=Homo sapiens OX=9606 GN=DCTN4 PE=2 SV=1;DCTN4_HUMAN Dynactin subunit 4 OS=Homo sapiens OX=9606 GN=DCTN4 PE=1 SV=1;E5	6	2	2	2	6.8	50.462	68618	3119
A0A8V8TQU8;B3KQ51;A0A8V8TQA1;Q8WZ56;Q6I9T8;Q5U0I7;B3KUN1;B3KRM2;A0A140VJS0;P67775;P62714;H0YBN9;H0YC23;A0A8V8TRB3	Serine/threonine-protein phosphatase;Serine/threonine-protein phosphatase 2A catalytic subunit alpha isoform;Serine/threonine-protein phosphatase 2A catalytic subunit beta isoform	PPP2CA;PPP2CB	A0A8V8TQU8_HUMAN Serine/threonine-protein phosphatase OS=Homo sapiens OX=9606 GN=PPP2CA PE=1 SV=1;B3KQ51_HUMAN Serine/threonine-protein phosphatase OS=Homo sapiens OX=9606 GN=PPP2CA PE=1 SV=1;A0A8V8TQA1_HUMAN Serine/threonine-protein phosphatase OS=Homo sa	14	2	2	2	10.9	27.714	79687	6640.6
A0A140VJS7;P28074	Proteasome subunit beta type-5	PSMB5	A0A140VJS7_HUMAN proteasome endopeptidase complex OS=Homo sapiens OX=9606 PE=2 SV=1;PSB5_HUMAN Proteasome subunit beta type-5 OS=Homo sapiens OX=9606 GN=PSMB5 PE=1 SV=3	2	2	2	2	16.2	17.782	36757	3675.7
B3KSM5;A0A140VJU3;Q96HF1	Secreted frizzled-related protein 2	SFRP2	B3KSM5_HUMAN cDNA FLJ36603 fis, clone TRACH2015180, highly similar to Secreted frizzled-related protein 2 OS=Homo sapiens OX=9606 PE=2 SV=1;A0A140VJU3_HUMAN Testicular tissue protein Li 170 OS=Homo sapiens OX=9606 PE=2 SV=1;SFRP2_HUMAN Secreted frizzled-re	3	2	2	2	10.9	27.238	137600	12509
G3V3I1;G3V295;A0A140VK44;G3V5Z7;P60900;Q9BZ93;G3V3U4	Proteasome subunit alpha type;Proteasome subunit alpha type-6	PSMA6	G3V3I1_HUMAN Proteasome subunit alpha type OS=Homo sapiens OX=9606 GN=PSMA6 PE=1 SV=1;G3V295_HUMAN Proteasome subunit alpha type OS=Homo sapiens OX=9606 GN=PSMA6 PE=1 SV=1;A0A140VK44_HUMAN Proteasome subunit alpha type OS=Homo sapiens OX=9606 PE=2 SV=1;G3V	7	2	2	2	16.2	16.645	54315	4937.7
Q75L23;C9JX88;A0A140VK70;P35998	26S protease regulatory subunit 7	PSMC2	Q75L23_HUMAN Uncharacterized protein PSMC2 (Fragment) OS=Homo sapiens OX=9606 GN=PSMC2 PE=3 SV=1;C9JX88_HUMAN Proteasome 26S subunit, ATPase 2 OS=Homo sapiens OX=9606 GN=PSMC2 PE=1 SV=1;A0A140VK70_HUMAN Testis secretory sperm-binding protein Li 197a OS=Hom	4	2	2	2	6.1	45.831	21416	793.18
B7Z6Q6;A8K3S3;A0A140VKF1;Q99661;Q5JR91;Q8N5N1;B7Z7M6	Kinesin-like protein;Kinesin-like protein KIF2C	KIF2C	B7Z6Q6_HUMAN Kinesin-like protein OS=Homo sapiens OX=9606 PE=2 SV=1;A8K3S3_HUMAN Kinesin-like protein OS=Homo sapiens OX=9606 PE=2 SV=1;A0A140VKF1_HUMAN Kinesin-like protein OS=Homo sapiens OX=9606 PE=2 SV=1;KIF2C_HUMAN Kinesin-like protein KIF2C OS=Homo s	7	2	2	2	3.5	76.982	42703	1256
B3KP89;A0A142CHG9;P09471;Q8N6I9;A0A1W2PRJ7;A0A1W2PS82;H3BTM2;A0A1W2PP38;A0A1W2PP87	Guanine nucleotide-binding protein G(o) subunit alpha	GNAO1	B3KP89_HUMAN cDNA FLJ31446 fis, clone NT2NE2000909, highly similar to Guanine nucleotide-binding protein G(o) subunit alpha 1 OS=Homo sapiens OX=9606 PE=2 SV=1;A0A142CHG9_HUMAN GO2-q chimeric G-protein OS=Homo sapiens OX=9606 PE=2 SV=1;GNAO_HUMAN Guanine n	9	4	2	2	14.7	39.934	49339	2902.3
K7ENS6;Q5XLQ3;K7ERN1;B7Z2P9;B7Z6K0;A0A6Q8PG51;A0A6Q8PHJ5;A0A6Q8PGP5;A0A6Q8PFI7;A0A1B0GVY1;Q96PU5;A0A7P0Z498	E3 ubiquitin-protein ligase NEDD4-like	NEDD4L	K7ENS6_HUMAN NEDD4 like E3 ubiquitin protein ligase (Fragment) OS=Homo sapiens OX=9606 GN=NEDD4L PE=1 SV=1;Q5XLQ3_HUMAN NEDD4-2 minus WW2,3 variant (Fragment) OS=Homo sapiens OX=9606 GN=NEDD4L PE=2 SV=1;K7ERN1_HUMAN HECT-type E3 ubiquitin transferase (Frag	12	2	2	2	12	17.622	35247	7049.5
B4DGM5;B4DL52;A0A1B0GW95;Q96ST2	Protein IWS1 homolog	IWS1	B4DGM5_HUMAN cDNA FLJ53983, highly similar to IWS1 homolog OS=Homo sapiens OX=9606 PE=2 SV=1;B4DL52_HUMAN cDNA FLJ54017, highly similar to IWS1 homolog OS=Homo sapiens OX=9606 PE=2 SV=1;A0A1B0GW95_HUMAN Interacts with SUPT6H, CTD assembly factor 1 OS=Homo	4	2	2	2	4.5	82.121	21968	549.2
A0A1U9X8Y4;Q5SRT3;Q53FB0;O00299	Chloride intracellular channel protein;Chloride intracellular channel protein 1	CLIC1	A0A1U9X8Y4_HUMAN Chloride intracellular channel protein OS=Homo sapiens OX=9606 PE=3 SV=1;Q5SRT3_HUMAN Chloride intracellular channel protein OS=Homo sapiens OX=9606 GN=CLIC1 PE=2 SV=2;Q53FB0_HUMAN Chloride intracellular channel protein (Fragment) OS=Homo	4	2	2	2	14.6	26.793	107010	7133.7
B4DLE6;B4DZL0;A0A1W2PNX8;Q9H3U1	Protein unc-45 homolog A	UNC45A	B4DLE6_HUMAN cDNA FLJ52559, highly similar to Homo sapiens unc-45 homolog A (UNC45A), transcript variant 3, mRNA OS=Homo sapiens OX=9606 PE=2 SV=1;B4DZL0_HUMAN cDNA FLJ54108, highly similar to Homo sapiens smooth muscle cell associated protein-1 (SMAP-1),	4	2	2	2	8.3	35.646	54132	2706.6
Q6DCA8;A0A1W2PQ43;E9PK09;E9PQN2;E9PKI6;E9PK91;Q9NYF8;E9PJA7	Bcl-2-associated transcription factor 1	BCLAF1	Q6DCA8_HUMAN BCLAF1 protein (Fragment) OS=Homo sapiens OX=9606 GN=BCLAF1 PE=2 SV=1;A0A1W2PQ43_HUMAN BCL2 associated transcription factor 1 OS=Homo sapiens OX=9606 GN=BCLAF1 PE=1 SV=1;E9PK09_HUMAN BCL2 associated transcription factor 1 (Fragment) OS=Homo sa	8	2	2	2	3.7	77.947	59395	2199.8
A0A223PQH6;A6NEM2;P51610;Q05C05;H7C1C4	Host cell factor 1;HCF N-terminal chain 1;HCF N-terminal chain 2;HCF N-terminal chain 3;HCF N-terminal chain 4;HCF N-terminal chain 5;HCF N-terminal chain 6;HCF C-terminal chain 1;HCF C-terminal chain 2;HCF C-terminal chain 3;HCF C-terminal chain 4;HCF C-terminal chain 5;HCF C-terminal chain 6	HCFC1	A0A223PQH6_HUMAN HCFC1 OS=Homo sapiens OX=9606 PE=4 SV=1;A6NEM2_HUMAN Host cell factor C1 OS=Homo sapiens OX=9606 GN=HCFC1 PE=1 SV=2;HCFC1_HUMAN Host cell factor 1 OS=Homo sapiens OX=9606 GN=HCFC1 PE=1 SV=2;Q05C05_HUMAN HCFC1 protein (Fragment) OS=Homo sap	5	2	2	2	1.2	208.76	97678	1302.4
A0A248RGE3;Q5RKT7;B2RDW1;P62979;Q8WYN9	Ubiquitin-40S ribosomal protein S27a;Ubiquitin;40S ribosomal protein S27a	RPS27A;HEL112	A0A248RGE3_HUMAN Ubiquitin-ribosomal protein eS31 fusion protein (Fragment) OS=Homo sapiens OX=9606 PE=2 SV=1;Q5RKT7_HUMAN Ubiquitin-ribosomal protein eS31 fusion protein OS=Homo sapiens OX=9606 GN=RPS27A PE=1 SV=1;B2RDW1_HUMAN Ubiquitin-ribosomal protein	5	7	7	2	54.5	16.717	2749900	458320
A0A2R8Y765;J3QKS7;A0A2R8Y7U4;A0A2U3TZQ7;A0A2R8Y7I9;A0A2R8Y4T4;A0A2R8YES3;A0A2R8Y855;B4DGM3;Q969G3;J3QR61	SWI/SNF-related matrix-associated actin-dependent regulator of chromatin subfamily E member 1	SMARCE1	A0A2R8Y765_HUMAN SWI/SNF related, matrix associated, actin dependent regulator of chromatin, subfamily e, member 1 OS=Homo sapiens OX=9606 GN=SMARCE1 PE=1 SV=1;J3QKS7_HUMAN SWI/SNF related, matrix associated, actin dependent regulator of chromatin, subfami	11	2	2	2	10.1	32.319	40097	2227.6
Q6ZVL3;B4E244;B3KY47;A0A2R8Y5P9;Q8TF72	Protein Shroom3	SHROOM3	Q6ZVL3_HUMAN cDNA FLJ42424 fis, clone BLADE2004089, moderately similar to Mus musculus PDZ domain actin binding protein Shroom mRNA (Fragment) OS=Homo sapiens OX=9606 PE=2 SV=1;B4E244_HUMAN cDNA FLJ55531, highly similar to Homo sapiens shroom (SHRM), mRNA	5	2	2	2	2.8	87.857	453010	10067
P43246;B4DL39;A0A2R8Y6P0;E9PHA6;A0A2R8YFH0;Q53GS1;Q53FK0;V9H019;B4DSB9;Q53RU4;A0A2R8Y7S8;V9H068;V9H023;V9H0D5;A0A2R8YG02;V9H0B2;B4DN49;Q0ZAJ1	DNA mismatch repair protein Msh2	MSH2	MSH2_HUMAN DNA mismatch repair protein Msh2 OS=Homo sapiens OX=9606 GN=MSH2 PE=1 SV=1;B4DL39_HUMAN DNA mismatch repair protein Msh2 OS=Homo sapiens OX=9606 PE=2 SV=1;A0A2R8Y6P0_HUMAN DNA mismatch repair protein OS=Homo sapiens OX=9606 GN=MSH2 PE=1 SV=1;E9P	18	2	2	2	3.3	104.74	50464	1121.4
E5RH77;A0A2R8Y811;P62263;A4D1M5	40S ribosomal protein S14	RPS14;LOC401404	E5RH77_HUMAN Ribosomal protein S14 OS=Homo sapiens OX=9606 GN=RPS14 PE=1 SV=1;A0A2R8Y811_HUMAN Ribosomal protein S14 (Fragment) OS=Homo sapiens OX=9606 GN=RPS14 PE=1 SV=1;RS14_HUMAN Small ribosomal subunit protein uS11 OS=Homo sapiens OX=9606 GN=RPS14 PE=1	4	2	2	2	20.9	14.295	50826	16942
A0A2R8Y851;P62273;A0A2R8Y6P7;A0A087WTT6	40S ribosomal protein S29	RPS29	A0A2R8Y851_HUMAN Small ribosomal subunit protein uS14 OS=Homo sapiens OX=9606 GN=RPS29 PE=1 SV=1;RS29_HUMAN Small ribosomal subunit protein uS14 OS=Homo sapiens OX=9606 GN=RPS29 PE=1 SV=2;A0A2R8Y6P7_HUMAN Small ribosomal subunit protein uS14 (Fragment) OS=	4	2	2	2	20.7	10.256	306580	76644
A0A3Q8TLE1;A0A3G2LMK5;A0A3G2LMK3;A0A3G2LMJ8;E9PNW4;A0A2U3TZL5;Q6FHM9;P13987;H0YET2;A0A3G2LMK2	CD59 glycoprotein	CD59	A0A3Q8TLE1_HUMAN CD59 blood group antigen variant (Fragment) OS=Homo sapiens OX=9606 GN=CD59 PE=4 SV=1;A0A3G2LMK5_HUMAN CD59 blood group antigen (Fragment) OS=Homo sapiens OX=9606 PE=4 SV=1;A0A3G2LMK3_HUMAN CD59 blood group antigen (Fragment) OS=Homo sapie	10	2	2	2	31	8.2984	260050	65012
A0A2X0SFD0;A0A804HK06;A7KAX9;G3V174;Q86T64	Rho GTPase-activating protein 32	ARHGAP32;DKFZp451F1115	A0A2X0SFD0_HUMAN ARHGAP32 (Fragment) OS=Homo sapiens OX=9606 GN=ARHGAP32 PE=3 SV=1;A0A804HK06_HUMAN Rho GTPase activating protein 32 OS=Homo sapiens OX=9606 GN=ARHGAP32 PE=1 SV=1;RHG32_HUMAN Rho GTPase-activating protein 32 OS=Homo sapiens OX=9606 GN=ARHGA	5	2	2	2	1.3	230.75	40483	408.92
A0A2X0SFG4;Q8TER5;G3V485;G3V3N2;Q86TR4;G3V5C1	Rho guanine nucleotide exchange factor 40	ARHGEF40	A0A2X0SFG4_HUMAN ARHGEF40 (Fragment) OS=Homo sapiens OX=9606 GN=ARHGEF40 PE=4 SV=1;ARH40_HUMAN Rho guanine nucleotide exchange factor 40 OS=Homo sapiens OX=9606 GN=ARHGEF40 PE=1 SV=3;G3V485_HUMAN Rho guanine nucleotide exchange factor 40 OS=Homo sapiens OX	6	2	2	2	2.1	164.88	19637	280.53
A0A9L9PXQ2;A0A2X0SFL7;A0A9L9PXS4;Q9P227;A0A087WZ73;A0A087WTU4	Rho GTPase-activating protein 23	ARHGAP23	A0A9L9PXQ2_HUMAN Rho GTPase activating protein 23 OS=Homo sapiens OX=9606 GN=ARHGAP23 PE=1 SV=1;A0A2X0SFL7_HUMAN ARHGAP23 (Fragment) OS=Homo sapiens OX=9606 GN=ARHGAP23 PE=4 SV=1;A0A9L9PXS4_HUMAN Rho GTPase activating protein 23 OS=Homo sapiens OX=9606 GN=	6	2	2	2	1.6	160.32	32290	384.4
P54652;A0A384MDT7;B3KUS2	Heat shock-related 70 kDa protein 2	HSPA2	HSP72_HUMAN Heat shock-related 70 kDa protein 2 OS=Homo sapiens OX=9606 GN=HSPA2 PE=1 SV=1;A0A384MDT7_HUMAN Epididymis secretory sperm binding protein OS=Homo sapiens OX=9606 PE=2 SV=1	3	7	2	2	11.6	70.02	77283	2208.1
A0A384ME16;Q6ICN0;B3KR50;B0LPF3;P62993;J3KT38	Growth factor receptor-bound protein 2	GRB2	A0A384ME16_HUMAN Epididymis secretory sperm binding protein (Fragment) OS=Homo sapiens OX=9606 PE=2 SV=1;Q6ICN0_HUMAN GRB2 protein (Fragment) OS=Homo sapiens OX=9606 GN=GRB2 PE=2 SV=1;B3KR50_HUMAN cDNA FLJ33691 fis, clone BRAWH2002976, highly similar to GR	6	2	2	2	9.8	24.946	52071	3719.3
P14543;A0A384MR25;B4DM05	Nidogen-1	NID1	NID1_HUMAN Nidogen-1 OS=Homo sapiens OX=9606 GN=NID1 PE=1 SV=3;A0A384MR25_HUMAN Epididymis secretory sperm binding protein OS=Homo sapiens OX=9606 PE=2 SV=1;B4DM05_HUMAN cDNA FLJ51241, highly similar to Nidogen-1 OS=Homo sapiens OX=9606 PE=2 SV=1	3	2	2	2	2.2	136.38	33245	627.27
X6RJP6;A0A384MTL2;P37802	Transgelin-2	TAGLN2	X6RJP6_HUMAN Transgelin 2 (Fragment) OS=Homo sapiens OX=9606 GN=TAGLN2 PE=1 SV=1;A0A384MTL2_HUMAN Transgelin OS=Homo sapiens OX=9606 PE=2 SV=1;TAGL2_HUMAN Transgelin-2 OS=Homo sapiens OX=9606 GN=TAGLN2 PE=1 SV=3	3	2	2	2	13.4	21.086	85572	7131
F8VXH9;B4DRD7;H3BRU6;B4DLC0;F8VZX2;A0A384N6B9;Q15366;F8W0G4;F8W1G6;F8VRH0	Poly(rC)-binding protein 2	PCBP2	F8VXH9_HUMAN Poly(rC) binding protein 2 (Fragment) OS=Homo sapiens OX=9606 GN=PCBP2 PE=1 SV=1;B4DRD7_HUMAN cDNA FLJ54752, highly similar to Poly(rC)-binding protein 2 OS=Homo sapiens OX=9606 PE=2 SV=1;H3BRU6_HUMAN Poly(rC) binding protein 2 (Fragment) OS=H	10	2	2	2	18.1	16.997	325020	36113
P49720;A0A384NL22;A0A087WUL2	Proteasome subunit beta type-3	PSMB3	PSB3_HUMAN Proteasome subunit beta type-3 OS=Homo sapiens OX=9606 GN=PSMB3 PE=1 SV=2;A0A384NL22_HUMAN Proteasome subunit beta OS=Homo sapiens OX=9606 GN=PSMB3 PE=2 SV=1;A0A087WUL2_HUMAN Proteasome subunit beta type-3 (Fragment) OS=Homo sapiens OX=9606 GN=P	3	2	2	2	15.1	22.949	87423	9713.7
A0A384NPU5;Q15084	Protein disulfide-isomerase A6	PDIA6	A0A384NPU5_HUMAN Protein disulfide-isomerase A6 OS=Homo sapiens OX=9606 PE=2 SV=1;PDIA6_HUMAN Protein disulfide-isomerase A6 OS=Homo sapiens OX=9606 GN=PDIA6 PE=1 SV=1	2	2	2	2	7	48.121	77863	4580.2
B7Z4L7;Q6N037;Q7Z3L0;Q6MZY7;B4DRA0;B4DLM0;B3KWX7;Q68DD9;B4E1M7;A0A384NQ03;Q14498;A0A087X122;A0A0U1RQW2;A0A0U1RQH7;H0Y4X3;G3XAC6	RNA-binding protein 39	DKFZp686A11192;DKFZp781I1140;DKFZp686C17209;DKFZp781C0423;RBM39	B7Z4L7_HUMAN cDNA FLJ59035, highly similar to RNA-binding region-containing protein 2 OS=Homo sapiens OX=9606 PE=2 SV=1;Q6N037_HUMAN RNA-binding region (RNP1, RRM) containing 2, isoform CRA_d OS=Homo sapiens OX=9606 GN=DKFZp686A11192 PE=2 SV=1;Q7Z3L0_HUMAN	16	2	2	2	8	36.464	23888	1405.2
R4GMT0;B4DM97;A0A384NQ21;P61163;A0A1B0GVS3;B4DMT4;B4DXP9;P42025	Alpha-centractin;Beta-centractin	ACTR1A;ACTR1B	R4GMT0_HUMAN Actin related protein 1A OS=Homo sapiens OX=9606 GN=ACTR1A PE=1 SV=1;B4DM97_HUMAN cDNA FLJ55002, highly similar to Alpha-centractin OS=Homo sapiens OX=9606 PE=2 SV=1;A0A384NQ21_HUMAN Epididymis secretory sperm binding protein OS=Homo sapiens O	8	2	2	2	8.1	37.433	62007	3444.8
A9LSU1;A0A3B3ISV3;A0A6G9EL94;Q59F15;P02462;A0A0A0U994;A7MBN3;P29400	Collagen alpha-1(IV) chain;Arresten;Collagen alpha-5(IV) chain	COL4A1;COL4A5	A9LSU1_HUMAN Type IV collagen alpha 1 (Fragment) OS=Homo sapiens OX=9606 PE=2 SV=1;A0A3B3ISV3_HUMAN Collagen type IV alpha 1 chain (Fragment) OS=Homo sapiens OX=9606 GN=COL4A1 PE=1 SV=1;A0A6G9EL94_HUMAN COL4A1s OS=Homo sapiens OX=9606 PE=2 SV=1;Q59F15_HUMA	8	2	2	2	12.7	25.331	35725	3969.4
A0A669KBH3;A0A3F2YNY5;A0A0J9YW81;Q9H2S1	Small conductance calcium-activated potassium channel protein 2	KCNN2	A0A669KBH3_HUMAN Potassium calcium-activated channel subfamily N member 2 OS=Homo sapiens OX=9606 GN=KCNN2 PE=1 SV=1;A0A3F2YNY5_HUMAN Potassium calcium-activated channel subfamily N member 2 OS=Homo sapiens OX=9606 GN=KCNN2 PE=1 SV=1;A0A0J9YW81_HUMAN Potas	4	2	2	2	4.3	86.302	31469	925.56
Q6WCQ1;A0A494BZV2;U6FSN9;J3KSW8;Q8N236;H0Y2S9;Q9Y6X7;H0Y7E2;H7C3G6;J3KSK7;Q5ZEZ6;J3QRL2;A8CGI0;A8CGI1;Q96EE5;A0A1W2PPU9;K7EL39	Myosin phosphatase Rho-interacting protein;Tyrosine-protein kinase receptor	MPRIP;Mprip-Ntrk1 fusion gene	MPRIP_HUMAN Myosin phosphatase Rho-interacting protein OS=Homo sapiens OX=9606 GN=MPRIP PE=1 SV=3;A0A494BZV2_HUMAN Myosin phosphatase Rho interacting protein OS=Homo sapiens OX=9606 GN=MPRIP PE=1 SV=1;U6FSN9_HUMAN Tyrosine-protein kinase receptor OS=Homo s	17	22	22	2	29.1	116.53	2767300	45365
Q59HC1;E9PEM5;A0A494C1L5;A0A494BZW2;P50851;B3KVI6;A0A8V8TM79;B3KVG9;A0A0D9SF28;B3KXQ8;Q6N008;A0A494C0R9;A0A8I5KSX3;A0A8I5QKR1;Q5T321;Q8NFP9	Lipopolysaccharide-responsive and beige-like anchor protein;Neurobeachin	LRBA;NBEA;DKFZp686I03263	Q59HC1_HUMAN Beige-like protein variant (Fragment) OS=Homo sapiens OX=9606 PE=2 SV=1;E9PEM5_HUMAN LPS responsive beige-like anchor protein OS=Homo sapiens OX=9606 GN=LRBA PE=1 SV=1;A0A494C1L5_HUMAN LPS responsive beige-like anchor protein OS=Homo sapiens O	16	2	2	2	1.7	166.86	24000	342.86
A0A494C1A5;O75643;Q5ZF01;A4FU77	U5 small nuclear ribonucleoprotein 200 kDa helicase	SNRNP200;ASCC3L1	A0A494C1A5_HUMAN U5 small nuclear ribonucleoprotein 200 kDa helicase (Fragment) OS=Homo sapiens OX=9606 GN=SNRNP200 PE=1 SV=1;U520_HUMAN U5 small nuclear ribonucleoprotein 200 kDa helicase OS=Homo sapiens OX=9606 GN=SNRNP200 PE=1 SV=2;Q5ZF01_HUMAN Activati	4	2	2	2	2.5	157.65	19091	241.66
A0A494C1L1;Q14739;B4E0Z3;C9JXK0	Lamin-B receptor	LBR	A0A494C1L1_HUMAN Delta(14)-sterol reductase LBR OS=Homo sapiens OX=9606 GN=LBR PE=1 SV=1;LBR_HUMAN Delta(14)-sterol reductase LBR OS=Homo sapiens OX=9606 GN=LBR PE=1 SV=2;B4E0Z3_HUMAN cDNA FLJ52178, highly similar to Lamin-B receptor OS=Homo sapiens OX=960	4	2	2	2	7.3	46.925	48974	2720.8
H0Y9R3;B4DRF0;A0A7I2YQL3;A0A7P0SXD0;A0A7I2YQQ9;A0A499FIZ0;Q9H7D7;A0A994J7J9	WD repeat-containing protein 26	WDR26	H0Y9R3_HUMAN WD repeat domain 26 (Fragment) OS=Homo sapiens OX=9606 GN=WDR26 PE=1 SV=1;B4DRF0_HUMAN cDNA FLJ56418, highly similar to WD repeat protein 26 OS=Homo sapiens OX=9606 PE=2 SV=1;A0A7I2YQL3_HUMAN WD repeat domain 26 (Fragment) OS=Homo sapiens OX=9	8	2	2	2	9.2	33.135	41231	3435.9
A0A7P0T8C6;A0A514C937;A8K9U6;C9J6P4;Q7Z2W4;Q05DV5	Zinc finger CCCH-type antiviral protein 1	ZC3HAV1	A0A7P0T8C6_HUMAN Zinc finger CCCH-type containing, antiviral 1 OS=Homo sapiens OX=9606 GN=ZC3HAV1 PE=1 SV=1;A0A514C937_HUMAN Zinc finger CCCH-type antiviral protein 1 isoform 4 OS=Homo sapiens OX=9606 GN=ZC3HAV1 PE=2 SV=1;A8K9U6_HUMAN cDNA FLJ76121, highly	6	2	2	2	3.6	85.195	41125	874.99
A0A590UJK4;A0A590UK01;A0A590UJP7;Q59GY3;V9HVZ0;A8K588;A0A590UK80;Q13247;A0A0D9SEM4;Q53F45;Q59EF5;A8K644;Q08170	Serine/arginine-rich splicing factor 6;Serine/arginine-rich splicing factor 4	HEL-S-91;SRSF6;SRSF4;SFRS4	A0A590UJK4_HUMAN Serine and arginine rich splicing factor 6 OS=Homo sapiens OX=9606 GN=SRSF6 PE=1 SV=1;A0A590UK01_HUMAN Serine and arginine rich splicing factor 6 OS=Homo sapiens OX=9606 GN=SRSF6 PE=1 SV=1;A0A590UJP7_HUMAN Serine and arginine rich splicing	13	2	2	2	8.4	26.306	86861	7238.4
A0A9L9PXJ6;A0A9L9PXW5;A0A9L9PXW9;A0A9L9PXB9;A0A9L9PYD2;A0A5F9ZHN7;Q9NTJ5;A0A9L9PYD8;A0A9L9PXY7;A0A9L9PXZ2;A0A9L9PXW1;A0A9L9PXC7;F8WDN7;A0A9L9PXK1;E9PGZ4;B4DVV3	Phosphatidylinositide phosphatase SAC1	SACM1L	A0A9L9PXJ6_HUMAN SAC1 like phosphatidylinositide phosphatase OS=Homo sapiens OX=9606 GN=SACM1L PE=1 SV=1;A0A9L9PXW5_HUMAN SAC1 like phosphatidylinositide phosphatase OS=Homo sapiens OX=9606 GN=SACM1L PE=1 SV=1;A0A9L9PXW9_HUMAN SAC1 like phosphatidylinositi	16	2	2	2	5.7	42.221	18502	740.08
A0A8Q3SIN5;V9GYM8;A0A5F9ZI21;Q92974;V9GZ14;V9GYF0;B4DJ49;B7Z977	Rho guanine nucleotide exchange factor 2	ARHGEF2	A0A8Q3SIN5_HUMAN Rho guanine nucleotide exchange factor 2 OS=Homo sapiens OX=9606 GN=ARHGEF2 PE=1 SV=1;V9GYM8_HUMAN Rho guanine nucleotide exchange factor 2 OS=Homo sapiens OX=9606 GN=ARHGEF2 PE=1 SV=1;A0A5F9ZI21_HUMAN Rho guanine nucleotide exchange facto	8	2	2	2	3.6	111.49	56339	1006.1
H0Y2N6;J3QQI9;B0QY36;H0Y645;B0QY35;B0QY34;B4E0G1;A0A669KBC0;Q5U045;Q53EZ1;B3KRV2;H7BYT1;P48730;P49674;B4DIJ9;Q59FJ7	Casein kinase I isoform delta;Casein kinase I isoform epsilon	CSNK1D;CSNK1E	H0Y2N6_HUMAN Casein kinase 1 delta (Fragment) OS=Homo sapiens OX=9606 GN=CSNK1D PE=4 SV=1;J3QQI9_HUMAN Casein kinase 1 delta (Fragment) OS=Homo sapiens OX=9606 GN=CSNK1D PE=4 SV=1;B0QY36_HUMAN Casein kinase 1 epsilon (Fragment) OS=Homo sapiens OX=9606 GN=C	16	2	2	2	20.8	13.677	131770	18825
F5H2X1;B7Z7T5;H3BND8;B7Z855;B7ZAX6;Q6U8A4;A0A669KBL1;Q93009;H3BRA2;B7Z842	Ubiquitin carboxyl-terminal hydrolase;Ubiquitin carboxyl-terminal hydrolase 7	USP7	F5H2X1_HUMAN Ubiquitin carboxyl-terminal hydrolase OS=Homo sapiens OX=9606 GN=USP7 PE=1 SV=1;B7Z7T5_HUMAN Ubiquitin carboxyl-terminal hydrolase OS=Homo sapiens OX=9606 PE=2 SV=1;H3BND8_HUMAN Ubiquitin carboxyl-terminal hydrolase (Fragment) OS=Homo sapiens	10	2	2	2	6.9	58.566	33109	1103.6
A0A6I8PRN4;A0A6I8PTT9;Q06210	Glutamine--fructose-6-phosphate aminotransferase [isomerizing] 1	GFPT1	A0A6I8PRN4_HUMAN glutamine--fructose-6-phosphate transaminase (isomerizing) OS=Homo sapiens OX=9606 GN=GFPT1 PE=1 SV=1;A0A6I8PTT9_HUMAN glutamine--fructose-6-phosphate transaminase (isomerizing) OS=Homo sapiens OX=9606 GN=GFPT1 PE=1 SV=1;GFPT1_HUMAN Glutam	3	2	2	2	6.1	68.541	47940	1295.7
Q9NXR1;I3L3G9;I3L522;A0A6Q8PEY3;X5DP35;X5DR54;A0A6Q8PGV6;I3L2R3;I3L533;I3L2R9;A0A0J9YY14;A0A6Q8PG46;A0A0J9YYF5;J3QRZ1;I3L2S8;A0A6Q8PHH1;I3L2T8;J3QSD2	Nuclear distribution protein nudE homolog 1	NDE1	NDE1_HUMAN Nuclear distribution protein nudE homolog 1 OS=Homo sapiens OX=9606 GN=NDE1 PE=1 SV=3;I3L3G9_HUMAN NudE neurodevelopment protein 1 (Fragment) OS=Homo sapiens OX=9606 GN=NDE1 PE=1 SV=2;I3L522_HUMAN NudE neurodevelopment protein 1 OS=Homo sapiens	18	3	3	2	12.2	37.72	121370	4854.9
Q92734;A0A6Q8PG00;A0A6Q8PFY7;Q7Z426;A0A6Q8PF40;Q05BK6;A0A6Q8PGS4;A0A6Q8PG04;A0A6Q8PH27;A0A6Q8PH89;A0A6Q8PFC4;C9JJP5;Q8TDJ5;C9JUE0;Q7Z427;A0A6Q8PF51;C9JTY3	Protein TFG;Tyrosine-protein kinase receptor	TFG;TFG/ALK fusion	TFG_HUMAN Protein TFG OS=Homo sapiens OX=9606 GN=TFG PE=1 SV=2;A0A6Q8PG00_HUMAN Trafficking from ER to golgi regulator OS=Homo sapiens OX=9606 GN=TFG PE=1 SV=1;A0A6Q8PFY7_HUMAN Trafficking from ER to golgi regulator OS=Homo sapiens OX=9606 GN=TFG PE=1 SV=1	17	2	2	2	9	43.447	58817	4201.2
D6R9M0;B0AZS5;A0A6Q8PGH7;A0A6Q8PFA6;A0A6Q8PG37;A0A6Q8PH57;B4DM85;O00139;A0A6Q8PGG1	Kinesin-like protein;Kinesin-like protein KIF2A	KIF2A	D6R9M0_HUMAN Kinesin-like protein OS=Homo sapiens OX=9606 GN=KIF2A PE=1 SV=2;B0AZS5_HUMAN Kinesin-like protein OS=Homo sapiens OX=9606 PE=2 SV=1;A0A6Q8PGH7_HUMAN Kinesin-like protein (Fragment) OS=Homo sapiens OX=9606 GN=KIF2A PE=1 SV=1;A0A6Q8PFA6_HUMAN Ki	9	2	2	2	3.9	58.632	39632	1415.4
A0A6Q8PFK8;V9HW43;A0A6Q8PGK1;P04792;C9J3N8;A0A8E9ZT92;A0A6Q8PFE7;A0A6Q8PF43;A0A6Q8PHJ6;A0A6Q8PHA6;A0A6Q8PH65;B4DL87;A0A6Q8PGY2	Heat shock protein beta-1	HEL-S-102;HSPB1	A0A6Q8PFK8_HUMAN Heat shock protein family B (small) member 1 OS=Homo sapiens OX=9606 GN=HSPB1 PE=1 SV=1;V9HW43_HUMAN Heat shock protein beta-1 OS=Homo sapiens OX=9606 GN=HEL-S-102 PE=2 SV=1;A0A6Q8PGK1_HUMAN Heat shock protein beta-1 OS=Homo sapiens OX=960	13	2	2	2	13.6	21.882	29042	2074.4
A0A6Q8PFZ6;H7C443;A0A6Q8PHI7;A0A6Q8PGW4;A0A6Q8PGI6;A0A6Q8PGA8;A0A6Q8PHH9;A0A6Q8PGZ8;P41250	Glycine--tRNA ligase	GARS	A0A6Q8PFZ6_HUMAN Glycine--tRNA ligase OS=Homo sapiens OX=9606 GN=GARS1 PE=1 SV=1;H7C443_HUMAN Glycine--tRNA ligase OS=Homo sapiens OX=9606 GN=GARS1 PE=1 SV=2;A0A6Q8PHI7_HUMAN Glycine--tRNA ligase OS=Homo sapiens OX=9606 GN=GARS1 PE=1 SV=1;A0A6Q8PGW4_HUMAN	9	2	2	2	5.7	61.121	33673	1161.1
A0A994J4J6;A0A994J755;C9JLD7;H7C1L9;A0A994J4J0;A0A994J569;A0A6Q8PHK0;A0A6Q8PGG9;Q14669;H7C2Y1;A0A994J4S0	E3 ubiquitin-protein ligase TRIP12	TRIP12	A0A994J4J6_HUMAN E3 ubiquitin-protein ligase (Fragment) OS=Homo sapiens OX=9606 GN=TRIP12 PE=1 SV=1;A0A994J755_HUMAN E3 ubiquitin-protein ligase OS=Homo sapiens OX=9606 GN=TRIP12 PE=1 SV=1;C9JLD7_HUMAN E3 ubiquitin-protein ligase OS=Homo sapiens OX=9606 GN	11	2	2	2	1.4	196.05	24262	288.84
F8VZJ2;A0A7I2V2K5;H0YHX9;A0A7I2V473;Q13765;E9PAV3;F8VZ58;A8K6N6;F8VNW4;B4DDI8;F8W0W4;Q9BZK3	Nascent polypeptide-associated complex subunit alpha;Nascent polypeptide-associated complex subunit alpha, muscle-specific form;Putative nascent polypeptide-associated complex subunit alpha-like protein	NACA;NACAP1	F8VZJ2_HUMAN Nascent polypeptide associated complex subunit alpha OS=Homo sapiens OX=9606 GN=NACA PE=1 SV=1;A0A7I2V2K5_HUMAN Nascent polypeptide associated complex subunit alpha OS=Homo sapiens OX=9606 GN=NACA PE=1 SV=1;H0YHX9_HUMAN Nascent polypeptide ass	12	2	2	2	20.6	15.016	59368	9894.6
Q13347;A0A7I2YQT9;A0A7I2YQI6;A0A7I2V613;A0A7I2YQF8;A0A7I2V607;A0A7I2V3N2;A0A7I2V2M3;Q5U0F4;Q53HU7;A0A7I2V3U3;A0A7P0MRT9;A0A7I2V640;A0A7I2V685;A0A7I2YQC8;A0A7I2YQU2;A0A7I2V5V8;Q5TFK1;A0A7I2V4S8;A0A7I2V3K6;A0A7I2YQP9;A0A7I2YQI2;A0A7I2YQX4;A0A7I2V4C2;A0A7I2V391;A0A7I2YQN1;A0A7I2V5E4;A0A7I2V3T4;A0A7I2V415	Eukaryotic translation initiation factor 3 subunit I	EIF3I	EIF3I_HUMAN Eukaryotic translation initiation factor 3 subunit I OS=Homo sapiens OX=9606 GN=EIF3I PE=1 SV=1;A0A7I2YQT9_HUMAN Eukaryotic translation initiation factor 3 subunit I OS=Homo sapiens OX=9606 GN=EIF3I PE=1 SV=1;A0A7I2YQI6_HUMAN Eukaryotic transla	29	2	2	2	7.1	36.501	20777	1093.5
B7Z1H4;B7Z4B2;A0A7I2V389;E9PLK3;B7Z899;A0A7I2V3W8;P55786;A0A7I2V5D4;H0YDG0;B7Z1V9;B3KTP2;A0A8V8TQ95;B3KU93	Puromycin-sensitive aminopeptidase	NPEPPS	B7Z1H4_HUMAN cDNA FLJ56052, highly similar to Puromycin-sensitive aminopeptidase OS=Homo sapiens OX=9606 PE=2 SV=1;B7Z4B2_HUMAN Aminopeptidase OS=Homo sapiens OX=9606 PE=2 SV=1;A0A7I2V389_HUMAN Aminopeptidase OS=Homo sapiens OX=9606 GN=NPEPPS PE=1 SV=1;E9P	13	2	2	2	6.8	68.055	37857	1261.9
Q8IWR8;J3QR09;J3KTE4;Q53G49;A0A7I2YQG2;P84098	Ribosomal protein L19;60S ribosomal protein L19	RPL19	Q8IWR8_HUMAN Large ribosomal subunit protein eL19 (Fragment) OS=Homo sapiens OX=9606 PE=2 SV=1;J3QR09_HUMAN Ribosomal protein L19 OS=Homo sapiens OX=9606 GN=RPL19 PE=1 SV=1;J3KTE4_HUMAN Ribosomal protein L19 OS=Homo sapiens OX=9606 GN=RPL19 PE=1 SV=1;Q53G4	6	2	2	2	9.8	20.819	110720	22144
A0A7P0S5H5;P60866;E5RIP1;E5RJX2;G3XAN0	40S ribosomal protein S20	RPS20	A0A7P0S5H5_HUMAN Small ribosomal subunit protein uS10 (Fragment) OS=Homo sapiens OX=9606 GN=RPS20 PE=1 SV=1;RS20_HUMAN Small ribosomal subunit protein uS10 OS=Homo sapiens OX=9606 GN=RPS20 PE=1 SV=1;E5RIP1_HUMAN Ribosomal protein S20 OS=Homo sapiens OX=960	5	2	2	2	16.9	15.312	654590	130920
B4DSA8;A0A7P0TB30;A0A7P0T965;A0A7P0T870;F5GY55;B7Z2A1;A0A7P0Z4B9;Q16531;A0A7P0TAX4;F5GZY8;F5H198;A0A7P0Z4L2;F5GWI0;B4DZP5;A0A7P0Z3Z5;A0A7P0TAK7	DNA damage-binding protein 1	DDB1	B4DSA8_HUMAN DNA damage-binding protein 1 OS=Homo sapiens OX=9606 PE=2 SV=1;A0A7P0TB30_HUMAN DNA damage-binding protein 1 OS=Homo sapiens OX=9606 GN=DDB1 PE=1 SV=1;A0A7P0T965_HUMAN DNA damage-binding protein 1 OS=Homo sapiens OX=9606 GN=DDB1 PE=1 SV=1;A0A7	16	2	2	2	2.5	111.96	17425	355.62
Q9NXE4;A0A7P0T9J6;A0A7P0TB24;A0A7P0T8J0;H7C1Q6;B4E0T5;A0A7P0Z453;A0A7P0TB44;C9J647;B4DTS0;H7C0W5;H7C2J2;B4DEV6;H7C235;B4E3P9;B4E0A6;A0A7P0TAZ0	Sphingomyelin phosphodiesterase 4	SMPD4	NSMA3_HUMAN Sphingomyelin phosphodiesterase 4 OS=Homo sapiens OX=9606 GN=SMPD4 PE=1 SV=3;A0A7P0T9J6_HUMAN Sphingomyelin phosphodiesterase 4 OS=Homo sapiens OX=9606 GN=SMPD4 PE=1 SV=1;A0A7P0TB24_HUMAN Sphingomyelin phosphodiesterase 4 OS=Homo sapiens OX=960	17	2	2	2	3.2	97.809	34361	746.98
Q9NZJ4;A0A804HIQ1;A0A804HJS2	Sacsin	SACS	SACS_HUMAN Sacsin OS=Homo sapiens OX=9606 GN=SACS PE=1 SV=2;A0A804HIQ1_HUMAN Sacsin molecular chaperone OS=Homo sapiens OX=9606 GN=SACS PE=1 SV=1;A0A804HJS2_HUMAN Sacsin molecular chaperone OS=Homo sapiens OX=9606 GN=SACS PE=1 SV=1	3	2	2	2	0.5	521.12	14617	57.098
A0A804HKX7;A0A804HJL6;Q9BT22;A0A804HHW1;K7EPU3;A0A804HJE3;A0A804HKU4;A0A804HKK4;A0A804HIG6;A0A804HJQ1;A0A804HLB7	Chitobiosyldiphosphodolichol beta-mannosyltransferase	ALG1	A0A804HKX7_HUMAN ALG1 chitobiosyldiphosphodolichol beta-mannosyltransferase OS=Homo sapiens OX=9606 GN=ALG1 PE=1 SV=1;A0A804HJL6_HUMAN ALG1 chitobiosyldiphosphodolichol beta-mannosyltransferase OS=Homo sapiens OX=9606 GN=ALG1 PE=1 SV=1;ALG1_HUMAN Chitobios	11	2	2	2	8	48.055	31872	1593.6
P23229;A0A8C8KBL6;C9JXX7	Integrin alpha-6;Integrin alpha-6 heavy chain;Integrin alpha-6 light chain;Processed integrin alpha-6	ITGA6	ITA6_HUMAN Integrin alpha-6 OS=Homo sapiens OX=9606 GN=ITGA6 PE=1 SV=5;A0A8C8KBL6_HUMAN Integrin subunit alpha 6 OS=Homo sapiens OX=9606 GN=ITGA6 PE=1 SV=1;C9JXX7_HUMAN Integrin subunit alpha 6 (Fragment) OS=Homo sapiens OX=9606 GN=ITGA6 PE=1 SV=1	3	2	2	2	2.7	126.6	48205	803.42
E9PH82;A0A8I5KR56;A0A8I5QKV5;A0A8I5KZA5;I6L9E8;Q8NCA5;A0A8I5KX90;A0A8I5KXK5;Q05CT2;B4DT23;B4DY25	Protein FAM98A	FAM98A	E9PH82_HUMAN Family with sequence similarity 98 member A OS=Homo sapiens OX=9606 GN=FAM98A PE=1 SV=1;A0A8I5KR56_HUMAN Family with sequence similarity 98 member A OS=Homo sapiens OX=9606 GN=FAM98A PE=1 SV=1;A0A8I5QKV5_HUMAN Family with sequence similarity 9	11	2	2	2	8	34.431	39942	2496.4
B3KNG8;A0A8I5KWJ9;A0A8I5QJC9;A0A8I5KY07;A0A8I5KSQ5;A0A8I5KRP1;A0A8I5KRK1;A0A8I5KYQ0;A0A8I5KZB3;Q9H2M9	Rab3 GTPase-activating protein non-catalytic subunit	RAB3GAP2	B3KNG8_HUMAN cDNA FLJ14579 fis, clone NT2RM4001203, highly similar to Rab3 GTPase-activating protein non-catalytic subunit OS=Homo sapiens OX=9606 PE=2 SV=1;A0A8I5KWJ9_HUMAN RAB3 GTPase activating non-catalytic protein subunit 2 OS=Homo sapiens OX=9606 GN=	10	2	2	2	4.4	71.558	18440	682.97
E9PKK4;G3V1A9;A0A8I5KT00;P42695;A0A8I5QKW0	Condensin-2 complex subunit D3	NCAPD3	E9PKK4_HUMAN Non-SMC condensin II complex subunit D3 OS=Homo sapiens OX=9606 GN=NCAPD3 PE=1 SV=1;G3V1A9_HUMAN Condensin-2 complex subunit D3 OS=Homo sapiens OX=9606 GN=NCAPD3 PE=1 SV=1;A0A8I5KT00_HUMAN Condensin-2 complex subunit D3 OS=Homo sapiens OX=9606	5	2	2	2	3.2	94.557	22057	630.2
A0A8I5QKQ8;A0A8I5KUM4;Q6NUL7;O15269;Q59EQ4	Serine palmitoyltransferase 1	SPTLC1	A0A8I5QKQ8_HUMAN Serine palmitoyltransferase long chain base subunit 1 OS=Homo sapiens OX=9606 GN=SPTLC1 PE=1 SV=1;A0A8I5KUM4_HUMAN Serine palmitoyltransferase long chain base subunit 1 OS=Homo sapiens OX=9606 GN=SPTLC1 PE=1 SV=1;Q6NUL7_HUMAN SPTLC1 protei	5	2	2	2	3.9	55.143	24525	1114.8
A0A8I5KYF5;A0A8I5QJR7;A0A8I5KVV1;Q8TA92;Q9Y4W6;Q658U5;K7EP56	AFG3-like protein 2	AFG3L2;DKFZp666D103	A0A8I5KYF5_HUMAN AFG3 like matrix AAA peptidase subunit 2 OS=Homo sapiens OX=9606 GN=AFG3L2 PE=1 SV=1;A0A8I5QJR7_HUMAN AFG3 like matrix AAA peptidase subunit 2 OS=Homo sapiens OX=9606 GN=AFG3L2 PE=1 SV=1;A0A8I5KVV1_HUMAN AFG3 like matrix AAA peptidase subu	7	2	2	2	4.8	61.913	27215	1008
G3V198;A0A8V8NBT1;Q12769;E9PR16	Nuclear pore complex protein Nup160	NUP160	G3V198_HUMAN Nucleoporin 160 (Fragment) OS=Homo sapiens OX=9606 GN=NUP160 PE=1 SV=2;A0A8V8NBT1_HUMAN Nucleoporin 160 OS=Homo sapiens OX=9606 GN=NUP160 PE=1 SV=1;NU160_HUMAN Nuclear pore complex protein Nup160 OS=Homo sapiens OX=9606 GN=NUP160 PE=1 SV=3;E9P	4	2	2	2	1.8	148.86	36227	670.87
Q6PJT4;P26038;V9HWC0;A0A8V8TKR9;Q05CU6;B0YJ88;A0A2R8Y7M3;B7Z2S7;Q9UJU1;P35241;Q6PKD3;Q9UK20;Q9UJZ6;Q9UJZ2;A0A2R8Y5S7;Q9UJZ7;Q9UJZ8;V9GZ54	Moesin;Radixin	MSN;HEL70;RDX;VIL2	Q6PJT4_HUMAN MSN protein (Fragment) OS=Homo sapiens OX=9606 GN=MSN PE=2 SV=1;MOES_HUMAN Moesin OS=Homo sapiens OX=9606 GN=MSN PE=1 SV=3;V9HWC0_HUMAN Epididymis luminal protein 70 OS=Homo sapiens OX=9606 GN=HEL70 PE=2 SV=1;A0A8V8TKR9_HUMAN Moesin OS=Homo sa	18	5	2	2	19.8	38.827	61425	3232.9
P78368;A0A8V8TKT3;K7ESB6;A0A0U1RQY7;Q8IXA3;A0A0U1RQT7;U3KQA5;A0A087WZK4;U3KQB3;A0A087WW97;Q9H4N7;A0A087WXD7;A0A0U1RR14;H0YBN6;A0A0U1RQK2;Q9HCP0;Q9Y6M4;A0A087WWF5	Casein kinase I isoform gamma-2;Casein kinase I isoform gamma-1;Casein kinase I isoform gamma-3	CSNK1G2;hCG_2004507;CSNK1G1;CSNK1G3	KC1G2_HUMAN Casein kinase I isoform gamma-2 OS=Homo sapiens OX=9606 GN=CSNK1G2 PE=1 SV=1;A0A8V8TKT3_HUMAN non-specific serine/threonine protein kinase OS=Homo sapiens OX=9606 GN=CSNK1G3 PE=1 SV=1;K7ESB6_HUMAN Casein kinase 1 gamma 2 (Fragment) OS=Homo sapi	18	2	2	2	7	47.457	35744	1702.1
A0A8V8TRF6;Q7Z460;B7Z5R7;B7Z4E5;B7Z7Q8;H0Y5T1;F8WA11;A0A8V8TLP7;A0A8V8TQK9;Q6TAR3;E7EW49;E7ERI8;A0A804HJG7;J3KR49;A0A0U1RQI6;Q6N029;E3W994;B4DM73;Q96F87;O75122	CLIP-associating protein 1;CLIP-associating protein 2	CLASP1;CLASP2;DKFZp686D11262	A0A8V8TRF6_HUMAN Cytoplasmic linker associated protein 1 OS=Homo sapiens OX=9606 GN=CLASP1 PE=1 SV=1;CLAP1_HUMAN CLIP-associating protein 1 OS=Homo sapiens OX=9606 GN=CLASP1 PE=1 SV=1;B7Z5R7_HUMAN cDNA FLJ61355, highly similar to CLIP-associating protein 1	20	2	2	2	1.9	160.38	43295	503.43
A0A8V8TM28;Q13488;A0A8V8TN16;H0YEL3;E9PMC5;E9PM12;Q64F87;E9PNA6	V-type proton ATPase 116 kDa subunit a isoform 3	TCIRG1	A0A8V8TM28_HUMAN V-type proton ATPase subunit a OS=Homo sapiens OX=9606 GN=TCIRG1 PE=1 SV=1;VPP3_HUMAN V-type proton ATPase 116 kDa subunit a 3 OS=Homo sapiens OX=9606 GN=TCIRG1 PE=1 SV=3;A0A8V8TN16_HUMAN V-type proton ATPase subunit a OS=Homo sapiens OX=9	8	3	2	2	5	90.969	36740	992.97
Q13557;A0A8V8TNA7;E9PF82;A0A8V8TND4;A0A994J7X8;A0A8V8TN65;A0A8V8TPJ8;E9PBG7;A0A8V8TNA1;A0A994J516;A0A994J5B0;D6R938;A0A8V8TN60;A0A8V8TPY4;A0A8V8TPK3;A0A8V8TN88;A0A8V8TPM4;A0A8V8TNN9;Q4G1A8;B7Z2B0;A0A8V8TNR6;H0Y9C2;A0A8V8TNN4;H0Y9J2;Q92991;A0A8V8TQ10	Calcium/calmodulin-dependent protein kinase type II subunit delta	CAMK2D	KCC2D_HUMAN Calcium/calmodulin-dependent protein kinase type II subunit delta OS=Homo sapiens OX=9606 GN=CAMK2D PE=1 SV=3;A0A8V8TNA7_HUMAN calcium/calmodulin-dependent protein kinase OS=Homo sapiens OX=9606 GN=CAMK2D PE=1 SV=1;E9PF82_HUMAN calcium/calmodul	26	4	2	2	11.8	56.369	49219	1893
B3KN52;A0A8V8TP70;H7BZV7;Q9UBP9;A0A8V8TQW5	PTB domain-containing engulfment adapter protein 1	GULP1	B3KN52_HUMAN cDNA FLJ13606 fis, clone PLACE1010579, highly similar to Homo sapiens GULP, engulfment adaptor PTB domain containing 1 (GULP1), mRNA OS=Homo sapiens OX=9606 PE=2 SV=1;A0A8V8TP70_HUMAN GULP PTB domain containing engulfment adaptor 1 OS=Homo sap	5	2	2	2	9.2	34.46	53005	2789.7
A0A8V8TPW9;A0A8V8TRC7;A0A8V8TPX4;H0YCR0;A0A8V8TR21;A0A8V8TQF7;H0YEN4;P52948;H7C3P6;H0YDA1;A0A3B3ITD8	Nuclear pore complex protein Nup98-Nup96;Nuclear pore complex protein Nup98;Nuclear pore complex protein Nup96	NUP98	A0A8V8TPW9_HUMAN Nuclear pore complex protein Nup98-Nup96 (Fragment) OS=Homo sapiens OX=9606 GN=NUP98 PE=1 SV=1;A0A8V8TRC7_HUMAN Nuclear pore complex protein Nup98-Nup96 OS=Homo sapiens OX=9606 GN=NUP98 PE=1 SV=1;A0A8V8TPX4_HUMAN Nuclear pore complex prote	11	2	2	2	2.4	120.29	8918.4	165.15
A0A8Z5AA41;A0A8Z5DL71;A0A8Z5ABK9;S4R3V8;Q86X29;Q9BWS2	Lipolysis-stimulated lipoprotein receptor	LSR	A0A8Z5AA41_HUMAN Lipolysis stimulated lipoprotein receptor OS=Homo sapiens OX=9606 GN=LSR PE=1 SV=1;A0A8Z5DL71_HUMAN Lipolysis stimulated lipoprotein receptor OS=Homo sapiens OX=9606 GN=LSR PE=1 SV=1;A0A8Z5ABK9_HUMAN Lipolysis stimulated lipoprotein recept	6	2	2	2	4.9	58.789	153290	6387.3
B4DK16;I3L3Z8;A0A994J6E8;A0A994J491;Q6P2Q9;A0A994J6S8	Pre-mRNA-processing-splicing factor 8	PRPF8	B4DK16_HUMAN cDNA FLJ57882, highly similar to Pre-mRNA-processing-splicing factor 8 OS=Homo sapiens OX=9606 PE=2 SV=1;I3L3Z8_HUMAN Pre-mRNA processing factor 8 OS=Homo sapiens OX=9606 GN=PRPF8 PE=1 SV=2;A0A994J6E8_HUMAN Pre-mRNA processing factor 8 OS=Homo	6	2	2	2	2.7	123.43	27061	429.54
A0A994J4R1;Q14103;B4E0W4;H0YA96;D6RAF8;A0A994J440;H0Y8G5;Q12771;B4DTC3;A0A994J4B1;D6RD83	Heterogeneous nuclear ribonucleoprotein D0	HNRNPD	A0A994J4R1_HUMAN Heterogeneous nuclear ribonucleoprotein D (Fragment) OS=Homo sapiens OX=9606 GN=HNRNPD PE=1 SV=1;HNRPD_HUMAN Heterogeneous nuclear ribonucleoprotein D0 OS=Homo sapiens OX=9606 GN=HNRNPD PE=1 SV=1;B4E0W4_HUMAN cDNA FLJ61020, highly similar	11	3	3	2	12.8	34.066	260230	20018
A0A994J4T3;A0A994J6S4;A0A994J4R6;Q93008;A0A994J7K1;Q59EZ5;Q6P468;A0A994J583;A0A994J766;O00507	Probable ubiquitin carboxyl-terminal hydrolase FAF-X;Probable ubiquitin carboxyl-terminal hydrolase FAF-Y	USP9X;USP9Y	A0A994J4T3_HUMAN ubiquitinyl hydrolase 1 OS=Homo sapiens OX=9606 GN=USP9X PE=1 SV=1;A0A994J6S4_HUMAN ubiquitinyl hydrolase 1 OS=Homo sapiens OX=9606 GN=USP9X PE=1 SV=1;A0A994J4R6_HUMAN ubiquitinyl hydrolase 1 OS=Homo sapiens OX=9606 GN=USP9X PE=1 SV=1;USP9	10	2	2	2	1	284.37	35377	294.81
P49454;A0A9L9PXU7;Q9UHT7	Centromere protein F	CENPF	CENPF_HUMAN Centromere protein F OS=Homo sapiens OX=9606 GN=CENPF PE=1 SV=3;A0A9L9PXU7_HUMAN Centromere protein F OS=Homo sapiens OX=9606 GN=CENPF PE=1 SV=1;Q9UHT7_HUMAN PRO1779 OS=Homo sapiens OX=9606 PE=2 SV=1	3	2	2	2	0.8	357.52	45527	233.47
A0AV58;Q13033;G3V3G7;G3V340	Striatin-3	STRN3	A0AV58_HUMAN Striatin, calmodulin binding protein 3 OS=Homo sapiens OX=9606 GN=STRN3 PE=2 SV=1;STRN3_HUMAN Striatin-3 OS=Homo sapiens OX=9606 GN=STRN3 PE=1 SV=3;G3V3G7_HUMAN Striatin 3 (Fragment) OS=Homo sapiens OX=9606 GN=STRN3 PE=1 SV=1;G3V340_HUMAN Stri	4	2	2	2	4.5	77.717	38128	1525.1
B4E2Z6;B4DVQ5;A1KYQ7;Q99613;B5ME19;H3BPE3;Q3B7B9;B3KNZ4;B4DRU0;B4DVU3;B4DDN4	Eukaryotic translation initiation factor 3 subunit C;Eukaryotic translation initiation factor 3 subunit C-like protein	EIF3C;EIF3CL	B4E2Z6_HUMAN Eukaryotic translation initiation factor 3 subunit C OS=Homo sapiens OX=9606 GN=EIF3C PE=2 SV=1;B4DVQ5_HUMAN Eukaryotic translation initiation factor 3 subunit C OS=Homo sapiens OX=9606 GN=EIF3C PE=2 SV=1;A1KYQ7_HUMAN Eukaryotic translation in	11	2	2	2	2.6	90.536	39834	1106.5
Q9UN72;A1L2Z5;Q9Y5I1;Q9Y5I0;Q9Y5H8;C9JA99;Q59H35;Q59GA4;A0A087WSW8;B2RN89;A0A5F9ZHG1;D6RA20;Q59H34;Q9Y5H6;Q9UN73;A0A5F9ZHY0;Q9Y5H5;Q9UN75;Q9Y5H9;Q9Y5I2;Q9UN74;Q9Y5I3	Protocadherin alpha-7;Protocadherin alpha-11;Protocadherin alpha-13;Protocadherin alpha-3;Protocadherin alpha-8;Protocadherin alpha-6;Protocadherin alpha-9;Protocadherin alpha-12;Protocadherin alpha-2;Protocadherin alpha-10;Protocadherin alpha-4;Protocadherin alpha-1	PCDHA7;PCDHA3;PCDHA11;PCDHA13;PCDHA4;PCDHA8;PCDHA6;PCDHA9;PCDHA12;PCDHA2;PCDHA10;PCDHA1	PCDA7_HUMAN Protocadherin alpha-7 OS=Homo sapiens OX=9606 GN=PCDHA7 PE=2 SV=1;A1L2Z5_HUMAN Protocadherin alpha 3 OS=Homo sapiens OX=9606 GN=PCDHA3 PE=2 SV=1;PCDAB_HUMAN Protocadherin alpha-11 OS=Homo sapiens OX=9606 GN=PCDHA11 PE=2 SV=1;PCDAD_HUMAN Protoca	22	2	2	2	3.8	100.86	13302	316.71
A1X283;G3V144;A0A1B0GUF2	SH3 and PX domain-containing protein 2B	SH3PXD2B	SPD2B_HUMAN SH3 and PX domain-containing protein 2B OS=Homo sapiens OX=9606 GN=SH3PXD2B PE=1 SV=3;G3V144_HUMAN SH3 and PX domains 2B OS=Homo sapiens OX=9606 GN=SH3PXD2B PE=1 SV=1;A0A1B0GUF2_HUMAN SH3 and PX domains 2B (Fragment) OS=Homo sapiens OX=9606 GN=	3	2	2	2	2.9	101.58	26256	570.78
J3KRL7;A2I2P6;A8K4U6;O15534	Period circadian protein homolog 1	PER1	J3KRL7_HUMAN Period circadian regulator 1 OS=Homo sapiens OX=9606 GN=PER1 PE=1 SV=1;A2I2P6_HUMAN Period 1 OS=Homo sapiens OX=9606 GN=PER1 PE=4 SV=1;A8K4U6_HUMAN cDNA FLJ77255, highly similar to Homo sapiens period homolog 1 (Drosophila) (PER1), mRNA OS=Hom	4	2	2	2	1.6	133.65	86403	2009.4
B2RDR4;A4D0U5;Q9UGI8;B7Z5L5;B7Z6L5;H7BYK1;Q53GU1	Testin	TES	B2RDR4_HUMAN Testin OS=Homo sapiens OX=9606 PE=2 SV=1;A4D0U5_HUMAN Testin OS=Homo sapiens OX=9606 GN=TES PE=3 SV=1;TES_HUMAN Testin OS=Homo sapiens OX=9606 GN=TES PE=1 SV=1;B7Z5L5_HUMAN cDNA FLJ59160, highly similar to Testin OS=Homo sapiens OX=9606 PE=2 S	7	2	2	2	4.8	47.966	21211	848.45
Q567R6;A4D1U3;Q04837;C9K0U8;A0A0G2JLD8;E7EUY5;B7Z268	Single-stranded DNA-binding protein;Single-stranded DNA-binding protein, mitochondrial	SSBP1	Q567R6_HUMAN Single-stranded DNA-binding protein OS=Homo sapiens OX=9606 GN=SSBP1 PE=2 SV=1;A4D1U3_HUMAN Single-stranded DNA-binding protein OS=Homo sapiens OX=9606 GN=SSBP1 PE=2 SV=1;SSBP_HUMAN Single-stranded DNA-binding protein, mitochondrial OS=Homo sa	7	2	2	2	22.3	17.359	144690	18086
A4D275;O15143;C9JEY1;C9K057;F8VXW2;C9JBJ7;C9JTT6;C9JM51	Actin-related protein 2/3 complex subunit 1B	ARPC1B	A4D275_HUMAN Actin-related protein 2/3 complex subunit OS=Homo sapiens OX=9606 GN=ARPC1B PE=2 SV=1;ARC1B_HUMAN Actin-related protein 2/3 complex subunit 1B OS=Homo sapiens OX=9606 GN=ARPC1B PE=1 SV=3;C9JEY1_HUMAN Actin related protein 2/3 complex subunit 1	8	13	2	2	43	40.949	858570	47698
P42766;A4D2M5;F2Z388	60S ribosomal protein L35	RPL35;LOC154880	RL35_HUMAN Large ribosomal subunit protein uL29 OS=Homo sapiens OX=9606 GN=RPL35 PE=1 SV=2;A4D2M5_HUMAN Large ribosomal subunit protein uL29 OS=Homo sapiens OX=9606 GN=LOC154880 PE=3 SV=1;F2Z388_HUMAN Large ribosomal subunit protein uL29 OS=Homo sapiens OX	3	2	2	2	17.9	14.551	44709	14903
A4FVC0;Q9UKV8	Protein argonaute;Protein argonaute-2	EIF2C2;AGO2	A4FVC0_HUMAN eIF2C2 protein (Fragment) OS=Homo sapiens OX=9606 GN=EIF2C2 PE=2 SV=1;AGO2_HUMAN Protein argonaute-2 OS=Homo sapiens OX=9606 GN=AGO2 PE=1 SV=3	2	2	2	2	3	91.495	26718	545.26
Q59EY4;B4DUD6;Q8TC62;E7ES33;Q3LIE9;A4GYY8;A8K3D0;E7EPK1;Q16181;A0A5F9ZGZ7;Q3B7A3;B4DNE4;B4DPQ6;A0A024RA87;G3V1Q4;A0A023T695	Septin-7	SEPT7;Nbla02942;DKFZp686F17268	Q59EY4_HUMAN Septin-7 (Fragment) OS=Homo sapiens OX=9606 PE=2 SV=1;B4DUD6_HUMAN Septin OS=Homo sapiens OX=9606 PE=2 SV=1;Q8TC62_HUMAN Septin OS=Homo sapiens OX=9606 GN=SEPT7 PE=2 SV=3;E7ES33_HUMAN Septin OS=Homo sapiens OX=9606 GN=SEPTIN7 PE=1 SV=3;Q3LIE9_	16	2	2	2	7.6	43.826	58253	3066
A6NLM8;P51571	Translocon-associated protein subunit delta	SSR4	A6NLM8_HUMAN Translocon-associated protein subunit delta OS=Homo sapiens OX=9606 GN=SSR4 PE=1 SV=1;SSRD_HUMAN Translocon-associated protein subunit delta OS=Homo sapiens OX=9606 GN=SSR4 PE=1 SV=1	2	2	2	2	14.2	16.245	23202	3867
A8K012;S4R3N1;Q9Y3A3;B4DM50	MOB-like protein phocein	HSPE1-MOB4;MOB4	A8K012_HUMAN cDNA FLJ76596, highly similar to Homo sapiens preimplantation protein 3 (PREI3), transcript variant 2, mRNA OS=Homo sapiens OX=9606 PE=2 SV=1;S4R3N1_HUMAN 10 kDa heat shock protein, mitochondrial OS=Homo sapiens OX=9606 GN=HSPE1-MOB4 PE=3 SV=1	4	2	2	2	18.7	22.246	104660	10466
B7Z6T7;A8K2S7;Q8NBM4;X6R5E5	Ubiquitin-associated domain-containing protein 2	UBAC2	B7Z6T7_HUMAN cDNA FLJ54852, highly similar to Mus musculus ubiquitin associated domain containing 2 (Ubac2), mRNA OS=Homo sapiens OX=9606 PE=2 SV=1;A8K2S7_HUMAN cDNA FLJ77865 OS=Homo sapiens OX=9606 PE=2 SV=1;UBAC2_HUMAN Ubiquitin-associated domain-contain	4	2	2	2	12.8	31.058	86626	7218.9
Q68E10;E9PB90;A8K2U2;P52789;Q53SG7;Q53QX9	Hexokinase;Hexokinase-2	DKFZp686M1669;HK2	Q68E10_HUMAN hexokinase OS=Homo sapiens OX=9606 GN=DKFZp686M1669 PE=2 SV=1;E9PB90_HUMAN hexokinase OS=Homo sapiens OX=9606 GN=HK2 PE=1 SV=1;A8K2U2_HUMAN hexokinase OS=Homo sapiens OX=9606 PE=2 SV=1;HXK2_HUMAN Hexokinase-2 OS=Homo sapiens OX=9606 GN=HK2 PE=	6	2	2	2	3.1	98.915	16404	356.61
B4DVR0;D3DQT0;A8K319;H7C376;H7C262;H7C2K0;Q4A1P5;A0A8V8TP25;B4DQA9;B4DQS5;A0A8V8TN39;C9JWC5;A0A348GSH8;Q8IYM9	E3 ubiquitin-protein ligase TRIM22	TRIM22	B4DVR0_HUMAN cDNA FLJ51115, moderately similar to Tripartite motif-containing protein 22 OS=Homo sapiens OX=9606 PE=2 SV=1;D3DQT0_HUMAN Tripartite motif-containing 22 OS=Homo sapiens OX=9606 GN=TRIM22 PE=2 SV=1;A8K319_HUMAN cDNA FLJ76655, highly similar to	14	2	2	2	6.9	47.411	31982	1522.9
Q4VBP4;A8K5C5;Q8N3R9;G3V2H1;Q658X5	MAGUK p55 subfamily member 5	MPP5;DKFZp666F1010	Q4VBP4_HUMAN Protein PALS1 OS=Homo sapiens OX=9606 GN=MPP5 PE=2 SV=1;A8K5C5_HUMAN Protein PALS1 OS=Homo sapiens OX=9606 PE=2 SV=1;PALS1_HUMAN Protein PALS1 OS=Homo sapiens OX=9606 GN=PALS1 PE=1 SV=3;G3V2H1_HUMAN Protein associated with LIN7 1, MAGUK p55 fa	5	2	2	2	3.9	77.321	47911	1197.8
B5BU72;A8K5U9;Q13492;E5RFU0;E5RHK9;E9PI56;E9PKP6;E5RFC6;E5RK51;E5RIJ5;E9PLJ8;E5RGY9;E9PDG8;O60641	Phosphatidylinositol-binding clathrin assembly protein;Clathrin coat assembly protein AP180	PICALM;SNAP91	B5BU72_HUMAN Phosphatidylinositol-binding clathrin assembly protein isoform 2 OS=Homo sapiens OX=9606 GN=PICALM PE=2 SV=1;A8K5U9_HUMAN cDNA FLJ75056, highly similar to Homo sapiens phosphatidylinositol binding clathrin assembly protein (PICALM), mRNA OS=Ho	14	2	2	2	4.4	66.393	60630	2526.3
V9HW72;A8K690;P31948	Stress-induced-phosphoprotein 1	HEL-S-94n;STIP1	V9HW72_HUMAN Epididymis secretory sperm binding protein OS=Homo sapiens OX=9606 GN=HEL-S-94n PE=2 SV=1;A8K690_HUMAN cDNA FLJ76863, highly similar to Homo sapiens stress-induced-phosphoprotein 1 (Hsp70/Hsp90-organizing protein) (STIP1), mRNA OS=Homo sapiens	3	2	2	2	4.2	62.639	22526	643.6
A8K6H9;Q96QD8;F8VQW8;B4DEZ2	Sodium-coupled neutral amino acid transporter 2	SLC38A2	A8K6H9_HUMAN cDNA FLJ75876, highly similar to Homo sapiens solute carrier family 38, member 2 (SLC38A2), mRNA OS=Homo sapiens OX=9606 PE=2 SV=1;S38A2_HUMAN Sodium-coupled neutral amino acid symporter 2 OS=Homo sapiens OX=9606 GN=SLC38A2 PE=1 SV=2;F8VQW8_HU	4	2	2	2	5.3	56.053	56732	4727.7
A8K6K3;Q59FT7;Q15750;B7Z9N9;B7Z3S5	TGF-beta-activated kinase 1 and MAP3K7-binding protein 1	MAP3K7IP1;TAB1	A8K6K3_HUMAN Mitogen-activated protein kinase kinase kinase 7 interacting protein 1, isoform CRA_f OS=Homo sapiens OX=9606 GN=MAP3K7IP1 PE=2 SV=1;Q59FT7_HUMAN Mitogen-activated protein kinase kinase kinase 7 interacting protein 1 isoform alpha variant (Fra	5	2	2	2	6	54.643	25900	1036
B3KQH1;A8K6V3;Q15393;B3KM77	Splicing factor 3B subunit 3	SF3B3	B3KQH1_HUMAN cDNA FLJ90452 fis, clone NT2RP3001475, highly similar to Splicing factor 3B subunit 3 OS=Homo sapiens OX=9606 PE=2 SV=1;A8K6V3_HUMAN cDNA FLJ78677, highly similar to Homo sapiens splicing factor 3b, subunit 3, 130kDa (SF3B3), mRNA OS=Homo sapi	4	2	2	2	3.2	99.921	43833	1252.4
A8K8N7;A8K9T9;O15067	Phosphoribosylformylglycinamidine synthase	PFAS	A8K8N7_HUMAN phosphoribosylformylglycinamidine synthase OS=Homo sapiens OX=9606 GN=PFAS PE=2 SV=1;A8K9T9_HUMAN phosphoribosylformylglycinamidine synthase OS=Homo sapiens OX=9606 PE=2 SV=1;PUR4_HUMAN Phosphoribosylformylglycinamidine synthase OS=Homo sapien	3	2	2	2	2.5	144.72	32437	559.26
Q2KQ72;Q05BV1;B7ZLZ7;A8K984;O95347;Q5T821;Q7Z2X1;Q05D74;A0JLM9;Q32Q15;Q6IPS5;B3KMB1	Structural maintenance of chromosomes protein;Structural maintenance of chromosomes protein 2	SMC2	Q2KQ72_HUMAN Chromosome-associated protein E OS=Homo sapiens OX=9606 PE=2 SV=1;Q05BV1_HUMAN SMC2 protein (Fragment) OS=Homo sapiens OX=9606 GN=SMC2 PE=2 SV=1;B7ZLZ7_HUMAN Structural maintenance of chromosomes protein OS=Homo sapiens OX=9606 GN=SMC2 PE=2 SV	12	2	2	2	3.9	85.978	19672	468.37
A8K9J7;Q0D2M2;U3KQK0;I6L9F7;B4DR52;B2R4S9;P23527;P33778;P57053;P58876;P62807;P06899;Q5QNW6;Q8N257;Q93079;Q99877;Q99879;Q99880;O60814;Q16778;Q96A08	Histone H2B;Histone H2B type 1-O;Histone H2B type 1-B;Histone H2B type F-S;Histone H2B type 1-D;Histone H2B type 1-C/E/F/G/I;Histone H2B type 1-J;Histone H2B type 2-F;Histone H2B type 3-B;Histone H2B type 1-H;Histone H2B type 1-N;Histone H2B type 1-M;Histone H2B type 1-L;Histone H2B type 1-K;Histone H2B type 2-E;Histone H2B type 1-A	HIST1H2BC;HIST1H2BN;HIST1H2BM;HIST1H2BI;HIST1H2BO;HIST1H2BB;H2BFS;HIST1H2BD;HIST1H2BJ;HIST2H2BF;HIST3H2BB;HIST1H2BH;HIST1H2BL;HIST1H2BK;HIST2H2BE;HIST1H2BA	A8K9J7_HUMAN Histone H2B OS=Homo sapiens OX=9606 PE=2 SV=1;Q0D2M2_HUMAN HIST1H2BC protein OS=Homo sapiens OX=9606 GN=HIST1H2BC PE=2 SV=1;U3KQK0_HUMAN Histone H2B OS=Homo sapiens OX=9606 GN=H2BC15 PE=1 SV=1;I6L9F7_HUMAN Histone H2B (Fragment) OS=Homo sapien	21	2	2	2	20.6	13.996	1046300	149470
A8KA33;Q8TAR8;Q9Y2L9	Leucine-rich repeat and calponin homology domain-containing protein 1	LRCH1	A8KA33_HUMAN cDNA FLJ76690, highly similar to Homo sapiens neuronal protein isoform a mRNA OS=Homo sapiens OX=9606 PE=2 SV=1;Q8TAR8_HUMAN LRCH1 protein (Fragment) OS=Homo sapiens OX=9606 GN=LRCH1 PE=2 SV=1;LRCH1_HUMAN Leucine-rich repeat and calponin homol	3	2	2	2	4.6	77.137	49080	1533.7
Q05DR3;A8KAE0;O75717;C9JYB3	WD repeat and HMG-box DNA-binding protein 1	WDHD1	Q05DR3_HUMAN WDHD1 protein (Fragment) OS=Homo sapiens OX=9606 GN=WDHD1 PE=2 SV=1;A8KAE0_HUMAN cDNA FLJ78476, highly similar to Homo sapiens WD repeat and HMG-box DNA binding protein 1 (WDHD1), transcript variant 1, mRNA OS=Homo sapiens OX=9606 PE=2 SV=1;WD	4	2	2	2	5.2	67.648	22948	849.94
Q05DS5;A8KAM5;Q8N474	Secreted frizzled-related protein 1	SFRP1	Q05DS5_HUMAN SFRP1 protein (Fragment) OS=Homo sapiens OX=9606 GN=SFRP1 PE=2 SV=1;A8KAM5_HUMAN cDNA FLJ77519, highly similar to Homo sapiens secreted frizzled related protein mRNA OS=Homo sapiens OX=9606 PE=2 SV=1;SFRP1_HUMAN Secreted frizzled-related prote	3	2	2	2	12.8	24.171	66807	6680.7
Q8IXJ3;B4DZB1;B3KX19;Q6IBM8;A8KAP3;Q15029;K7EP67;K7EJ74;B3KWY2	116 kDa U5 small nuclear ribonucleoprotein component	SNRP116;U5-116KD;EFTUD2	Q8IXJ3_HUMAN Small nuclear ribonucleoprotein component OS=Homo sapiens OX=9606 GN=SNRP116 PE=2 SV=1;B4DZB1_HUMAN 116 kDa U5 small nuclear ribonucleoprotein component OS=Homo sapiens OX=9606 PE=2 SV=1;B3KX19_HUMAN 116 kDa U5 small nuclear ribonucleoprotein	9	3	2	2	4	95.371	34859	697.17
A8MU58;B2R7M3;Q13155	Aminoacyl tRNA synthase complex-interacting multifunctional protein 2	AIMP2	A8MU58_HUMAN Aminoacyl tRNA synthetase complex interacting multifunctional protein 2 OS=Homo sapiens OX=9606 GN=AIMP2 PE=1 SV=2;B2R7M3_HUMAN Aminoacyl tRNA synthase complex-interacting multifunctional protein 2 OS=Homo sapiens OX=9606 PE=2 SV=1;AIMP2_HUMAN	3	2	2	2	7.9	26.76	37170	3379.1
Q49AN9;F5H013;P62308;A8MWD9;C9JVQ0	Small nuclear ribonucleoprotein G;Putative small nuclear ribonucleoprotein G-like protein 15	SNRPG;SNRPGP15	Q49AN9_HUMAN Small nuclear ribonucleoprotein G OS=Homo sapiens OX=9606 GN=SNRPG PE=1 SV=1;F5H013_HUMAN Small nuclear ribonucleoprotein G OS=Homo sapiens OX=9606 GN=SNRPG PE=1 SV=1;RUXG_HUMAN Small nuclear ribonucleoprotein G OS=Homo sapiens OX=9606 GN=SNRP	5	2	2	2	29.7	7.1013	62793	31396
B0AZQ4;Q86VX4;Q9UQE7	Structural maintenance of chromosomes protein;Structural maintenance of chromosomes protein 3	SMC3	B0AZQ4_HUMAN Structural maintenance of chromosomes protein OS=Homo sapiens OX=9606 PE=2 SV=1;Q86VX4_HUMAN Structural maintenance of chromosomes protein OS=Homo sapiens OX=9606 GN=SMC3 PE=2 SV=1;SMC3_HUMAN Structural maintenance of chromosomes protein 3 OS=	3	2	2	2	2.1	141.53	25463	391.74
B0QZ43;B2RDK6;O75477;B4DPN7	Erlin-1	ERLIN1	B0QZ43_HUMAN Erlin (Fragment) OS=Homo sapiens OX=9606 GN=ERLIN1 PE=1 SV=1;B2RDK6_HUMAN Erlin OS=Homo sapiens OX=9606 PE=2 SV=1;ERLN1_HUMAN Erlin-1 OS=Homo sapiens OX=9606 GN=ERLIN1 PE=1 SV=2;B4DPN7_HUMAN Erlin OS=Homo sapiens OX=9606 PE=2 SV=1	4	3	2	2	13.5	31.077	66735	4449
Q59GA0;E9PIM6;B0YJA4;E9PNQ8;P04216;J3QRJ3	Thy-1 membrane glycoprotein	THY1	Q59GA0_HUMAN Thy-1 cell surface antigen variant (Fragment) OS=Homo sapiens OX=9606 PE=2 SV=1;E9PIM6_HUMAN Thy-1 cell surface antigen (Fragment) OS=Homo sapiens OX=9606 GN=THY1 PE=1 SV=8;B0YJA4_HUMAN Thy-1 cell surface antigen, isoform CRA_a OS=Homo sapiens	6	2	2	2	20	15.904	1412000	176510
M0R2L9;M0QYF7;M0R140;B0ZBD0;Q8WVX7;P39019	40S ribosomal protein S19	RPS19	M0R2L9_HUMAN Ribosomal protein S19 (Fragment) OS=Homo sapiens OX=9606 GN=RPS19 PE=1 SV=1;M0QYF7_HUMAN Ribosomal protein S19 (Fragment) OS=Homo sapiens OX=9606 GN=RPS19 PE=1 SV=1;M0R140_HUMAN Ribosomal protein S19 (Fragment) OS=Homo sapiens OX=9606 GN=RPS19	6	2	2	2	31	8.1894	365990	73198
E4W6B6;B2R4D8;K7ELC7;P61353;Q6LCU2	60S ribosomal protein L27	RPL27	E4W6B6_HUMAN Large ribosomal subunit protein eL27 (Fragment) OS=Homo sapiens OX=9606 GN=RPL27 PE=2 SV=1;B2R4D8_HUMAN 60S ribosomal protein L27 OS=Homo sapiens OX=9606 PE=2 SV=1;K7ELC7_HUMAN 60S ribosomal protein L27 (Fragment) OS=Homo sapiens OX=9606 GN=RP	5	2	2	2	23.8	14.257	130960	18708
B2R4R9;P62857	40S ribosomal protein S28	RPS28	B2R4R9_HUMAN Small ribosomal subunit protein eS28 OS=Homo sapiens OX=9606 GN=RPS28 PE=2 SV=1;RS28_HUMAN Small ribosomal subunit protein eS28 OS=Homo sapiens OX=9606 GN=RPS28 PE=1 SV=1	2	2	2	2	33.3	7.8409	881750	293920
Q9Y5E5;Q9Y5F1;Q8NDD4;Q59H00;Q4KMG7;Q53HM0;B2R951;O95883;Q3ZB85;B2R8M3;Q4KMG6;B2RBF7;Q59G84;B3KPI2;B2R708;Q9Y5F2;Q59ER6;Q9Y5E9;Q9Y5E8;Q9UN66;Q9NRJ7;Q9Y5E6;Q9UN67;Q53HA3;Q9Y5E2;Q9Y5E1;Q9Y5E7;Q9Y5E3;Q9HAB4;B4DJM8;Q9Y5F0;Q59FR6;Q2M3R2;A0A096LNH7;Q96TA0;Q9Y5E4;B4DSB6;A0A096LP94	Protocadherin beta-4;Protocadherin beta-12;Protocadherin beta-11;Protocadherin beta-14;Protocadherin beta-15;Protocadherin beta-8;Protocadherin beta-16;Protocadherin beta-3;Protocadherin beta-10;Protocadherin beta-7;Protocadherin beta-9;Protocadherin beta-2;Protocadherin beta-6;Protocadherin beta-13;Putative protocadherin beta-18;Protocadherin beta-5	PCDHB4;PCDHB12;DKFZp586I1919;PCDHB7;PCDHB9;PCDHB2;PCDHB11;PCDHB14;PCDHB15;PCDHB8;PCDHB16;PCDHB3;PCDHB10;PCDHB6;PCDHB13;PCDHB18P;PCDHB5	PCDB4_HUMAN Protocadherin beta-4 OS=Homo sapiens OX=9606 GN=PCDHB4 PE=2 SV=1;PCDBC_HUMAN Protocadherin beta-12 OS=Homo sapiens OX=9606 GN=PCDHB12 PE=1 SV=1;Q8NDD4_HUMAN Uncharacterized protein DKFZp586I1919 (Fragment) OS=Homo sapiens OX=9606 GN=DKFZp586I19	38	2	2	2	4.7	87.269	61987	2295.8
B4E043;B4DDX2;B2R7B5;Q07666	KH domain-containing, RNA-binding, signal transduction-associated protein 1	KHDRBS1	B4E043_HUMAN KH domain containing, RNA binding, signal transduction associated 1, isoform CRA_b OS=Homo sapiens OX=9606 GN=KHDRBS1 PE=2 SV=1;B4DDX2_HUMAN cDNA FLJ54590, highly similar to KH domain-containing, RNA-binding, signaltransduction-associated prot	4	2	2	2	9.8	38.682	17417	2177.1
B2R7C2;O43264;F5H3C1;B4DUQ3;B4E1J7	Centromere/kinetochore protein zw10 homolog	ZW10	B2R7C2_HUMAN cDNA, FLJ93375, highly similar to Homo sapiens ZW10, kinetochore associated, homolog (Drosophila) (ZW10), mRNA OS=Homo sapiens OX=9606 PE=2 SV=1;ZW10_HUMAN Centromere/kinetochore protein zw10 homolog OS=Homo sapiens OX=9606 GN=ZW10 PE=1 SV=3;F	5	2	2	2	3.7	88.839	54588	1331.4
Q9C030;B2RNG4;D8L201;Q05CU3;B1Q3L0;E9PFM0;Q68DV4;A0A804HHS7;D8L203;D8L1Z7;E7EQQ5;D8L1Z8;D8L1Z9;D8L200;D8L202;Q9BYJ4;Q9C035	Tripartite motif-containing protein 6;Tripartite motif-containing protein 34;Tripartite motif-containing protein 5	TRIM6;TRIM6-TRIM34;TRIM5;DKFZp781D1977;TRIM34	TRIM6_HUMAN Tripartite motif-containing protein 6 OS=Homo sapiens OX=9606 GN=TRIM6 PE=1 SV=1;B2RNG4_HUMAN TRIM6-TRIM34 readthrough OS=Homo sapiens OX=9606 GN=TRIM6-TRIM34 PE=2 SV=1;D8L201_HUMAN Trim5alpha (Fragment) OS=Homo sapiens OX=9606 GN=TRIM5 PE=4 SV	17	2	2	2	3.7	56.4	45386	1745.6
B4DN81;B4DRF1;B3KM43;O95671	N-acetylserotonin O-methyltransferase-like protein	ASMTL	B4DN81_HUMAN cDNA FLJ59356, highly similar to N-acetylserotonin O-methyltransferase-like protein OS=Homo sapiens OX=9606 PE=2 SV=1;B4DRF1_HUMAN cDNA FLJ55355, highly similar to N-acetylserotonin O-methyltransferase-like protein OS=Homo sapiens OX=9606 PE=2	4	2	2	2	5.3	60.758	14055	611.11
B4E0B7;B3KY03;B3KMS0;Q15021;A0PJ76;E7EN77;Q6ZV00	Condensin complex subunit 1	NCAPD2	B4E0B7_HUMAN Condensin complex subunit 1 OS=Homo sapiens OX=9606 PE=2 SV=1;B3KY03_HUMAN Condensin complex subunit 1 OS=Homo sapiens OX=9606 PE=2 SV=1;B3KMS0_HUMAN Condensin complex subunit 1 OS=Homo sapiens OX=9606 PE=2 SV=1;CND1_HUMAN Condensin complex su	7	2	2	2	1.9	152.24	24453	349.33
B3KPC1;Q9BRX2	Protein pelota homolog	PELO	B3KPC1_HUMAN Protein pelota homolog OS=Homo sapiens OX=9606 PE=2 SV=1;PELO_HUMAN Protein pelota homolog OS=Homo sapiens OX=9606 GN=PELO PE=1 SV=2	2	2	2	2	8.3	43.378	26850	1342.5
B3KPY9;Q6I9Y8;B3KSQ4;B3KTB3;B3KT38;B3KPS9;B3KQ33;Q59FI4;Q8TEX9;H0YN07;H0YMR4;B4DXR7;Q59H62;H0YN14	Importin-4	IPO4	B3KPY9_HUMAN cDNA FLJ32482 fis, clone SKNMC2001324, highly similar to Importin-4 OS=Homo sapiens OX=9606 PE=2 SV=1;Q6I9Y8_HUMAN IPO4 protein OS=Homo sapiens OX=9606 GN=IPO4 PE=2 SV=1;B3KSQ4_HUMAN cDNA FLJ36788 fis, clone ADRGL2004451, highly similar to Imp	14	2	2	2	4.7	80.845	32208	870.49
B3KRQ2;Q86XI2;F8WE06;B4DHE5;B4DXB7;Q9NXD3;H0Y6U5	Condensin-2 complex subunit G2	NCAPG2	B3KRQ2_HUMAN cDNA FLJ34689 fis, clone MESAN2000815, highly similar to Homo sapiens leucine zipper protein 5 (LUZP5), mRNA OS=Homo sapiens OX=9606 PE=2 SV=1;CNDG2_HUMAN Condensin-2 complex subunit G2 OS=Homo sapiens OX=9606 GN=NCAPG2 PE=1 SV=1;F8WE06_HUMAN	7	2	2	2	1.9	130.94	31903	490.81
B3KSI4;B4E022;V9HWD9;Q53EM5;P29401;Q6MZE3;A0A0S2Z5C0;E9PFF2;B3KPZ8;A0A0K0K1H9;B4DVU1	Transketolase	HEL107;TKT;DKFZp686J13123	B3KSI4_HUMAN cDNA FLJ36348 fis, clone THYMU2007025, highly similar to TRANSKETOLASE OS=Homo sapiens OX=9606 PE=2 SV=1;B4E022_HUMAN cDNA FLJ56274, highly similar to Transketolase OS=Homo sapiens OX=9606 PE=2 SV=1;V9HWD9_HUMAN Epididymis luminal protein 107	11	2	2	2	4.4	58.981	51466	2339.4
C9J0B9;B3KT11;C9JA08;Q96D46;C9IY70;C9IZW9;C9K0C2;B3KMN5	60S ribosomal export protein NMD3	NMD3	C9J0B9_HUMAN 60S ribosomal export protein NMD3 (Fragment) OS=Homo sapiens OX=9606 GN=NMD3 PE=1 SV=1;B3KT11_HUMAN 60S ribosomal export protein NMD3 OS=Homo sapiens OX=9606 PE=2 SV=1;C9JA08_HUMAN 60S ribosomal export protein NMD3 OS=Homo sapiens OX=9606 GN=N	8	2	2	2	12.4	25.045	61719	5143.3
B3KUJ5;Q92769;B7Z3S4;Q5TEE2;E7ESJ6;B4DSK9;Q6IT96;B5BU61;O15379;Q13547	Histone deacetylase;Histone deacetylase 2;Histone deacetylase 3;Histone deacetylase 1	HDAC2;HDAC1;HDAC3	B3KUJ5_HUMAN Histone deacetylase OS=Homo sapiens OX=9606 PE=2 SV=1;HDAC2_HUMAN Histone deacetylase 2 OS=Homo sapiens OX=9606 GN=HDAC2 PE=1 SV=2;B7Z3S4_HUMAN histone deacetylase OS=Homo sapiens OX=9606 PE=2 SV=1;Q5TEE2_HUMAN histone deacetylase (Fragment) O	10	2	2	2	5.7	51.972	50589	2810.5
B4DE40;P52788;H7C2R7	Spermine synthase	SMS	B4DE40_HUMAN cDNA FLJ50114, highly similar to Spermine synthase OS=Homo sapiens OX=9606 PE=2 SV=1;SPSY_HUMAN Spermine synthase OS=Homo sapiens OX=9606 GN=SMS PE=1 SV=2;H7C2R7_HUMAN Spermine synthase (Fragment) OS=Homo sapiens OX=9606 GN=SMS PE=1 SV=2	3	2	2	2	12.4	31.103	67709	4836.4
Q7Z5Y0;B4DS01;B4DEP6;E7EX17;B4DRM3;P23588	Eukaryotic translation initiation factor 4B	EIF4B	Q7Z5Y0_HUMAN eIF4B protein (Fragment) OS=Homo sapiens OX=9606 GN=EIF4B PE=2 SV=1;B4DS01_HUMAN cDNA FLJ59402, highly similar to Eukaryotic translation initiation factor 4B OS=Homo sapiens OX=9606 PE=2 SV=1;B4DEP6_HUMAN cDNA FLJ59206, highly similar to Eukar	6	2	2	2	8.6	39.217	21124	1242.6
B4DF70;V9HW12;P32119;A6NIW5	Peroxiredoxin-2	HEL-S-2a;PRDX2	B4DF70_HUMAN cDNA FLJ60461, highly similar to Peroxiredoxin-2 OS=Homo sapiens OX=9606 PE=2 SV=1;V9HW12_HUMAN Epididymis secretory sperm binding protein Li 2a OS=Homo sapiens OX=9606 GN=HEL-S-2a PE=2 SV=1;PRDX2_HUMAN Peroxiredoxin-2 OS=Homo sapiens OX=9606	4	3	2	2	15.8	20.107	445240	37103
B4DHY1;Q53F48;P31942	Heterogeneous nuclear ribonucleoprotein H3	HNRNPH3	B4DHY1_HUMAN cDNA FLJ57726, highly similar to Heterogeneous nuclear ribonucleoprotein H3 OS=Homo sapiens OX=9606 PE=2 SV=1;Q53F48_HUMAN Heterogeneous nuclear ribonucleoprotein H3 isoform a variant (Fragment) OS=Homo sapiens OX=9606 PE=2 SV=1;HNRH3_HUMAN He	3	2	2	2	13	24.884	59374	5937.4
B4DJ12;B4DST5;Q9H3S7	Protein-tyrosine-phosphatase;Tyrosine-protein phosphatase non-receptor type 23	PTPN23	B4DJ12_HUMAN cDNA FLJ58355, highly similar to Tyrosine-protein phosphatase non-receptor type 23 OS=Homo sapiens OX=9606 PE=2 SV=1;B4DST5_HUMAN cDNA FLJ58078, highly similar to Tyrosine-protein phosphatase non-receptortype 23 OS=Homo sapiens OX=9606 PE=2 SV	3	2	2	2	2	139.32	34173	525.74
C9JJT5;C9JU26;G3V325;B4DJ38;P56134;Q53FE1	ATP synthase subunit f, mitochondrial	ATP5J2-PTCD1;ATP5J2	C9JJT5_HUMAN ATP synthase subunit f, mitochondrial OS=Homo sapiens OX=9606 GN=ATP5MF-PTCD1 PE=3 SV=2;C9JU26_HUMAN ATP synthase subunit f, mitochondrial OS=Homo sapiens OX=9606 GN=ATP5MF PE=1 SV=1;G3V325_HUMAN ATP5MF-PTCD1 readthrough OS=Homo sapiens OX=960	6	2	2	2	44.4	5.9149	473220	118300
B4E106;B4DKS0;P53985;Q5T8R5;B2R6A5	Monocarboxylate transporter 1	SLC16A1	B4E106_HUMAN cDNA FLJ53399, highly similar to Monocarboxylate transporter 1 OS=Homo sapiens OX=9606 PE=2 SV=1;B4DKS0_HUMAN cDNA FLJ53381, highly similar to Monocarboxylate transporter 1 OS=Homo sapiens OX=9606 PE=2 SV=1;MOT1_HUMAN Monocarboxylate transport	5	2	2	2	5.2	51.878	125620	8374.5
E9PF10;B4DLT2;O75694;B3KMK3	Nuclear pore complex protein Nup155	NUP155	E9PF10_HUMAN Nucleoporin 155 OS=Homo sapiens OX=9606 GN=NUP155 PE=1 SV=1;B4DLT2_HUMAN cDNA FLJ56637, highly similar to Nuclear pore complex protein Nup155 OS=Homo sapiens OX=9606 PE=2 SV=1;NU155_HUMAN Nuclear pore complex protein Nup155 OS=Homo sapiens OX=	4	2	2	2	2.9	148.09	21665	401.21
B4DLW5;Q9Y508;A0A096LNV3;A0A096LP02	E3 ubiquitin-protein ligase RNF114	RNF114	B4DLW5_HUMAN E3 ubiquitin-protein ligase RNF114 OS=Homo sapiens OX=9606 PE=2 SV=1;RN114_HUMAN E3 ubiquitin-protein ligase RNF114 OS=Homo sapiens OX=9606 GN=RNF114 PE=1 SV=1;A0A096LNV3_HUMAN E3 ubiquitin-protein ligase RNF114 (Fragment) OS=Homo sapiens OX=9	4	2	2	2	19.4	17.641	35352	4419
Q13041;B4DM22;Q59EG8;Q13200;H7C1H2	26S proteasome non-ATPase regulatory subunit 2	PSMD2	Q13041_HUMAN p67 OS=Homo sapiens OX=9606 PE=2 SV=1;B4DM22_HUMAN 26S proteasome non-ATPase regulatory subunit 2 OS=Homo sapiens OX=9606 PE=2 SV=1;Q59EG8_HUMAN 26S proteasome non-ATPase regulatory subunit 2 (Fragment) OS=Homo sapiens OX=9606 PE=2 SV=1;PSMD2_	5	2	2	2	5.1	64.587	58754	1895.3
D6R9P3;D6RD18;B4DMY3;D6RBZ0;Q53F64;Q99729	Heterogeneous nuclear ribonucleoprotein A/B	HNRNPAB	D6R9P3_HUMAN Heterogeneous nuclear ribonucleoprotein A/B OS=Homo sapiens OX=9606 GN=HNRNPAB PE=1 SV=1;D6RD18_HUMAN Heterogeneous nuclear ribonucleoprotein A/B OS=Homo sapiens OX=9606 GN=HNRNPAB PE=1 SV=1;B4DMY3_HUMAN cDNA FLJ60713, highly similar to Homo s	6	3	2	2	11.4	30.302	113760	8750.9
B4DT61;E5RJB8;E5RHU3;E7ESK6;E9PBI9;B7Z5H2;B4DQ56;P34741	Syndecan;Syndecan-2	SDC2	B4DT61_HUMAN Syndecan OS=Homo sapiens OX=9606 PE=2 SV=1;E5RJB8_HUMAN Syndecan 2 (Fragment) OS=Homo sapiens OX=9606 GN=SDC2 PE=1 SV=1;E5RHU3_HUMAN Syndecan 2 (Fragment) OS=Homo sapiens OX=9606 GN=SDC2 PE=1 SV=2;E7ESK6_HUMAN Syndecan OS=Homo sapiens OX=9606	8	2	2	2	25.9	9.1223	22211	4442.2
B4DR60;Q8N3C0	Activating signal cointegrator 1 complex subunit 3	ASCC3	B4DR60_HUMAN cDNA FLJ56882, highly similar to Activating signal cointegrator 1 complex subunit 3 (Fragment) OS=Homo sapiens OX=9606 PE=2 SV=1;ASCC3_HUMAN Activating signal cointegrator 1 complex subunit 3 OS=Homo sapiens OX=9606 GN=ASCC3 PE=1 SV=3	2	2	2	2	2.9	119.06	22885	369.11
B4DS91;Q96H35	Probable RNA-binding protein 18	RBM18	B4DS91_HUMAN cDNA FLJ50191, weakly similar to Homo sapiens RNA binding motif protein 18 (RBM18), mRNA OS=Homo sapiens OX=9606 PE=2 SV=1;RBM18_HUMAN Probable RNA-binding protein 18 OS=Homo sapiens OX=9606 GN=RBM18 PE=2 SV=1	2	2	2	2	34.1	9.659	56306	14076
B4DVF9;B4DSG5;B8ZZD4;Q86VP1;H7C3L5	Tax1-binding protein 1	TAX1BP1	B4DVF9_HUMAN cDNA FLJ54388, highly similar to Tax1-binding protein 1 OS=Homo sapiens OX=9606 PE=2 SV=1;B4DSG5_HUMAN cDNA FLJ56149, highly similar to Tax1-binding protein 1 OS=Homo sapiens OX=9606 PE=2 SV=1;B8ZZD4_HUMAN Tax1 binding protein 1 OS=Homo sapien	5	2	2	2	3.4	80.599	45924	1120.1
B4DUG4;K7ELG9;Q3MHD2	Protein LSM12 homolog	LSM12	B4DUG4_HUMAN cDNA FLJ51308 OS=Homo sapiens OX=9606 PE=2 SV=1;K7ELG9_HUMAN LSM12 homolog OS=Homo sapiens OX=9606 GN=LSM12 PE=1 SV=1;LSM12_HUMAN Protein LSM12 OS=Homo sapiens OX=9606 GN=LSM12 PE=1 SV=2	3	2	2	2	19.5	12.508	64104	10684
B4DUQ8;B4E353;Q9H4P4	E3 ubiquitin-protein ligase NRDP1	RNF41	B4DUQ8_HUMAN RING-type E3 ubiquitin transferase OS=Homo sapiens OX=9606 PE=2 SV=1;B4E353_HUMAN E3 ubiquitin-protein ligase NRDP1 OS=Homo sapiens OX=9606 PE=2 SV=1;RNF41_HUMAN E3 ubiquitin-protein ligase NRDP1 OS=Homo sapiens OX=9606 GN=RNF41 PE=1 SV=2	3	2	2	2	15.9	27.993	104610	9509.8
B4DYG5;Q4LE69;P42356;B2RBS0;A0A140VK35	Phosphatidylinositol 4-kinase alpha	PIK4CA variant protein;PI4KA	B4DYG5_HUMAN 1-phosphatidylinositol 4-kinase OS=Homo sapiens OX=9606 PE=2 SV=1;Q4LE69_HUMAN 1-phosphatidylinositol 4-kinase (Fragment) OS=Homo sapiens OX=9606 GN=PIK4CA variant protein PE=2 SV=1;PI4KA_HUMAN Phosphatidylinositol 4-kinase alpha OS=Homo sapie	5	2	2	2	1.1	236.75	15221	128.99
F8WCX5;Q659C6;Q96DI9;F6VRR5;B4E0L0;Q9BY77;B4DSH9;Q6R954;B4DMM2;Q8WUT1	Polymerase delta-interacting protein 3	POLDIP3;DKFZp434G0310;PDIP46	F8WCX5_HUMAN DNA polymerase delta interacting protein 3 OS=Homo sapiens OX=9606 GN=POLDIP3 PE=1 SV=1;Q659C6_HUMAN Uncharacterized protein DKFZp434G0310 (Fragment) OS=Homo sapiens OX=9606 GN=DKFZp434G0310 PE=2 SV=1;Q96DI9_HUMAN POLDIP3 protein (Fragment) OS	10	2	2	2	7.1	30.769	30825	2055
B4E1K8;O15371;B0QYA4;B0QYA5	Eukaryotic translation initiation factor 3 subunit D	EIF3D	B4E1K8_HUMAN Eukaryotic translation initiation factor 3 subunit D OS=Homo sapiens OX=9606 GN=EIF3D PE=2 SV=1;EIF3D_HUMAN Eukaryotic translation initiation factor 3 subunit D OS=Homo sapiens OX=9606 GN=EIF3D PE=1 SV=1;B0QYA4_HUMAN Eukaryotic translation ini	4	2	2	2	6.7	52.827	43134	2054
B4E3T4;Q569H2;Q93062	RNA-binding protein with multiple splicing	RBPMS	B4E3T4_HUMAN HCG2043421, isoform CRA_c OS=Homo sapiens OX=9606 GN=RBPMS PE=1 SV=1;Q569H2_HUMAN RNA binding protein with multiple splicing OS=Homo sapiens OX=9606 GN=RBPMS PE=2 SV=1;RBPMS_HUMAN RNA-binding protein with multiple splicing OS=Homo sapiens OX=9	3	2	2	2	12.9	24.997	83570	7597.3
Q6IBR8;B5BU01;P20042;Q3B7I9;Q96I16	Eukaryotic translation initiation factor 2 subunit 2	EIF2S2	Q6IBR8_HUMAN Eukaryotic translation initiation factor 2, subunit 2 beta, 38kDa OS=Homo sapiens OX=9606 GN=EIF2S2 PE=2 SV=1;B5BU01_HUMAN Eukaryotic translation initiation factor 2 beta OS=Homo sapiens OX=9606 GN=EIF2S2 PE=2 SV=1;IF2B_HUMAN Eukaryotic transl	5	2	2	2	7.8	38.388	21842	1092.1
B5BUG9;P36894;A8KAE3;O00238	Receptor protein serine/threonine kinase;Bone morphogenetic protein receptor type-1A;Bone morphogenetic protein receptor type-1B	BMPR1A;BMPR1B	B5BUG9_HUMAN receptor protein serine/threonine kinase (Fragment) OS=Homo sapiens OX=9606 GN=BMPR1A PE=2 SV=1;BMR1A_HUMAN Bone morphogenetic protein receptor type-1A OS=Homo sapiens OX=9606 GN=BMPR1A PE=1 SV=2;A8KAE3_HUMAN receptor protein serine/threonine	4	2	2	2	4.9	60.171	64727	2697
B5MCA4;P16422	Epithelial cell adhesion molecule	EPCAM	B5MCA4_HUMAN Epithelial cell adhesion molecule OS=Homo sapiens OX=9606 GN=EPCAM PE=1 SV=1;EPCAM_HUMAN Epithelial cell adhesion molecule OS=Homo sapiens OX=9606 GN=EPCAM PE=1 SV=2	2	2	2	2	8.2	37.893	27806	1635.6
F5H018;B5MDF5;J3KQE5;P62826;H0YFC6;B4DV51	GTP-binding nuclear protein Ran	RAN	F5H018_HUMAN GTP-binding nuclear protein Ran (Fragment) OS=Homo sapiens OX=9606 GN=RAN PE=1 SV=8;B5MDF5_HUMAN GTP-binding nuclear protein Ran OS=Homo sapiens OX=9606 GN=RAN PE=1 SV=1;J3KQE5_HUMAN GTP-binding nuclear protein Ran (Fragment) OS=Homo sapiens O	6	2	2	2	10.6	22.436	50359	5035.9
B7Z5C0;P31689;Q9NXZ8	DnaJ homolog subfamily A member 1	DNAJA1;HDJ2	B7Z5C0_HUMAN cDNA FLJ52352, highly similar to DnaJ homolog subfamily A member 1 OS=Homo sapiens OX=9606 PE=2 SV=1;DNJA1_HUMAN DnaJ homolog subfamily A member 1 OS=Homo sapiens OX=9606 GN=DNAJA1 PE=1 SV=2;Q9NXZ8_HUMAN HDJ2 protein (Fragment) OS=Homo sapiens	3	2	2	2	16.7	27.543	42645	3553.7
B7Z600;Q53S54;Q13618	Cullin-3	CUL3	B7Z600_HUMAN cDNA FLJ53180, highly similar to Cullin-3 OS=Homo sapiens OX=9606 PE=2 SV=1;Q53S54_HUMAN Uncharacterized protein CUL3 (Fragment) OS=Homo sapiens OX=9606 GN=CUL3 PE=3 SV=1;CUL3_HUMAN Cullin-3 OS=Homo sapiens OX=9606 GN=CUL3 PE=1 SV=2	3	2	2	2	5.3	63.309	49330	1541.6
Q5T8U5;Q5T8U7;B7Z605;O15260;B7Z8F3;B7Z7A8	Surfeit locus protein 4	SURF4	Q5T8U5_HUMAN Surfeit locus protein 4 OS=Homo sapiens OX=9606 GN=SURF4 PE=1 SV=1;Q5T8U7_HUMAN Surfeit locus protein 4 OS=Homo sapiens OX=9606 GN=SURF4 PE=3 SV=1;B7Z605_HUMAN Surfeit locus protein 4 OS=Homo sapiens OX=9606 PE=2 SV=1;SURF4_HUMAN Surfeit locus	6	2	2	2	16.7	21.127	162240	18027
H7C148;B7Z6J7;O75175;A0A2R8Y6N5;A0A2R8Y7Z8;A0A0G2JNJ7;A0A2H2FJL5;Q6ZMJ6	CCR4-NOT transcription complex subunit 3	CNOT3;FLJ00420	H7C148_HUMAN CCR4-NOT transcription complex subunit 3 (Fragment) OS=Homo sapiens OX=9606 GN=CNOT3 PE=1 SV=2;B7Z6J7_HUMAN CCR4-NOT transcription complex subunit 3 OS=Homo sapiens OX=9606 GN=CNOT3 PE=1 SV=1;CNOT3_HUMAN CCR4-NOT transcription complex subunit	8	2	2	2	5.1	48.956	66256	7361.7
B7ZW30;B7Z7D5;Q96BJ3	Axin interactor, dorsalization-associated protein	AIDA	B7ZW30_HUMAN AIDA protein (Fragment) OS=Homo sapiens OX=9606 GN=AIDA PE=2 SV=1;B7Z7D5_HUMAN cDNA FLJ53110 OS=Homo sapiens OX=9606 PE=2 SV=1;AIDA_HUMAN Axin interactor, dorsalization-associated protein OS=Homo sapiens OX=9606 GN=AIDA PE=1 SV=1	3	2	2	2	9.7	29.149	61578	5131.5
H0YAL7;D6RBD7;C9J1V9;O43324;H0YAH9	Eukaryotic translation elongation factor 1 epsilon-1	EEF1E1;EEF1E1-BLOC1S5	H0YAL7_HUMAN Eukaryotic translation elongation factor 1 epsilon 1 (Fragment) OS=Homo sapiens OX=9606 GN=EEF1E1 PE=1 SV=1;D6RBD7_HUMAN Eukaryotic translation elongation factor 1 epsilon 1 OS=Homo sapiens OX=9606 GN=EEF1E1 PE=1 SV=1;C9J1V9_HUMAN EEF1E1-BLOC1	5	2	2	2	13.2	15.228	21351	2135.1
C9J712;P35080;C9J0J7;C9JQ45;C9J2N0;G5E9Q6;B4DNH1	Profilin-2;Profilin	PFN2	C9J712_HUMAN Profilin OS=Homo sapiens OX=9606 GN=PFN2 PE=1 SV=1;PROF2_HUMAN Profilin-2 OS=Homo sapiens OX=9606 GN=PFN2 PE=1 SV=3;C9J0J7_HUMAN Profilin OS=Homo sapiens OX=9606 GN=PFN2 PE=1 SV=1;C9JQ45_HUMAN Profilin OS=Homo sapiens OX=9606 GN=PFN2 PE=1 SV=1	7	2	2	2	26.4	9.7982	186060	37213
C9JGY5;F8WE44;C9JXZ7;C9J8M3;C9JZI1;P35249;C9JW34	Replication factor C subunit 4	RFC4	C9JGY5_HUMAN Replication factor C subunit 4 (Fragment) OS=Homo sapiens OX=9606 GN=RFC4 PE=1 SV=1;F8WE44_HUMAN Replication factor C subunit 4 OS=Homo sapiens OX=9606 GN=RFC4 PE=1 SV=1;C9JXZ7_HUMAN Replication factor C subunit 4 (Fragment) OS=Homo sapiens OX	7	2	2	2	35.8	10.088	37597	6266.1
C9JZW3;P24534;F8WF65;F2Z2G2;A4D1M6	Elongation factor 1-beta	EEF1B2;LOC392793	C9JZW3_HUMAN Elongation factor 1-beta (Fragment) OS=Homo sapiens OX=9606 GN=EEF1B2 PE=1 SV=1;EF1B_HUMAN Elongation factor 1-beta OS=Homo sapiens OX=9606 GN=EEF1B2 PE=1 SV=3;F8WF65_HUMAN Elongation factor 1-beta OS=Homo sapiens OX=9606 GN=EEF1B2 PE=1 SV=1;F	5	2	2	2	26.8	13.443	129010	25802
D6R9I9;P61221;H0Y990;D6RGF4	ATP-binding cassette sub-family E member 1	ABCE1	D6R9I9_HUMAN ATP binding cassette subfamily E member 1 OS=Homo sapiens OX=9606 GN=ABCE1 PE=1 SV=1;ABCE1_HUMAN ATP-binding cassette sub-family E member 1 OS=Homo sapiens OX=9606 GN=ABCE1 PE=1 SV=1;H0Y990_HUMAN ATP binding cassette subfamily E member 1 (Frag	4	2	2	2	7.6	47.037	55263	2631.6
Q32Q75;X5D7E3;D6RBW1;P06730	Eukaryotic translation initiation factor 4E	EIF4E	Q32Q75_HUMAN Eukaryotic translation initiation factor 4E OS=Homo sapiens OX=9606 GN=EIF4E PE=2 SV=1;X5D7E3_HUMAN Eukaryotic translation initiation factor 4E isoform A (Fragment) OS=Homo sapiens OX=9606 GN=EIF4E PE=2 SV=1;D6RBW1_HUMAN Eukaryotic translation	4	2	2	2	10.1	25.067	52648	4786.1
Q9NT87;D6RIG4;Q9HCL0;A0A087WTW3;B4DLR6;B4DQ29	Protocadherin-18	DKFZp434B0923;PCDH18	Q9NT87_HUMAN Uncharacterized protein DKFZp434B0923 (Fragment) OS=Homo sapiens OX=9606 GN=DKFZp434B0923 PE=2 SV=1;D6RIG4_HUMAN Protocadherin 18 OS=Homo sapiens OX=9606 GN=PCDH18 PE=1 SV=1;PCD18_HUMAN Protocadherin-18 OS=Homo sapiens OX=9606 GN=PCDH18 PE=1 S	6	2	2	2	3.7	78.366	39083	1699.3
E5KBQ3;Q12933;B1AMX7;B1AMX8;B4DGI3	TNF receptor-associated factor 2	TRAF2	E5KBQ3_HUMAN TNF receptor-associated factor OS=Homo sapiens OX=9606 GN=TRAF2 PE=2 SV=1;TRAF2_HUMAN TNF receptor-associated factor 2 OS=Homo sapiens OX=9606 GN=TRAF2 PE=1 SV=2;B1AMX7_HUMAN TNF receptor associated factor 2 (Fragment) OS=Homo sapiens OX=9606	5	2	2	2	4.6	55.788	18874	629.13
E7EPN9;Q9Y520;B4DQN8;B4DM27	Protein PRRC2C	PRRC2C	E7EPN9_HUMAN Proline rich coiled-coil 2C OS=Homo sapiens OX=9606 GN=PRRC2C PE=1 SV=1;PRC2C_HUMAN Protein PRRC2C OS=Homo sapiens OX=9606 GN=PRRC2C PE=1 SV=4;B4DQN8_HUMAN cDNA FLJ50056, highly similar to Homo sapiens BAT2 domain containing 1 (BAT2D1), mRNA (	4	3	2	2	1	308.77	51108	511.08
Q6P2S0;Q659G3;E9PE20;P49458	Signal recognition particle 9 kDa protein	SRP9;DKFZp564M2223	Q6P2S0_HUMAN Signal recognition particle 9 kDa protein OS=Homo sapiens OX=9606 GN=SRP9 PE=1 SV=1;Q659G3_HUMAN Signal recognition particle 9 kDa protein OS=Homo sapiens OX=9606 GN=SRP9 PE=1 SV=1;E9PE20_HUMAN Signal recognition particle 9 OS=Homo sapiens OX=	4	2	2	2	40.8	5.7685	96987	24247
H7BXH2;E9PKF6;Q5H9R7;E9PK08;B4DP39	Serine/threonine-protein phosphatase 6 regulatory subunit 3	PPP6R3	H7BXH2_HUMAN Protein phosphatase 6 regulatory subunit 3 OS=Homo sapiens OX=9606 GN=PPP6R3 PE=1 SV=1;E9PKF6_HUMAN Protein phosphatase 6 regulatory subunit 3 OS=Homo sapiens OX=9606 GN=PPP6R3 PE=1 SV=1;PP6R3_HUMAN Serine/threonine-protein phosphatase 6 regul	5	2	2	2	3.3	92.407	56029	1303
Q9BQQ5;E9PLL6;Q6NZ52;P46776;E9PJD9	60S ribosomal protein L27a	L27a;RPL27A	Q9BQQ5_HUMAN Ribosomal protein L27a OS=Homo sapiens OX=9606 GN=L27a PE=4 SV=1;E9PLL6_HUMAN Ribosomal protein L27a OS=Homo sapiens OX=9606 GN=RPL27A PE=1 SV=1;Q6NZ52_HUMAN Large ribosomal subunit protein uL15 OS=Homo sapiens OX=9606 GN=RPL27A PE=2 SV=1;RL27	5	2	2	2	17	12.015	262610	43769
E9PP73;P53618;E9PP63;E9PKQ1	Coatomer subunit beta	COPB1	E9PP73_HUMAN COPI coat complex subunit beta 1 (Fragment) OS=Homo sapiens OX=9606 GN=COPB1 PE=1 SV=8;COPB_HUMAN Coatomer subunit beta OS=Homo sapiens OX=9606 GN=COPB1 PE=1 SV=3;E9PP63_HUMAN COPI coat complex subunit beta 1 (Fragment) OS=Homo sapiens OX=9606	4	2	2	2	4.5	55.438	27672	1024.9
P29762;F1T0F7;B5MCB5	Cellular retinoic acid-binding protein 1	CRABP1	RABP1_HUMAN Cellular retinoic acid-binding protein 1 OS=Homo sapiens OX=9606 GN=CRABP1 PE=1 SV=2;F1T0F7_HUMAN Cellular retinoic acid-binding protein 1 OS=Homo sapiens OX=9606 GN=CRABP1 PE=2 SV=1;B5MCB5_HUMAN Cellular retinoic acid binding protein 1 (Fragme	3	2	2	2	20.4	15.565	64426	6442.6
H0YFI1;F5H479;F5GX19;F5H3Y3;Q6IAA8	Ragulator complex protein LAMTOR1	LAMTOR1	H0YFI1_HUMAN Ragulator complex protein LAMTOR1 (Fragment) OS=Homo sapiens OX=9606 GN=LAMTOR1 PE=1 SV=1;F5H479_HUMAN Ragulator complex protein LAMTOR1 OS=Homo sapiens OX=9606 GN=LAMTOR1 PE=1 SV=1;F5GX19_HUMAN Ragulator complex protein LAMTOR1 OS=Homo sapien	5	2	2	2	36.7	8.5974	79361	19840
O75970;F5H1U9;H0YGQ3	Multiple PDZ domain protein	MPDZ	MPDZ_HUMAN Multiple PDZ domain protein OS=Homo sapiens OX=9606 GN=MPDZ PE=1 SV=2;F5H1U9_HUMAN Multiple PDZ domain crumbs cell polarity complex component OS=Homo sapiens OX=9606 GN=MPDZ PE=1 SV=1;H0YGQ3_HUMAN Multiple PDZ domain crumbs cell polarity complex	3	2	2	2	1.1	221.62	25146	267.51
F8VR82;Q9UPN1;F8VYE8;P36873;A0A087WYY5	Serine/threonine-protein phosphatase;Serine/threonine-protein phosphatase PP1-gamma catalytic subunit	PPP1CC	F8VR82_HUMAN Serine/threonine-protein phosphatase OS=Homo sapiens OX=9606 GN=PPP1CC PE=1 SV=1;Q9UPN1_HUMAN Serine/threonine-protein phosphatase (Fragment) OS=Homo sapiens OX=9606 GN=PPP1CC PE=3 SV=1;F8VYE8_HUMAN Serine/threonine-protein phosphatase OS=Homo	5	10	3	2	44.8	30.987	563840	33167
F8VUA6;Q0QEW2;G3V203;H0YHA7;J3QQ67;Q07020;F8VYV2	60S ribosomal protein L18	RPL18	F8VUA6_HUMAN Ribosomal protein L18 (Fragment) OS=Homo sapiens OX=9606 GN=RPL18 PE=1 SV=1;Q0QEW2_HUMAN Ribosomal protein L18 (Fragment) OS=Homo sapiens OX=9606 GN=RPL18 PE=2 SV=1;G3V203_HUMAN Ribosomal protein L18 OS=Homo sapiens OX=9606 GN=RPL18 PE=1 SV=1;	7	2	2	2	17.7	14.529	262670	52535
F8VYN9;P40616;F8VP99;F8VP63;B4DZG7;B4DR16	ADP-ribosylation factor-like protein 1	ARL1	F8VYN9_HUMAN ADP ribosylation factor like GTPase 1 OS=Homo sapiens OX=9606 GN=ARL1 PE=1 SV=1;ARL1_HUMAN ADP-ribosylation factor-like protein 1 OS=Homo sapiens OX=9606 GN=ARL1 PE=1 SV=1;F8VP99_HUMAN ADP ribosylation factor like GTPase 1 (Fragment) OS=Homo s	6	2	2	2	12.4	21.778	46295	4629.5
F8VZ44;Q53HS1;Q9NRG9;D9DBT1;H3BU82;B4DDU7	Aladin	AAAS	F8VZ44_HUMAN Aladin WD repeat nucleoporin OS=Homo sapiens OX=9606 GN=AAAS PE=1 SV=1;Q53HS1_HUMAN Achalasia, adrenocortical insufficiency, alacrimia (Allgrove, triple-A) variant (Fragment) OS=Homo sapiens OX=9606 PE=2 SV=1;AAAS_HUMAN Aladin OS=Homo sapiens	6	2	2	2	5.5	45.634	2616800	118950
P09496;F8WF69;C9J8P9	Clathrin light chain A	CLTA	CLCA_HUMAN Clathrin light chain A OS=Homo sapiens OX=9606 GN=CLTA PE=1 SV=1;F8WF69_HUMAN Clathrin light chain OS=Homo sapiens OX=9606 GN=CLTA PE=1 SV=1;C9J8P9_HUMAN Clathrin light chain OS=Homo sapiens OX=9606 GN=CLTA PE=1 SV=1	3	2	2	2	6.5	27.076	69304	9900.5
G3V279;P84090	Enhancer of rudimentary homolog	ERH	G3V279_HUMAN Enhancer of rudimentary homolog OS=Homo sapiens OX=9606 GN=ERH PE=1 SV=1;ERH_HUMAN Enhancer of rudimentary homolog OS=Homo sapiens OX=9606 GN=ERH PE=1 SV=1	2	2	2	2	25.4	8.2033	135970	33993
G3V2S6;Q9H3H0;Q9Y5K8;H0YJ55;H0YJS0;Q9NW63;G3V2V6;H0YJH8;G3V559;Q8N5Z9;Q6PJ05	V-type proton ATPase subunit D	ATP6V1D;VATD	G3V2S6_HUMAN V-type proton ATPase subunit D OS=Homo sapiens OX=9606 GN=ATP6V1D PE=1 SV=1;Q9H3H0_HUMAN V-type proton ATPase subunit D OS=Homo sapiens OX=9606 GN=VATD PE=2 SV=1;VATD_HUMAN V-type proton ATPase subunit D OS=Homo sapiens OX=9606 GN=ATP6V1D PE=1	11	2	2	2	14.6	21.921	144530	14453
G3V4Y7;Q86UP2;G3V5P0;B3KWP6;B7Z6P3	Kinectin	KTN1	G3V4Y7_HUMAN Kinectin 1 OS=Homo sapiens OX=9606 GN=KTN1 PE=1 SV=1;KTN1_HUMAN Kinectin OS=Homo sapiens OX=9606 GN=KTN1 PE=1 SV=1;G3V5P0_HUMAN Kinectin 1 (Fragment) OS=Homo sapiens OX=9606 GN=KTN1 PE=1 SV=1;B3KWP6_HUMAN cDNA FLJ43510 fis, clone PERIC2003720,	5	2	2	2	4	68.943	35241	978.92
G8JL96;Q9UM81;Q59FX6;Q13332;B4DK48;Q59H90;Q3KPI9;A0A0U1RQU1;F5GWR7;Q2HXI4;P23468;Q16343	Protein-tyrosine-phosphatase;Receptor-type tyrosine-protein phosphatase S;Receptor-type tyrosine-protein phosphatase delta	PTPRS;PTPsigma;PTPRD	G8JL96_HUMAN protein-tyrosine-phosphatase OS=Homo sapiens OX=9606 GN=PTPRS PE=1 SV=2;Q9UM81_HUMAN protein-tyrosine-phosphatase OS=Homo sapiens OX=9606 GN=PTPsigma PE=2 SV=1;Q59FX6_HUMAN protein-tyrosine-phosphatase (Fragment) OS=Homo sapiens OX=9606 PE=2 S	12	4	2	2	3.5	168.43	72531	1151.3
H0Y564;Q9H1A4	Anaphase-promoting complex subunit 1	ANAPC1	H0Y564_HUMAN Anaphase promoting complex subunit 1 (Fragment) OS=Homo sapiens OX=9606 GN=ANAPC1 PE=1 SV=1;APC1_HUMAN Anaphase-promoting complex subunit 1 OS=Homo sapiens OX=9606 GN=ANAPC1 PE=1 SV=1	2	2	2	2	2.1	161.45	15546	246.76
H0YEK1;H0YEB6;O60232;E9PN57;E9PK41;G3V1B8	Sjoegren syndrome/scleroderma autoantigen 1	SSSCA1	H0YEK1_HUMAN Zinc ribbon domain containing 2 (Fragment) OS=Homo sapiens OX=9606 GN=ZNRD2 PE=1 SV=1;H0YEB6_HUMAN Zinc ribbon domain containing 2 (Fragment) OS=Homo sapiens OX=9606 GN=ZNRD2 PE=1 SV=1;ZNRD2_HUMAN Protein ZNRD2 OS=Homo sapiens OX=9606 GN=ZNRD2	6	2	2	2	23.4	11.189	36876	6145.9
Q9Y5S2;H0YLY0;Q86TR8	Serine/threonine-protein kinase MRCK beta	CDC42BPB	MRCKB_HUMAN Serine/threonine-protein kinase MRCK beta OS=Homo sapiens OX=9606 GN=CDC42BPB PE=1 SV=2;H0YLY0_HUMAN non-specific serine/threonine protein kinase OS=Homo sapiens OX=9606 GN=CDC42BPB PE=1 SV=9;Q86TR8_HUMAN non-specific serine/threonine protein k	3	2	2	2	1.8	194.31	10535	126.93
Q8WWM7;H3BUF6;H3BSK9	Ataxin-2-like protein	ATXN2L	ATX2L_HUMAN Ataxin-2-like protein OS=Homo sapiens OX=9606 GN=ATXN2L PE=1 SV=2;H3BUF6_HUMAN Ataxin 2 like OS=Homo sapiens OX=9606 GN=ATXN2L PE=1 SV=1;H3BSK9_HUMAN Ataxin 2 like (Fragment) OS=Homo sapiens OX=9606 GN=ATXN2L PE=1 SV=1	3	2	2	2	2.9	113.37	28675	735.26
H7BXE3;Q9NWH9;H0YLW7;H0YMW8;H0YNF3;H0YMR6;H0YLE6;H0YL55	SAFB-like transcription modulator	SLTM	H7BXE3_HUMAN SAFB like transcription modulator (Fragment) OS=Homo sapiens OX=9606 GN=SLTM PE=1 SV=1;SLTM_HUMAN SAFB-like transcription modulator OS=Homo sapiens OX=9606 GN=SLTM PE=1 SV=2;H0YLW7_HUMAN SAFB like transcription modulator OS=Homo sapiens OX=960	8	2	2	2	6.4	48.848	12360	686.67
I3L3H2;P38919;Q59GT8;J3KS93;Q5JWW0;J3QQP0;E9PBH4;F8WE11;E7EMV8;Q86WD0;J3KSN7;B4E102	Eukaryotic initiation factor 4A-III;Eukaryotic initiation factor 4A-III, N-terminally processed	EIF4A3	I3L3H2_HUMAN RNA helicase OS=Homo sapiens OX=9606 GN=EIF4A3 PE=1 SV=2;IF4A3_HUMAN Eukaryotic initiation factor 4A-III OS=Homo sapiens OX=9606 GN=EIF4A3 PE=1 SV=4	12	3	2	2	11.5	44.511	52932	2785.9
I3L4N8;P63261;B4E3A4;B4DVQ0;Q8WVW5;A0A804GS07;I3L3I0;I3L1U9;K7EM38;I3L3R2;J3KT65;L0R5C4;A0A7P0TBL1	Actin, cytoplasmic 2;Actin, cytoplasmic 2, N-terminally processed	ACTG1	I3L4N8_HUMAN Actin gamma 1 OS=Homo sapiens OX=9606 GN=ACTG1 PE=1 SV=9;ACTG_HUMAN Actin, cytoplasmic 2 OS=Homo sapiens OX=9606 GN=ACTG1 PE=1 SV=1;B4E3A4_HUMAN cDNA FLJ57283, highly similar to Actin, cytoplasmic 2 OS=Homo sapiens OX=9606 PE=2 SV=1;B4DVQ0_HUM	13	35	35	2	86.6	38.975	424930000	21247000
J3KMX5;P62277	40S ribosomal protein S13	RPS13	J3KMX5_HUMAN Small ribosomal subunit protein uS15 OS=Homo sapiens OX=9606 GN=RPS13 PE=1 SV=1;RS13_HUMAN Small ribosomal subunit protein uS15 OS=Homo sapiens OX=9606 GN=RPS13 PE=1 SV=2	2	2	2	2	18.2	16.733	523690	65461
M0QZ21;M0R0N4;M0QYZ2;P53680;X6R390	AP-2 complex subunit sigma	AP2S1	M0QZ21_HUMAN AP complex subunit sigma OS=Homo sapiens OX=9606 GN=AP2S1 PE=1 SV=1;M0R0N4_HUMAN AP complex subunit sigma OS=Homo sapiens OX=9606 GN=AP2S1 PE=1 SV=1;M0QYZ2_HUMAN AP complex subunit sigma OS=Homo sapiens OX=9606 GN=AP2S1 PE=1 SV=1;AP2S1_HUMAN A	5	2	2	2	16.4	14.557	41707	8341.4
M0R0C3;M0R2F8;Q0VAB1;Q3ZCQ8	Mitochondrial import inner membrane translocase subunit TIM50	TIMM50	M0R0C3_HUMAN Translocase of inner mitochondrial membrane 50 (Fragment) OS=Homo sapiens OX=9606 GN=TIMM50 PE=1 SV=1;M0R2F8_HUMAN Mitochondrial import inner membrane translocase subunit TIM50 OS=Homo sapiens OX=9606 GN=TIMM50 PE=1 SV=2;Q0VAB1_HUMAN Mitochond	4	2	2	2	26.9	11.866	56978	8139.6
O00186	Syntaxin-binding protein 3	STXBP3	STXB3_HUMAN Syntaxin-binding protein 3 OS=Homo sapiens OX=9606 GN=STXBP3 PE=1 SV=2	1	2	2	2	3.5	67.764	16675	555.82
Q5VV87;Q53GB9;Q5VV89;O14880	Microsomal glutathione S-transferase 3	MGST3	Q5VV87_HUMAN Microsomal glutathione S-transferase 3 OS=Homo sapiens OX=9606 GN=MGST3 PE=1 SV=1;Q53GB9_HUMAN Microsomal glutathione S-transferase 3 variant (Fragment) OS=Homo sapiens OX=9606 PE=2 SV=1;Q5VV89_HUMAN Microsomal glutathione S-transferase 3 OS=H	4	2	2	2	27.1	14.379	73078	12180
O15091;A0A0A0MTQ0	Mitochondrial ribonuclease P protein 3	KIAA0391	MRPP3_HUMAN Mitochondrial ribonuclease P catalytic subunit OS=Homo sapiens OX=9606 GN=PRORP PE=1 SV=2;A0A0A0MTQ0_HUMAN Protein only RNase P catalytic subunit (Fragment) OS=Homo sapiens OX=9606 GN=PRORP PE=1 SV=1	2	2	2	2	5.1	67.315	19212	582.19
Q6FHN3;Q32Q12;O60361;P22392;E7ERL0;A0A384MTW7;J3KPD9;P15531	Nucleoside diphosphate kinase;Putative nucleoside diphosphate kinase;Nucleoside diphosphate kinase B;Nucleoside diphosphate kinase A	NME2;NME1-NME2;NME2P1;NME1	Q6FHN3_HUMAN Nucleoside diphosphate kinase OS=Homo sapiens OX=9606 GN=NME2 PE=2 SV=1;Q32Q12_HUMAN Nucleoside diphosphate kinase OS=Homo sapiens OX=9606 GN=NME1-NME2 PE=1 SV=1;NDK8_HUMAN Putative nucleoside diphosphate kinase OS=Homo sapiens OX=9606 GN=NME2	8	2	2	2	23.7	17.298	70141	6376.4
O75506;A0A8I5KTJ3;A0A8I5KYC9	Heat shock factor-binding protein 1	HSBP1	HSBP1_HUMAN Heat shock factor-binding protein 1 OS=Homo sapiens OX=9606 GN=HSBP1 PE=1 SV=1;A0A8I5KTJ3_HUMAN Heat shock factor binding protein 1 OS=Homo sapiens OX=9606 GN=HSBP1 PE=1 SV=1;A0A8I5KYC9_HUMAN Heat shock factor binding protein 1 OS=Homo sapiens	3	2	2	2	50	8.5435	171870	34374
O75533;Q9NTB4;H7C341;Q7Z497	Splicing factor 3B subunit 1	SF3B1;DKFZp434M052	SF3B1_HUMAN Splicing factor 3B subunit 1 OS=Homo sapiens OX=9606 GN=SF3B1 PE=1 SV=3;Q9NTB4_HUMAN Uncharacterized protein DKFZp434M052 (Fragment) OS=Homo sapiens OX=9606 GN=DKFZp434M052 PE=2 SV=1;H7C341_HUMAN Splicing factor 3b subunit 1 (Fragment) OS=Homo	4	2	2	2	2.6	145.83	58274	939.91
O94906	Pre-mRNA-processing factor 6	PRPF6	PRP6_HUMAN Pre-mRNA-processing factor 6 OS=Homo sapiens OX=9606 GN=PRPF6 PE=1 SV=1	1	2	2	2	2.6	106.92	20457	365.31
Q96HX3;Q6IBR0;Q53EP4;P04843;F8WF32;B4DNJ5;B7Z4L4;B4DL99	Dolichyl-diphosphooligosaccharide--protein glycosyltransferase subunit 1	RPN1	Q96HX3_HUMAN Dolichyl-diphosphooligosaccharide--protein glycosyltransferase subunit 1 (Fragment) OS=Homo sapiens OX=9606 PE=2 SV=1;Q6IBR0_HUMAN Dolichyl-diphosphooligosaccharide--protein glycosyltransferase subunit 1 OS=Homo sapiens OX=9606 GN=RPN1 PE=2 SV	8	2	2	2	6.2	64.581	30683	829.26
P11388;A0A4D6UXC9	DNA topoisomerase 2-alpha	TOP2A	TOP2A_HUMAN DNA topoisomerase 2-alpha OS=Homo sapiens OX=9606 GN=TOP2A PE=1 SV=3;A0A4D6UXC9_HUMAN DNA topoisomerase 2 OS=Homo sapiens OX=9606 GN=TOP2A PE=2 SV=1	2	2	2	2	1.6	174.38	34303	423.49
P12270;Q58F23;Q504U6	Nucleoprotein TPR	TPR	TPR_HUMAN Nucleoprotein TPR OS=Homo sapiens OX=9606 GN=TPR PE=1 SV=3;Q58F23_HUMAN TPR protein (Fragment) OS=Homo sapiens OX=9606 GN=TPR PE=2 SV=1;Q504U6_HUMAN TPR protein (Fragment) OS=Homo sapiens OX=9606 GN=TPR PE=2 SV=1	3	2	2	2	0.9	267.29	24280	224.82
P12273	Prolactin-inducible protein	PIP	PIP_HUMAN Prolactin-inducible protein OS=Homo sapiens OX=9606 GN=PIP PE=1 SV=1	1	2	2	2	19.2	16.572	28481	3164.5
P16403;Q4VB24;B2R984;A3R0T8;A3R0T7;P10412;P16402	Histone H1.2;Histone H1.4;Histone H1.3	HIST1H1C;HIST1H1E;HIST1H1D	H12_HUMAN Histone H1.2 OS=Homo sapiens OX=9606 GN=H1-2 PE=1 SV=2;Q4VB24_HUMAN Histone cluster 1, H1e OS=Homo sapiens OX=9606 GN=HIST1H1E PE=2 SV=1;B2R984_HUMAN cDNA, FLJ94268, highly similar to Homo sapiens histone 1, H1e (HIST1H1E), mRNA OS=Homo sapiens O	7	2	2	2	9.9	21.364	308520	34280
P18085;C9JPM4;C9JAK5;U3KQF2	ADP-ribosylation factor 4	ARF4	ARF4_HUMAN ADP-ribosylation factor 4 OS=Homo sapiens OX=9606 GN=ARF4 PE=1 SV=3;C9JPM4_HUMAN ADP ribosylation factor 4 (Fragment) OS=Homo sapiens OX=9606 GN=ARF4 PE=1 SV=1;C9JAK5_HUMAN ADP ribosylation factor 4 OS=Homo sapiens OX=9606 GN=ARF4 PE=1 SV=1	4	4	4	2	37.8	20.511	325050	29550
P19174;Q4LE43;B4DMA3	1-phosphatidylinositol 4,5-bisphosphate phosphodiesterase gamma-1;Phosphoinositide phospholipase C	PLCG1;PLCG1 variant protein	PLCG1_HUMAN 1-phosphatidylinositol 4,5-bisphosphate phosphodiesterase gamma-1 OS=Homo sapiens OX=9606 GN=PLCG1 PE=1 SV=1;Q4LE43_HUMAN Phosphoinositide phospholipase C (Fragment) OS=Homo sapiens OX=9606 GN=PLCG1 variant protein PE=2 SV=1;B4DMA3_HUMAN Phosph	3	2	2	2	2	148.53	21262	322.16
P21333;Q60FE5;A6NDY9;A0A7P0NMY4;Q6NXF2;Q96C61;B4E2F9;B4DTD5;F8WE98;A0A7I2V3E6;A0A087WWY3;Q2VP91;H0Y5C6;H0Y5F3;Q86TQ3;A0A669KBC6;H7C2E7	Filamin-A	FLNA	FLNA_HUMAN Filamin-A OS=Homo sapiens OX=9606 GN=FLNA PE=1 SV=4;Q60FE5_HUMAN Filamin A OS=Homo sapiens OX=9606 GN=FLNA PE=1 SV=1;A6NDY9_HUMAN Filamin A OS=Homo sapiens OX=9606 GN=FLNA PE=2 SV=4;A0A7P0NMY4_HUMAN Filamin A OS=Homo sapiens OX=9606 GN=FLNA PE=1	17	101	101	2	58.8	280.74	117050000	873520
P23378;A0A1J0GNC2	Glycine dehydrogenase (decarboxylating), mitochondrial	GLDC	GCSP_HUMAN Glycine dehydrogenase (decarboxylating), mitochondrial OS=Homo sapiens OX=9606 GN=GLDC PE=1 SV=2;A0A1J0GNC2_HUMAN Glycine cleavage system P protein OS=Homo sapiens OX=9606 PE=2 SV=1	2	2	2	2	3.8	112.73	34098	757.73
P23470	Receptor-type tyrosine-protein phosphatase gamma	PTPRG	PTPRG_HUMAN Receptor-type tyrosine-protein phosphatase gamma OS=Homo sapiens OX=9606 GN=PTPRG PE=1 SV=4	1	2	2	2	1.9	162	28088	438.88
Q86SG5;P31151	Protein S100-A7A;Protein S100-A7	S100A7A;S100A7	S1A7A_HUMAN Protein S100-A7A OS=Homo sapiens OX=9606 GN=S100A7A PE=1 SV=3;S10A7_HUMAN Protein S100-A7 OS=Homo sapiens OX=9606 GN=S100A7 PE=1 SV=4	2	2	2	2	23.8	11.305	27751	3964.5
V9HWD6;P31946;B5BU24;Q4VY20;A0A0J9YWZ2;Q4VY19;A0A0J9YWE8;Q59EQ2	14-3-3 protein beta/alpha;14-3-3 protein beta/alpha, N-terminally processed	HEL-S-1;YWHAB	V9HWD6_HUMAN Epididymis secretory protein Li 1 OS=Homo sapiens OX=9606 GN=HEL-S-1 PE=2 SV=1;1433B_HUMAN 14-3-3 protein beta/alpha OS=Homo sapiens OX=9606 GN=YWHAB PE=1 SV=3;B5BU24_HUMAN 14-3-3 protein beta/alpha OS=Homo sapiens OX=9606 GN=YWHAB PE=2 SV=1	8	4	2	2	21.1	28.082	260920	18637
P35580	Myosin-10	MYH10	MYH10_HUMAN Myosin-10 OS=Homo sapiens OX=9606 GN=MYH10 PE=1 SV=3	1	72	62	2	43.6	229	16883000	165520
Q5U0C2;P40938;B4DKE6;Q53HK8	Replication factor C subunit 3	RFC3	Q5U0C2_HUMAN Replication factor C (Activator 1) 3, 38kDa OS=Homo sapiens OX=9606 PE=2 SV=1;RFC3_HUMAN Replication factor C subunit 3 OS=Homo sapiens OX=9606 GN=RFC3 PE=1 SV=2;B4DKE6_HUMAN cDNA FLJ60629, highly similar to Replication factor C subunit 3 OS=H	4	2	2	2	7.3	40.57	30482	1451.5
P41091;Q2VIR3;H7BZU1	Eukaryotic translation initiation factor 2 subunit 3;Putative eukaryotic translation initiation factor 2 subunit 3-like protein	EIF2S3;EIF2S3L	IF2G_HUMAN Eukaryotic translation initiation factor 2 subunit 3 OS=Homo sapiens OX=9606 GN=EIF2S3 PE=1 SV=3;IF2GL_HUMAN Eukaryotic translation initiation factor 2 subunit 3B OS=Homo sapiens OX=9606 GN=EIF2S3B PE=2 SV=2;H7BZU1_HUMAN Eukaryotic translation i	3	2	2	2	3.6	51.109	6364.7	303.08
P42166	Lamina-associated polypeptide 2, isoform alpha;Thymopoietin;Thymopentin	TMPO	LAP2A_HUMAN Lamina-associated polypeptide 2, isoform alpha OS=Homo sapiens OX=9606 GN=TMPO PE=1 SV=2	1	4	4	2	8.2	75.491	158930	4414.7
P42167;G5E972;Q59G12;Q9P1N8;H0YJH7	Lamina-associated polypeptide 2, isoforms beta/gamma;Thymopoietin;Thymopentin	TMPO	LAP2B_HUMAN Lamina-associated polypeptide 2, isoforms beta/gamma OS=Homo sapiens OX=9606 GN=TMPO PE=1 SV=2;G5E972_HUMAN Thymopoietin OS=Homo sapiens OX=9606 GN=TMPO PE=1 SV=1;Q59G12_HUMAN Lamina-associated polypeptide 2, isoforms beta/gamma variant (Fragme	5	4	2	2	12.3	50.67	28938	1315.4
P42677;C9JLI6;H0YMV8;A4D1G5;Q71UM5	40S ribosomal protein S27;40S ribosomal protein S27-like	RPS27;RPS27L;LOC392748	RS27_HUMAN Small ribosomal subunit protein eS27 OS=Homo sapiens OX=9606 GN=RPS27 PE=1 SV=3;C9JLI6_HUMAN 40S ribosomal protein S27 OS=Homo sapiens OX=9606 GN=RPS27L PE=1 SV=1;H0YMV8_HUMAN 40S ribosomal protein S27 OS=Homo sapiens OX=9606 GN=RPS27L PE=1 SV=1	5	2	2	2	28.6	9.461	1238000	309490
P46109	Crk-like protein	CRKL	CRKL_HUMAN Crk-like protein OS=Homo sapiens OX=9606 GN=CRKL PE=1 SV=1	1	2	2	2	9.6	33.777	57857	3616.1
P46937	Transcriptional coactivator YAP1	YAP1	YAP1_HUMAN Transcriptional coactivator YAP1 OS=Homo sapiens OX=9606 GN=YAP1 PE=1 SV=2	1	2	2	2	7.1	54.461	24277	1428.1
P49790	Nuclear pore complex protein Nup153	NUP153	NU153_HUMAN Nuclear pore complex protein Nup153 OS=Homo sapiens OX=9606 GN=NUP153 PE=1 SV=2	1	2	2	2	1.9	153.94	22259	353.32
P51148;F8VVK3;K7ENY4;K7ERI8;K7ERQ8	Ras-related protein Rab-5C	RAB5C	RAB5C_HUMAN Ras-related protein Rab-5C OS=Homo sapiens OX=9606 GN=RAB5C PE=1 SV=2;F8VVK3_HUMAN RAB5C, member RAS oncogene family (Fragment) OS=Homo sapiens OX=9606 GN=RAB5C PE=1 SV=1;K7ENY4_HUMAN RAB5C, member RAS oncogene family (Fragment) OS=Homo sapiens	5	2	2	2	15.3	23.482	32644	2967.6
Q96L35;Q59F17;Q541P7;P54760;B4DVT5;P54753	Receptor protein-tyrosine kinase;Ephrin type-B receptor 4;Ephrin type-B receptor 3	EPHB4;EPHB3	Q96L35_HUMAN receptor protein-tyrosine kinase OS=Homo sapiens OX=9606 GN=EPHB4 PE=1 SV=1;Q59F17_HUMAN receptor protein-tyrosine kinase (Fragment) OS=Homo sapiens OX=9606 PE=2 SV=1;Q541P7_HUMAN receptor protein-tyrosine kinase OS=Homo sapiens OX=9606 GN=EPH	6	2	2	2	2.8	102.56	27810	534.82
P55268;Q8N9Q8;Q15483	Laminin subunit beta-2	LAMB2	LAMB2_HUMAN Laminin subunit beta-2 OS=Homo sapiens OX=9606 GN=LAMB2 PE=1 SV=2;Q8N9Q8_HUMAN cDNA FLJ36731 fis, clone UTERU2012703, highly similar to LAMININ BETA-2 CHAIN OS=Homo sapiens OX=9606 PE=2 SV=1;Q15483_HUMAN S-laminin (Fragment) OS=Homo sapiens OX=	3	2	2	2	1.2	195.98	23203	249.49
P60059	Protein transport protein Sec61 subunit gamma	SEC61G	SC61G_HUMAN Protein transport protein Sec61 subunit gamma OS=Homo sapiens OX=9606 GN=SEC61G PE=1 SV=1	1	2	2	2	36.8	7.7412	51856	17285
Q6IBH6;P61254;J3KSS0;J3QRI7;J3QQQ9;J3QQV1;J3QRC4	60S ribosomal protein L26	RPL26	Q6IBH6_HUMAN RPL26 protein OS=Homo sapiens OX=9606 GN=RPL26 PE=2 SV=1;RL26_HUMAN Large ribosomal subunit protein uL24 OS=Homo sapiens OX=9606 GN=RPL26 PE=1 SV=1;J3KSS0_HUMAN Ribosomal protein L26 OS=Homo sapiens OX=9606 GN=RPL26 PE=3 SV=1;J3QRI7_HUMAN Ribo	7	2	2	2	11.7	17.244	170180	28364
P62136;A0A140VJS9;E9PMD7;F8W0W8;A0A7I2V4F7;B3KXM2;F8W0V8;F8WE71;F8W1A0;B4DNE3	Serine/threonine-protein phosphatase PP1-alpha catalytic subunit;Serine/threonine-protein phosphatase	PPP1CA;PPP1CC	PP1A_HUMAN Serine/threonine-protein phosphatase PP1-alpha catalytic subunit OS=Homo sapiens OX=9606 GN=PPP1CA PE=1 SV=1;A0A140VJS9_HUMAN Serine/threonine-protein phosphatase OS=Homo sapiens OX=9606 PE=2 SV=1;E9PMD7_HUMAN Serine/threonine-protein phosphatas	10	10	2	2	38.5	37.512	164070	9115.3
P62304;A6NHK2	Small nuclear ribonucleoprotein E	SNRPE	RUXE_HUMAN Small nuclear ribonucleoprotein E OS=Homo sapiens OX=9606 GN=SNRPE PE=1 SV=1;A6NHK2_HUMAN Small nuclear ribonucleoprotein E OS=Homo sapiens OX=9606 GN=SNRPE PE=1 SV=1	2	2	2	2	39.1	10.803	97314	24329
P62318	Small nuclear ribonucleoprotein Sm D3	SNRPD3	SMD3_HUMAN Small nuclear ribonucleoprotein Sm D3 OS=Homo sapiens OX=9606 GN=SNRPD3 PE=1 SV=1	1	2	2	2	15.1	13.916	47431	7905.2
P62851	40S ribosomal protein S25	RPS25	RS25_HUMAN Small ribosomal subunit protein eS25 OS=Homo sapiens OX=9606 GN=RPS25 PE=1 SV=1	1	2	2	2	15.2	13.742	299610	59922
Q6FHM2;P62879;E7EP32;C9JIS1;C9JXA5;C9JZN1;H7C5J5;A0A6Q8PFW8	Guanine nucleotide-binding protein G(I)/G(S)/G(T) subunit beta-2	GNB2	Q6FHM2_HUMAN Epididymis secretory sperm binding protein OS=Homo sapiens OX=9606 GN=GNB2 PE=2 SV=1;GBB2_HUMAN Guanine nucleotide-binding protein G(I)/G(S)/G(T) subunit beta-2 OS=Homo sapiens OX=9606 GN=GNB2 PE=1 SV=3;E7EP32_HUMAN G protein subunit beta 2 OS	8	9	3	2	34.1	37.331	341820	26294
P62987;Q3MIH3;M0R2S1;Q96H31;Q5PY61;Q5U5U6;Q9UFQ0;Q96C32;Q96MH4;L8B4I8;L8B4R0;L8B196;A8K674;L8B4J3;L8B4Z6;L8B4M0;Q66K58;J3QKN0;F5GXK7;F5H747;F5H388;J3QS39;P0CG47;P0CG48;Q5UGI3;B4DV12;F5H265;F5H2Z3;F5GYU3;Q59EM9;F5H6Q2;J3QTR3;M0R1V7;M0R1M6;Q49A90;F5GZ39;J3QSA3	Ubiquitin-60S ribosomal protein L40;Ubiquitin;60S ribosomal protein L40;Polyubiquitin-B;Ubiquitin;Polyubiquitin-C;Ubiquitin	UBA52;UBC;UBB;DKFZp434K0435;UbC;RPS27A	RL40_HUMAN Ubiquitin-ribosomal protein eL40 fusion protein OS=Homo sapiens OX=9606 GN=UBA52 PE=1 SV=2;Q3MIH3_HUMAN Ubiquitin-ribosomal protein eL40 fusion protein OS=Homo sapiens OX=9606 GN=UBA52 PE=2 SV=1;M0R2S1_HUMAN Ubiquitin-ribosomal protein eL40 fusi	37	7	2	2	44.5	14.728	74637	12440
P63172	Dynein light chain Tctex-type 1	DYNLT1	DYLT1_HUMAN Dynein light chain Tctex-type 1 OS=Homo sapiens OX=9606 GN=DYNLT1 PE=1 SV=1	1	2	2	2	30.1	12.452	31753	5292.2
Q8WVC2;Q6FGH5;P63220;Q9BYK2;Q9BYK1;Q13666	40S ribosomal protein S21	RPS21	Q8WVC2_HUMAN 40S ribosomal protein S21 OS=Homo sapiens OX=9606 GN=RPS21 PE=1 SV=1;Q6FGH5_HUMAN Small ribosomal subunit protein eS21 (Fragment) OS=Homo sapiens OX=9606 GN=RPS21 PE=2 SV=1;RS21_HUMAN Small ribosomal subunit protein eS21 OS=Homo sapiens OX=960	6	2	2	2	30.9	8.85	66958	13392
Q05682	Caldesmon	CALD1	CALD1_HUMAN Caldesmon OS=Homo sapiens OX=9606 GN=CALD1 PE=1 SV=3	1	29	2	2	32.3	93.23	61725	2286.1
Q9UKN8;Q05CN7;F2Z356	General transcription factor 3C polypeptide 4	GTF3C4	TF3C4_HUMAN General transcription factor 3C polypeptide 4 OS=Homo sapiens OX=9606 GN=GTF3C4 PE=1 SV=2;Q05CN7_HUMAN GTF3C4 protein (Fragment) OS=Homo sapiens OX=9606 GN=GTF3C4 PE=2 SV=1;F2Z356_HUMAN General transcription factor IIIC subunit 4 OS=Homo sapien	3	2	2	2	4.4	91.981	22771	414.02
Q07065;B3KVX6;Q8TB01;Q6NWZ1	Cytoskeleton-associated protein 4	CKAP4	CKAP4_HUMAN Cytoskeleton-associated protein 4 OS=Homo sapiens OX=9606 GN=CKAP4 PE=1 SV=2;B3KVX6_HUMAN cDNA FLJ41699 fis, clone HCHON2004776, highly similar to Homo sapiens cytoskeleton-associated protein 4 (CKAP4), mRNA OS=Homo sapiens OX=9606 PE=2 SV=1;Q8	4	2	2	2	6.5	66.022	17157	451.49
Q10570	Cleavage and polyadenylation specificity factor subunit 1	CPSF1	CPSF1_HUMAN Cleavage and polyadenylation specificity factor subunit 1 OS=Homo sapiens OX=9606 GN=CPSF1 PE=1 SV=2	1	2	2	2	2.4	160.88	13043	189.03
Q12860;H0YIJ1	Contactin-1	CNTN1	CNTN1_HUMAN Contactin-1 OS=Homo sapiens OX=9606 GN=CNTN1 PE=1 SV=1;H0YIJ1_HUMAN Contactin 1 (Fragment) OS=Homo sapiens OX=9606 GN=CNTN1 PE=1 SV=1	2	2	2	2	2.7	113.32	53571	1010.8
Q59EK7;Q13243;G3V5K8;B5BUD8;B4DJK0;B4DUA4;Q86U32	Serine/arginine-rich splicing factor 5	SRSF5;SFRS5	Q59EK7_HUMAN CS0DF038YO05 variant (Fragment) OS=Homo sapiens OX=9606 PE=4 SV=1;SRSF5_HUMAN Serine/arginine-rich splicing factor 5 OS=Homo sapiens OX=9606 GN=SRSF5 PE=1 SV=1;G3V5K8_HUMAN Serine and arginine rich splicing factor 5 OS=Homo sapiens OX=9606 GN=	7	2	2	2	6.4	37.254	34022	3780.3
Q13502;Q13501;C9JRJ8;E9PFW8;E3W990;B4DE82;B4E3V2;E7EMC7;E3WH17	Sequestosome-1;Tyrosine-protein kinase receptor	SQSTM1;SQSTM1-ALK	Q13502_HUMAN Phosphotyrosine independent ligand p62B for the Lck SH2 domain B-cell isoform (Fragment) OS=Homo sapiens OX=9606 PE=2 SV=1;SQSTM_HUMAN Sequestosome-1 OS=Homo sapiens OX=9606 GN=SQSTM1 PE=1 SV=1;C9JRJ8_HUMAN Sequestosome 1 (Fragment) OS=Homo sa	9	2	2	2	8.3	45.721	51519	3030.5
Q14517;D6RCE4	Protocadherin Fat 1;Protocadherin Fat 1, nuclear form	FAT1	FAT1_HUMAN Protocadherin Fat 1 OS=Homo sapiens OX=9606 GN=FAT1 PE=1 SV=2;D6RCE4_HUMAN FAT atypical cadherin 1 (Fragment) OS=Homo sapiens OX=9606 GN=FAT1 PE=1 SV=1	2	2	2	2	0.7	506.27	32091	167.14
Q15008;H7C531;C9J7B7;B3KT66	26S proteasome non-ATPase regulatory subunit 6	PSMD6	PSMD6_HUMAN 26S proteasome non-ATPase regulatory subunit 6 OS=Homo sapiens OX=9606 GN=PSMD6 PE=1 SV=1;H7C531_HUMAN Proteasome 26S subunit, non-ATPase 6 (Fragment) OS=Homo sapiens OX=9606 GN=PSMD6 PE=1 SV=1;C9J7B7_HUMAN Proteasome 26S subunit, non-ATPase 6	4	2	2	2	6.2	45.531	51752	2070.1
Q15046;J3KRL2;H3BPV7;H3BVA8;Q6ZTI3	Lysine--tRNA ligase	KARS	SYK_HUMAN Lysine--tRNA ligase OS=Homo sapiens OX=9606 GN=KARS1 PE=1 SV=3;J3KRL2_HUMAN Lysyl-tRNA synthetase 1 (Fragment) OS=Homo sapiens OX=9606 GN=KARS1 PE=1 SV=1;H3BPV7_HUMAN Lysyl-tRNA synthetase 1 (Fragment) OS=Homo sapiens OX=9606 GN=KARS1 PE=1 SV=1;H	5	2	2	2	4	68.047	60724	2024.1
Q2M1J6;C9JC63;E7EVY0;A0A384NLA7;A0A087X0L7;J3KNA0;Q15070	Mitochondrial inner membrane protein OXA1L	OXA1L	Q2M1J6_HUMAN Oxidase (Cytochrome c) assembly 1-like OS=Homo sapiens OX=9606 GN=OXA1L PE=1 SV=1;C9JC63_HUMAN OXA1L mitochondrial inner membrane protein (Fragment) OS=Homo sapiens OX=9606 GN=OXA1L PE=1 SV=2;E7EVY0_HUMAN OXA1L mitochondrial inner membrane pro	7	2	2	2	5.4	55.384	57175	2722.6
Q52LJ0	Protein FAM98B	FAM98B	FA98B_HUMAN Protein FAM98B OS=Homo sapiens OX=9606 GN=FAM98B PE=1 SV=2	1	2	2	2	8.8	45.547	62394	2971.2
Q5HYM2;Q53FR4;Q96QK1	Vacuolar protein sorting-associated protein 35	DKFZp686O2462;VPS35	Q5HYM2_HUMAN Uncharacterized protein DKFZp686O2462 (Fragment) OS=Homo sapiens OX=9606 GN=DKFZp686O2462 PE=3 SV=1;Q53FR4_HUMAN Vacuolar protein sorting 35 variant (Fragment) OS=Homo sapiens OX=9606 PE=2 SV=1;VPS35_HUMAN Vacuolar protein sorting-associated p	3	2	2	2	4.8	72.044	40096	1253
Q53GI5;Q9Y6Q5;K7EQX3;K7EPR4;K7EJJ1;K7EMG5;K7EJL1;B4DDG7;E7ENJ6;B4DN99;B3KN68;Q59EK3;Q9BXS5	AP-1 complex subunit mu-2;AP-1 complex subunit mu-1	AP1M2;AP1M1	Q53GI5_HUMAN Adaptor-related protein complex 1, mu 2 subunit variant (Fragment) OS=Homo sapiens OX=9606 PE=2 SV=1;AP1M2_HUMAN AP-1 complex subunit mu-2 OS=Homo sapiens OX=9606 GN=AP1M2 PE=1 SV=4;K7EQX3_HUMAN Adaptor related protein complex 1 subunit mu 1 (	13	2	2	2	7.6	48.109	43851	1906.6
Q6IBT3;Q53HV2;Q99832;F8WAM2;B7Z1C9;B7Z7I4	T-complex protein 1 subunit eta	CCT7	Q6IBT3_HUMAN T-complex protein 1 subunit eta OS=Homo sapiens OX=9606 GN=CCT7 PE=2 SV=1;Q53HV2_HUMAN T-complex protein 1 subunit eta (Fragment) OS=Homo sapiens OX=9606 PE=2 SV=1;TCPH_HUMAN T-complex protein 1 subunit eta OS=Homo sapiens OX=9606 GN=CCT7 PE=1	6	2	2	2	5.9	59.328	160040	5162.5
Q9Y5M8;Q549N5;H7C4H2	Signal recognition particle receptor subunit beta	SRPRB	SRPRB_HUMAN Signal recognition particle receptor subunit beta OS=Homo sapiens OX=9606 GN=SRPRB PE=1 SV=3;Q549N5_HUMAN Signal recognition particle receptor subunit beta OS=Homo sapiens OX=9606 GN=SRPRB PE=2 SV=1;H7C4H2_HUMAN Signal recognition particle rece	3	2	2	2	12.9	29.702	40910	2556.9
Q562R1	Beta-actin-like protein 2	ACTBL2	ACTBL_HUMAN Beta-actin-like protein 2 OS=Homo sapiens OX=9606 GN=ACTBL2 PE=1 SV=2	1	8	2	2	23.7	42.003	271880	12946
Q5JSZ5;Q9BU62;Q5H9R5	Protein PRRC2B	PRRC2B;BAT2L	PRC2B_HUMAN Protein PRRC2B OS=Homo sapiens OX=9606 GN=PRRC2B PE=1 SV=2;Q9BU62_HUMAN BAT2L protein OS=Homo sapiens OX=9606 GN=BAT2L PE=2 SV=1	3	3	2	2	1.6	242.96	37485	353.63
Q5T9A4;A0A5K1VW56;Q9H834;Q8N3E6;J3QSF3;H0Y2W2	ATPase family AAA domain-containing protein 3B	ATAD3B;DKFZp761L1023	ATD3B_HUMAN ATPase family AAA domain-containing protein 3B OS=Homo sapiens OX=9606 GN=ATAD3B PE=1 SV=1;A0A5K1VW56_HUMAN ATPase family AAA domain containing 3B OS=Homo sapiens OX=9606 GN=ATAD3B PE=1 SV=1;Q9H834_HUMAN cDNA FLJ13966 fis, clone Y79AA1001394, w	6	10	4	2	23.5	72.572	62239	1830.6
Q9UQD4;Q6FGM0;Q99961;M0QYE0;M0R0I3	Endophilin-A2	SH3GL1	Q9UQD4_HUMAN SH3-containing Grb-2-like 1 protein OS=Homo sapiens OX=9606 PE=3 SV=1;Q6FGM0_HUMAN SH3-domain GRB2-like 1 OS=Homo sapiens OX=9606 GN=SH3GL1 PE=1 SV=1;SH3G1_HUMAN Endophilin-A2 OS=Homo sapiens OX=9606 GN=SH3GL1 PE=1 SV=1;M0QYE0_HUMAN SH3 domain	5	2	2	2	9.1	39.84	69781	4984.4
Q6NUR1;Q9BPX3	Condensin complex subunit 3	NCAPG	Q6NUR1_HUMAN Non-SMC condensin I complex, subunit G OS=Homo sapiens OX=9606 GN=NCAPG PE=2 SV=1;CND3_HUMAN Condensin complex subunit 3 OS=Homo sapiens OX=9606 GN=NCAPG PE=1 SV=1	2	2	2	2	2.9	114.19	31133	662.41
Q6NZI2;B3KRY5;B4DPZ5;B4DNU9	Polymerase I and transcript release factor	PTRF	CAVN1_HUMAN Caveolae-associated protein 1 OS=Homo sapiens OX=9606 GN=CAVIN1 PE=1 SV=1;B3KRY5_HUMAN cDNA FLJ35087 fis, clone PLACE6005546, highly similar to Polymerase I and transcript release factor OS=Homo sapiens OX=9606 PE=2 SV=1;B4DPZ5_HUMAN cDNA FLJ53	4	2	2	2	6.7	43.476	35554	2222.1
Q6PJ61	F-box only protein 46	FBXO46	FBX46_HUMAN F-box only protein 46 OS=Homo sapiens OX=9606 GN=FBXO46 PE=1 SV=3	1	2	2	2	4.1	64.63	70300	2424.1
Q7L7X3	Serine/threonine-protein kinase TAO1	TAOK1	TAOK1_HUMAN Serine/threonine-protein kinase TAO1 OS=Homo sapiens OX=9606 GN=TAOK1 PE=1 SV=1	1	2	2	2	1.9	116.07	15308	325.71
Q9UI15;Q7Z517;C9JCX3	Transgelin-3;Transgelin	TAGLN3	TAGL3_HUMAN Transgelin-3 OS=Homo sapiens OX=9606 GN=TAGLN3 PE=1 SV=2;Q7Z517_HUMAN Transgelin OS=Homo sapiens OX=9606 PE=2 SV=1;C9JCX3_HUMAN Transgelin 3 (Fragment) OS=Homo sapiens OX=9606 GN=TAGLN3 PE=1 SV=8	3	2	2	2	15.1	22.472	53454	3818.2
Q8IY63	Angiomotin-like protein 1	AMOTL1	AMOL1_HUMAN Angiomotin-like protein 1 OS=Homo sapiens OX=9606 GN=AMOTL1 PE=1 SV=1	1	2	2	2	2.6	106.57	20188	438.87
Q8N9Q2	Protein SREK1IP1	SREK1IP1	SR1IP_HUMAN Protein SREK1IP1 OS=Homo sapiens OX=9606 GN=SREK1IP1 PE=1 SV=1	1	2	2	2	12.3	18.177	62774	8967.7
Q8NI58;Q9NR23	Growth/differentiation factor 3	GDF3A;GDF3	Q8NI58_HUMAN Growth differentiation factor 3A OS=Homo sapiens OX=9606 GN=GDF3A PE=2 SV=1;GDF3_HUMAN Growth/differentiation factor 3 OS=Homo sapiens OX=9606 GN=GDF3 PE=1 SV=3	2	2	2	2	8.3	41.396	130850	9346.2
Q969L2	Protein MAL2	MAL2	MAL2_HUMAN Protein MAL2 OS=Homo sapiens OX=9606 GN=MAL2 PE=1 SV=1	1	2	2	2	18.2	19.125	67750	33875
Q96BH1	E3 ubiquitin-protein ligase RNF25	RNF25	RNF25_HUMAN E3 ubiquitin-protein ligase RNF25 OS=Homo sapiens OX=9606 GN=RNF25 PE=1 SV=1	1	2	2	2	5.2	51.218	39184	2176.9
Q99536;K7ESA3;K7ERT7;B3KUF8	Synaptic vesicle membrane protein VAT-1 homolog	VAT1	VAT1_HUMAN Synaptic vesicle membrane protein VAT-1 homolog OS=Homo sapiens OX=9606 GN=VAT1 PE=1 SV=2;K7ESA3_HUMAN Vesicle amine transport 1 (Fragment) OS=Homo sapiens OX=9606 GN=VAT1 PE=1 SV=1;K7ERT7_HUMAN Vesicle amine transport 1 (Fragment) OS=Homo sapie	4	2	2	2	6.6	41.92	33580	2098.8
Q99569;E7EST6;E7EMY7;Q53TM5;E9PHJ1;E7EP40	Plakophilin-4	PKP4	PKP4_HUMAN Plakophilin-4 OS=Homo sapiens OX=9606 GN=PKP4 PE=1 SV=2	6	27	27	2	34.6	131.87	2639000	40600
Q99623;Q9BXV3;F5H3X6;J3KPX7;F5GWA7;F5GY37	Prohibitin-2	PHB2	PHB2_HUMAN Prohibitin-2 OS=Homo sapiens OX=9606 GN=PHB2 PE=1 SV=2;Q9BXV3_HUMAN Prohibitin (Fragment) OS=Homo sapiens OX=9606 PE=2 SV=1;F5H3X6_HUMAN Prohibitin (Fragment) OS=Homo sapiens OX=9606 GN=PHB2 PE=1 SV=3;J3KPX7_HUMAN Prohibitin OS=Homo sapiens OX=9	6	2	2	2	9.4	33.296	44685	2031.1
Q9BVG4;Q9P0N4;A6NDF3	Protein PBDC1	PBDC1	PBDC1_HUMAN Protein PBDC1 OS=Homo sapiens OX=9606 GN=PBDC1 PE=1 SV=1;Q9P0N4_HUMAN HSPC245 OS=Homo sapiens OX=9606 PE=2 SV=1;A6NDF3_HUMAN Polysaccharide biosynthesis domain containing 1 OS=Homo sapiens OX=9606 GN=PBDC1 PE=1 SV=2	3	2	2	2	9	26.056	9886.1	898.74
Q9H2R7;Q9Y266;A0A0A0MSS4;A0A0A0MSU9	Nuclear migration protein nudC	NPD011;NUDC	Q9H2R7_HUMAN Nuclear migration protein nudC OS=Homo sapiens OX=9606 GN=NPD011 PE=2 SV=1;NUDC_HUMAN Nuclear migration protein nudC OS=Homo sapiens OX=9606 GN=NUDC PE=1 SV=1;A0A0A0MSS4_HUMAN Nuclear distribution C, dynein complex regulator (Fragment) OS=Homo	4	2	2	2	14.2	24.353	42205	3246.5
Q9H444	Charged multivesicular body protein 4b	CHMP4B	CHM4B_HUMAN Charged multivesicular body protein 4b OS=Homo sapiens OX=9606 GN=CHMP4B PE=1 SV=1	1	2	2	2	12.1	24.95	32148	2296.3
Q9H5Q4	Dimethyladenosine transferase 2, mitochondrial	TFB2M	TFB2M_HUMAN Dimethyladenosine transferase 2, mitochondrial OS=Homo sapiens OX=9606 GN=TFB2M PE=1 SV=1	1	2	2	2	6.3	45.348	62222	2393.2
Q9H8Y1	Vertnin	VRTN	VRTN_HUMAN Vertnin OS=Homo sapiens OX=9606 GN=VRTN PE=1 SV=1	1	2	2	2	2.8	78.259	33264	1008
Q9NUQ6;C9IZC3;C9J8M7;F2Z2S1;C9JKE4;F8VZ02;F8VT91;C9JGM8;C9JW67;F8W6C2;B8ZZZ7	SPATS2-like protein	SPATS2L	SPS2L_HUMAN SPATS2-like protein OS=Homo sapiens OX=9606 GN=SPATS2L PE=1 SV=2;C9IZC3_HUMAN Spermatogenesis associated serine rich 2 like (Fragment) OS=Homo sapiens OX=9606 GN=SPATS2L PE=1 SV=1;C9J8M7_HUMAN Spermatogenesis associated serine rich 2 like (Frag	11	2	2	2	5	61.728	44710	1397.2
Q9UJZ1	Stomatin-like protein 2, mitochondrial	STOML2	STML2_HUMAN Stomatin-like protein 2, mitochondrial OS=Homo sapiens OX=9606 GN=STOML2 PE=1 SV=1	1	2	2	2	9	38.534	78207	4344.8
Q9Y2X9;B3KMX4;B3KND7;B4DM04	Zinc finger protein 281	ZNF281	ZN281_HUMAN Zinc finger protein 281 OS=Homo sapiens OX=9606 GN=ZNF281 PE=1 SV=1;B3KMX4_HUMAN cDNA FLJ12859 fis, clone NT2RP2003522, highly similar to Zinc finger protein 281 OS=Homo sapiens OX=9606 PE=2 SV=1;B3KND7_HUMAN cDNA FLJ14378 fis, clone HEMBA10018	4	2	2	2	3.2	96.914	42104	1275.9
Q9Y4R8;B3KMG2;H3BRS3;B4DXS2;B4DFV7	Telomere length regulation protein TEL2 homolog	TELO2	TELO2_HUMAN Telomere length regulation protein TEL2 homolog OS=Homo sapiens OX=9606 GN=TELO2 PE=1 SV=2;B3KMG2_HUMAN cDNA FLJ10924 fis, clone OVARC1000443, highly similar to Homo sapiens mRNA; cDNA DKFZp434A073 OS=Homo sapiens OX=9606 PE=2 SV=1;H3BRS3_HUMAN	5	2	2	2	3.1	91.746	35880	780.01
Q9Y5B9	FACT complex subunit SPT16	SUPT16H	SP16H_HUMAN FACT complex subunit SPT16 OS=Homo sapiens OX=9606 GN=SUPT16H PE=1 SV=1	1	2	2	2	2.4	119.91	47845	886.01
